# Supplementary material for: Crystal structures of ZnCl2·2.5H2O, ZnCl2·3H2O and ZnCl2·4.5H2O
Source: Acta Crystallogr Sect E Struct Rep Online. 2014 Nov 15;70(Pt 12):515–8. doi: 10.1107/S1600536814024738 (PMC4257420; doi:10.1107/S1600536814024738)
Supplement: Supplementary file 1 [file e-70-00515-sup1.cif]

##############################################################################
#                                                                            #
# This CIF contains the data in a paper accepted for publication in          #
# Acta Crystallographica Section E. It conforms to the requirements of       #
# Notes for Authors for Acta Crystallographica Section E, and has been       #
# peer reviewed under the auspices of the IUCr Commission on Journals.       #
#                                                                            #
# Full details of the Crystallographic Information File format               #
# are given in the paper "The Crystallographic Information File (CIF):       #
# a New Standard Archive File for Crystallography" by S. R. Hall, F. H.      #
# Allen and I. D. Brown [Acta Cryst. (1991), A47, 655-685].                  #
#                                                                            #
# The current version of the core CIF dictionary is obtainable from          #
# ftp://ftp.iucr.org/pub/cif_core.dic.                                       #
#                                                                            #
# Software is freely available for graphical display of the structure(s)     #
# in this CIF. For information consult the CIF software page                 #
# http://www.iucr.org/resources/cif/software.                                #
#                                                                            #
# This file may be used for bona fide research purposes within the           #
# scientific community so long as proper attribution is given to the journal # 
# article from which it was obtained.                                        #
#                                                                            #
##############################################################################
data_ZnCl2_2halbH2O_150K
_database_code_depnum_ccdc_archive 'CCDC 1033585'
_audit_creation_method     SHELXL-2012
_journal_date_recd_electronic     2014-10-15
_journal_date_accepted     2014-11-11
_journal_name_full     'Acta Crystallographica, Section E'
_journal_year     2014
_journal_volume     70
_journal_issue     12
_journal_page_first     515
_journal_page_last     518
_journal_paper_category     GI
_journal_paper_doi     10.1107/S1600536814024738
_journal_coeditor_code     WM5081
_publ_contact_author_name     'Horst Schmidt'
_publ_contact_author_address
;
TU Bergakademie Freiberg, Institute of Inorganic Chemistry,
Leipziger Strasse 29,
D-09596 Freiberg,
Germany
;
_publ_contact_author_email     'horst.schmidt@chemie.tu-freiberg.de'
_publ_contact_author_fax     ?
_publ_contact_author_phone     ?
_publ_section_title
;
Crystal structures of ZnCl~2~\\cdot2.5H~2~O, ZnCl~2~\\cdot3H~2~O and
ZnCl~2~\\cdot4.5H~2~O
;
loop_
    _publ_author_name
    _publ_author_footnote
    _publ_author_address
    'Hennings, Erik' .
;
TU Bergakademie Freiberg, Institute of Inorganic Chemistry,
Leipziger Strasse 29,
D-09596 Freiberg,
Germany
;
    'Schmidt, Horst' .
;
TU Bergakademie Freiberg, Institute of Inorganic Chemistry,
Leipziger Strasse 29,
D-09596 Freiberg,
Germany
;
    'Voigt, Wolfgang' .
;
TU Bergakademie Freiberg, Institute of Inorganic Chemistry,
Leipziger Strasse 29,
D-09596 Freiberg, Germany
;
_publ_section_synopsis
;
The crystal structures of ZnCl~2~\\cdot<i>x</i>H~2~O (x = 2.5, 3 and 4.5)
consist of Zn^2+^ ions both in an octahedral and tetrahedral environment.
O---H...O hydrogen bonds between water molecules and tetrahedral ZnCl~4~ units
lead to the formation of a three-dimensional network in each of the
structures.
;
_chemical_name_systematic
;
Pentaaqua-\m-chlorido-trichloridodizinc
;
_chemical_name_common     'Zinc chloride dihemihydrate'
_chemical_formula_moiety     'Cl4 H10 O5 Zn2'
_chemical_formula_sum     'Cl2 H5 O2.5 Zn1'
_chemical_formula_iupac     '[Zn2 Cl4 (H2 O)5]'
_chemical_formula_weight     362.66
_chemical_melting_point     ?
_shelx_space_group_comment
;
The symmetry employed for this shelxl refinement is uniquely defined
by the following loop, which should always be used as a source of
symmetry information in preference to the above space-group names.
They are only intended as comments.
;
_space_group_crystal_system     monoclinic
_space_group_name_H-M_alt     'P 21/n'
_space_group_name_Hall     '-P 2yn'
loop_
    _space_group_symop_operation_xyz
    'x, y, z'
    '-x+1/2, y+1/2, -z+1/2'
    '-x, -y, -z'
    'x-1/2, -y-1/2, z-1/2'
_cell_length_a     7.2909(5)
_cell_length_b     9.7971(5)
_cell_length_c     15.0912(10)
_cell_angle_alpha     90
_cell_angle_beta     103.375(5)
_cell_angle_gamma     90
_cell_volume     1048.72(12)
_cell_formula_units_Z     4
_cell_measurement_reflns_used     245
_cell_measurement_theta_min     3.64
_cell_measurement_theta_max     29.08
_cell_measurement_temperature     150
_exptl_crystal_description     'prism'
_exptl_crystal_colour     'colourless'
_exptl_crystal_size_max     0.2725
_exptl_crystal_size_mid     0.1925
_exptl_crystal_size_min     0.1125
_exptl_crystal_density_diffrn     2.297
_exptl_crystal_density_meas     ?
_exptl_crystal_density_method     ?
_exptl_crystal_F_000     712
_exptl_absorpt_coefficient_mu     5.569
_exptl_absorpt_correction_type     integration
_exptl_absorpt_process_details
;
(Coppens, 1970)
;
_shelx_estimated_absorpt_T_min     ?
_shelx_estimated_absorpt_T_max     ?
_exptl_absorpt_correction_T_min     0.2865
_exptl_absorpt_correction_T_max     0.5336
_exptl_special_details     ?
_diffrn_ambient_temperature     150
_diffrn_radiation_type     MoK\a
_diffrn_radiation_wavelength     0.71073
_diffrn_measurement_device_type     'Stoe IPDS 2'
_diffrn_measurement_method     'rotation method'
_diffrn_detector_area_resol_mean     6.67
_diffrn_reflns_number     9997
_diffrn_reflns_av_R_equivalents     0.0430
_diffrn_reflns_theta_min     2.499
_diffrn_reflns_theta_max     26.501
_diffrn_reflns_theta_full     25.242
_diffrn_measured_fraction_theta_max     0.996
_diffrn_measured_fraction_theta_full     0.999
_diffrn_reflns_limit_h_min     -10
_diffrn_reflns_limit_h_max     10
_diffrn_reflns_limit_k_min     -13
_diffrn_reflns_limit_k_max     13
_diffrn_reflns_limit_l_min     -19
_diffrn_reflns_limit_l_max     20
_refine_special_details     ?
_reflns_number_total     2923
_reflns_number_gt     2222
_reflns_threshold_expression     I>2\s(I)
_refine_ls_structure_factor_coef     Fsqd
_refine_ls_matrix_type     full
_refine_ls_R_factor_all     0.0279
_refine_ls_R_factor_gt     0.0181
_refine_ls_wR_factor_gt     0.0342
_refine_ls_wR_factor_ref     0.0353
_refine_ls_goodness_of_fit_ref     1.014
_refine_ls_restrained_S_all     1.012
_refine_ls_number_reflns     2171
_refine_ls_number_parameters     130
_refine_ls_number_restraints     15
_refine_ls_hydrogen_treatment     refxyz
_refine_ls_weighting_scheme     calc
_refine_ls_weighting_details
;
 w=1/[\s^2^(Fo^2^)+(0.0151P)^2^]
 where P=(Fo^2^+2Fc^2^)/3
;
_atom_sites_solution_hydrogens     difmap
_atom_sites_solution_primary     ?
_atom_sites_solution_secondary     ?
_refine_ls_shift/su_max     0.001
_refine_ls_shift/su_mean     0.000
_refine_diff_density_max     0.438
_refine_diff_density_min     -0.359
_refine_ls_extinction_method     none
_refine_ls_extinction_coef     .
loop_
    _atom_type_symbol
    _atom_type_description
    _atom_type_scat_dispersion_real
    _atom_type_scat_dispersion_imag
    _atom_type_scat_source
    'Zn' 'Zn' 0.2839 1.4301
                         'International Tables Vol C Tables 4.2.6.8 and 6.1.1.4'
    'Cl' 'Cl' 0.1484 0.1585
                         'International Tables Vol C Tables 4.2.6.8 and 6.1.1.4'
    'H' 'H' 0.0000 0.0000
                         'International Tables Vol C Tables 4.2.6.8 and 6.1.1.4'
    'O' 'O' 0.0106 0.0060
                         'International Tables Vol C Tables 4.2.6.8 and 6.1.1.4'
_computing_data_collection
;
X-AREA (Stoe & Cie, 2009)
;
_computing_cell_refinement
;
X-AREA (Stoe & Cie, 2009)
;
_computing_data_reduction
;
X-RED (Stoe & Cie, 2009)
;
_computing_structure_solution
;
SHELXS97 (Sheldrick, 2008)
;
_computing_structure_refinement
;
SHELXL2012 (Sheldrick, 2008)
;
_computing_molecular_graphics
;
DIAMOND (Brandenburg, 2006)
;
_computing_publication_material
;
publCIF (Westrip, 2010)
;
loop_
    _atom_site_type_symbol
    _atom_site_label
    _atom_site_fract_x
    _atom_site_fract_y
    _atom_site_fract_z
    _atom_site_U_iso_or_equiv
    _atom_site_adp_type
    _atom_site_calc_flag
    _atom_site_occupancy
    _atom_site_disorder_assembly
    _atom_site_disorder_group
    Zn Zn1 0.78704(3) 0.77180(3) 0.15458(2) 0.01517(6) Uani d 1 . .
    Zn Zn2 0.47584(3) 0.76881(3) 0.35389(2) 0.01443(6) Uani d 1 . .
    Cl Cl3 0.48529(7) 0.77940(6) 0.20228(3) 0.01632(11) Uani d 1 . .
    Cl Cl4 0.31569(9) 0.95388(6) 0.38493(4) 0.02143(13) Uani d 1 . .
    Cl Cl1 0.77848(8) 0.75449(6) 0.43488(4) 0.02454(13) Uani d 1 . .
    Cl Cl2 0.30975(10) 0.57892(6) 0.37038(4) 0.02560(14) Uani d 1 . .
    O O3 0.6623(3) 0.62440(18) 0.06100(13) 0.0239(4) Uani d 1 . .
    H H3A 0.715(4) 0.602(3) 0.0197(16) 0.029 Uiso d 1 . .
    H H3B 0.553(2) 0.644(3) 0.0340(19) 0.029 Uiso d 1 . .
    O O2 1.0303(2) 0.76289(19) 0.10641(13) 0.0269(4) Uani d 1 . .
    H H2A 1.101(4) 0.831(2) 0.114(2) 0.032 Uiso d 1 . .
    H H2B 1.094(4) 0.691(2) 0.108(2) 0.032 Uiso d 1 . .
    O O4 0.6948(3) 0.92487(18) 0.06129(14) 0.0276(4) Uani d 1 . .
    H H4A 0.690(5) 1.0064(14) 0.076(2) 0.033 Uiso d 1 . .
    H H4B 0.724(5) 0.921(3) 0.0111(13) 0.033 Uiso d 1 . .
    O O1 0.8850(3) 0.6172(2) 0.24737(16) 0.0332(5) Uani d 1 . .
    H H1A 0.997(2) 0.600(3) 0.272(2) 0.040 Uiso d 1 . .
    H H1B 0.801(4) 0.558(3) 0.245(2) 0.040 Uiso d 1 . .
    O O5 0.8963(3) 0.9128(2) 0.25850(17) 0.0381(5) Uani d 1 . .
    H H5A 1.002(3) 0.948(3) 0.268(3) 0.046 Uiso d 1 . .
    H H5B 0.874(5) 0.891(4) 0.3079(14) 0.046 Uiso d 1 . .
loop_
    _atom_site_aniso_label
    _atom_site_aniso_U_11
    _atom_site_aniso_U_22
    _atom_site_aniso_U_33
    _atom_site_aniso_U_12
    _atom_site_aniso_U_13
    _atom_site_aniso_U_23
    Zn1 0.01214(12) 0.01726(12) 0.01619(12) 0.00135(11) 0.00343(9) -0.00051(10)
    Zn2 0.01283(11) 0.01446(12) 0.01622(12) -0.00030(10) 0.00379(9) -0.00026(10)
    Cl3 0.0111(2) 0.0235(3) 0.0147(2) 0.0010(2) 0.00364(18) -0.0011(2)
    Cl4 0.0257(3) 0.0181(3) 0.0218(3) 0.0061(2) 0.0080(2) -0.0005(2)
    Cl1 0.0151(2) 0.0355(3) 0.0205(3) 0.0024(2) -0.0011(2) 0.0020(2)
    Cl2 0.0296(4) 0.0200(3) 0.0255(3) -0.0110(2) 0.0030(3) 0.0015(2)
    O3 0.0209(10) 0.0246(9) 0.0287(10) -0.0020(8) 0.0110(8) -0.0088(7)
    O2 0.0163(8) 0.0275(10) 0.0393(10) 0.0031(8) 0.0111(7) 0.0025(9)
    O4 0.0307(11) 0.0200(9) 0.0369(11) 0.0082(8) 0.0173(9) 0.0101(8)
    O1 0.0187(11) 0.0389(11) 0.0425(12) 0.0123(9) 0.0084(9) 0.0253(10)
    O5 0.0176(11) 0.0506(13) 0.0470(14) -0.0106(9) 0.0095(10) -0.0309(11)
_geom_special_details
;
 All esds (except the esd in the dihedral angle between two l.s. planes)
 are estimated using the full covariance matrix.  The cell esds are taken
 into account individually in the estimation of esds in distances, angles
 and torsion angles; correlations between esds in cell parameters are only
 used when they are defined by crystal symmetry.  An approximate (isotropic)
 treatment of cell esds is used for estimating esds involving l.s. planes.
;
loop_
    _geom_bond_atom_site_label_1
    _geom_bond_atom_site_label_2
    _geom_bond_site_symmetry_2
    _geom_bond_distance
    _geom_bond_publ_flag
    Zn1 O4 . 2.0604(18) ?
    Zn1 O2 . 2.0681(17) ?
    Zn1 O1 . 2.0742(19) ?
    Zn1 O3 . 2.0767(18) ?
    Zn1 O5 . 2.103(2) ?
    Zn1 Cl3 . 2.4691(6) ?
    Zn2 Cl4 . 2.2635(6) ?
    Zn2 Cl2 . 2.2647(6) ?
    Zn2 Cl1 . 2.2659(6) ?
    Zn2 Cl3 . 2.3073(6) ?
loop_
    _geom_angle_atom_site_label_1
    _geom_angle_atom_site_label_2
    _geom_angle_atom_site_label_3
    _geom_angle_site_symmetry_1
    _geom_angle_site_symmetry_3
    _geom_angle
    _geom_angle_publ_flag
    O4 Zn1 O2 . . 87.79(8) ?
    O4 Zn1 O1 . . 178.76(8) ?
    O2 Zn1 O1 . . 90.97(8) ?
    O4 Zn1 O3 . . 91.09(8) ?
    O2 Zn1 O3 . . 90.45(8) ?
    O1 Zn1 O3 . . 88.83(9) ?
    O4 Zn1 O5 . . 92.24(10) ?
    O2 Zn1 O5 . . 94.72(8) ?
    O1 Zn1 O5 . . 87.95(9) ?
    O3 Zn1 O5 . . 173.95(8) ?
    O4 Zn1 Cl3 . . 90.30(6) ?
    O2 Zn1 Cl3 . . 176.40(6) ?
    O1 Zn1 Cl3 . . 90.93(6) ?
    O3 Zn1 Cl3 . . 86.54(5) ?
    O5 Zn1 Cl3 . . 88.40(6) ?
    Cl4 Zn2 Cl2 . . 108.71(2) ?
    Cl4 Zn2 Cl1 . . 115.00(3) ?
    Cl2 Zn2 Cl1 . . 111.63(3) ?
    Cl4 Zn2 Cl3 . . 107.72(2) ?
    Cl2 Zn2 Cl3 . . 106.58(2) ?
    Cl1 Zn2 Cl3 . . 106.80(2) ?
    Zn2 Cl3 Zn1 . . 121.38(2) ?
loop_
    _geom_hbond_atom_site_label_D
    _geom_hbond_atom_site_label_H
    _geom_hbond_atom_site_label_A
    _geom_hbond_site_symmetry_A
    _geom_hbond_distance_DH
    _geom_hbond_distance_HA
    _geom_hbond_distance_DA
    _geom_hbond_angle_DHA
    O1 H1A Cl2 1_655 0.832(10) 2.426(13) 3.243(2) 167(3)
    O1 H1B O5 2_645 0.835(10) 2.018(11) 2.853(3) 178(4)
    O2 H2A Cl2 2_655 0.834(10) 2.511(15) 3.299(2) 158(3)
    O2 H2B Cl4 2_645 0.840(10) 2.414(14) 3.2212(19) 162(3)
    O3 H3B Cl1 4_575 0.830(10) 2.418(13) 3.225(2) 164(3)
    O3 H3A Cl4 4_675 0.832(10) 2.381(11) 3.205(2) 171(3)
    O4 H4B Cl2 4_675 0.833(10) 2.349(10) 3.181(2) 177(3)
    O4 H4A Cl1 2_655 0.833(10) 2.450(16) 3.2349(19) 157(3)
    O5 H5A Cl4 1_655 0.829(10) 2.55(2) 3.233(2) 141(3)
    O5 H5B Cl1 . 0.827(10) 2.560(14) 3.359(3) 163(3)
_shelx_hkl_file
;
   2   0   0  624.19   15.02   0
   4   0   0 3466.92   20.58   0
   6   0   0  763.37    9.51   0
   8   0   0    6.84    5.53   0
   1   1   0   31.86    9.02   0
   2   1   0 2390.60   22.60   0
   3   1   0   40.76    6.76   0
   4   1   0  289.28    7.73   0
   5   1   0   22.00    7.25   0
   6   1   0 2505.42   15.56   0
   7   1   0   23.49    5.48   0
   8   1   0   52.84    5.75   0
   9   1   0   -1.44    5.73   0
   0   2   0 7622.62   38.35   0
   1   2   0  163.30    9.59   0
   2   2   0 1155.08   14.65   0
   3   2   0  404.58    9.14   0
   4   2   0 4705.06   22.60   0
   5   2   0    1.80    5.93   0
   6   2   0   21.61    5.62   0
   7   2   0   24.84    5.89   0
   8   2   0  212.91    6.37   0
   9   2   0   89.33    6.43   0
   1   3   0  142.64    6.81   0
   2   3   0   29.16    5.87   0
   3   3   0 1335.68   13.15   0
   4   3   0    9.32    5.75   0
   5   3   0   53.12    6.70   0
   6   3   0 1552.54   12.11   0
   7   3   0  232.46    7.70   0
   8   3   0    7.45    5.84   0
   9   3   0    1.43    6.10   0
   0   4   0 5177.00   23.31   0
   1   4   0   32.02    5.97   0
   2   4   0   87.37    5.79   0
   3   4   0  498.04    8.65   0
   4   4   0 3377.41   18.15   0
   5   4   0   51.06    5.98   0
   6   4   0  133.84    6.30   0
   7   4   0   81.48    6.67   0
   8   4   0   15.12    6.19   0
   9   4   0  103.96    6.74   0
   1   5   0  716.53    9.69   0
   2   5   0 1411.43   11.60   0
   3   5   0  568.17    8.49   0
   4   5   0  656.52    9.17   0
   5   5   0   43.94    5.41   0
   6   5   0 1457.20   12.03   0
   7   5   0  299.16    7.78   0
   8   5   0    1.56    5.96   0
   9   5   0   13.59    6.20   0
   0   6   0 7370.12   23.78   0
   1   6   0  255.71    7.12   0
   2   6   0  103.75    5.52   0
   3   6   0  384.50    7.55   0
   4   6   0 1115.53   10.64   0
   5   6   0   76.92    6.26   0
   6   6   0  113.43    5.88   0
   7   6   0  243.00    6.90   0
   8   6   0    1.68    6.71   0
   1   7   0  357.74    7.39   0
   2   7   0   89.54    5.81   0
   3   7   0 1188.56   10.40   0
   4   7   0    4.80    4.17   0
   5   7   0   11.37    5.63   0
   6   7   0  329.12    7.57   0
   7   7   0  462.14    8.06   0
   8   7   0   65.05    6.19   0
   0   8   0  502.57    7.97   0
   1   8   0  973.04    9.17   0
   2   8   0   76.08    5.17   0
   3   8   0  785.25    8.55   0
   4   8   0  314.42    7.22   0
   5   8   0  103.52    5.53   0
   6   8   0   11.33    5.62   0
   7   8   0   32.75    6.21   0
   1   9   0  272.68    6.76   0
   2   9   0   18.89    5.30   0
   3   9   0 1229.26   10.20   0
   4   9   0    3.78    5.31   0
   5   9   0   19.08    5.50   0
   6   9   0  103.38    6.47   0
   7   9   0  466.27    8.98   0
   0  10   0  322.48    6.76   0
   1  10   0    2.54    4.88   0
   2  10   0   38.43    5.88   0
   3  10   0  329.84    7.12   0
   4  10   0   87.68    6.13   0
   5  10   0    5.55    5.95   0
   6  10   0    2.62    5.72   0
   1  11   0  328.60    6.69   0
   2  11   0   20.69    5.20   0
   3  11   0  255.85    6.49   0
   4  11   0   43.22    6.37   0
   5  11   0   37.74    6.20   0
   0  12   0   -0.07    5.35   0
   1  12   0  116.44    6.13   0
   2  12   0    9.82    5.20   0
   3  12   0  193.65    6.32   0
   4  12   0   12.80    5.79   0
   1  13   0   42.31    5.86   0
   2  13   0    0.51    5.09   0
  -9   0   1  236.35    8.27   0
  -7   0   1  887.50   10.49   0
  -5   0   1 1050.24   11.32   0
  -3   0   1 1218.09   14.75   0
  -1   0   1   22.77   10.71   0
   1   0   1 3774.02   40.03   0
   3   0   1  412.93    9.72   0
   5   0   1  201.51    8.17   0
   7   0   1 1096.57   10.48   0
   9   0   1  253.85    7.05   0
  -9   1   1   44.79    6.31   0
  -8   1   1    0.92    6.24   0
  -7   1   1  243.31    7.92   0
  -6   1   1   44.66    6.29   0
  -5   1   1  112.88    6.48   0
  -4   1   1   13.86    6.01   0
  -3   1   1 3069.16   21.08   0
  -2   1   1  147.80    9.49   0
  -1   1   1   52.85    9.30   0
   0   1   1   -0.25    6.03   0
   1   1   1 3518.72   32.84   0
   2   1   1    1.63    8.85   0
   3   1   1 2319.97   19.21   0
   4   1   1   37.32    6.19   0
   5   1   1  140.32    7.46   0
   6   1   1   -2.57    5.60   0
   7   1   1 1792.47   12.90   0
   8   1   1    4.62    6.87   0
   9   1   1   66.95    6.26   0
  -9   2   1  614.18    9.12   0
  -8   2   1    3.74    6.14   0
  -7   2   1  175.79    6.43   0
  -6   2   1    8.14    5.60   0
  -5   2   1  422.20    8.52   0
  -4   2   1   48.49    6.05   0
  -3   2   1 6012.24   26.78   0
  -2   2   1  239.72    8.82   0
  -1   2   1  510.25   12.37   0
   0   2   1  334.62   10.91   0
   1   2   1 4098.94   27.06   0
   2   2   1   28.07    6.12   0
   3   2   1  687.09   10.90   0
   4   2   1  464.29    9.02   0
   5   2   1   26.50    6.15   0
   6   2   1    5.70    5.37   0
   7   2   1   78.01    5.94   0
   8   2   1   18.20    6.12   0
   9   2   1  362.16    8.29   0
  -9   3   1   53.63    6.15   0
  -8   3   1   25.84    5.95   0
  -7   3   1 1143.37   10.95   0
  -6   3   1  205.68    6.39   0
  -5   3   1  971.89   10.91   0
  -4   3   1    0.96    5.28   0
  -3   3   1 2508.47   16.69   0
  -2   3   1  184.41    7.07   0
  -1   3   1 4225.90   23.58   0
   0   3   1   10.28    5.66   0
   1   3   1    8.02    5.12   0
   2   3   1   52.42    5.27   0
   3   3   1 5596.52   24.72   0
   4   3   1    7.35    6.06   0
   5   3   1   48.15    6.48   0
   6   3   1  151.03    6.59   0
   7   3   1  844.46    9.58   0
   8   3   1    0.23    5.61   0
   9   3   1   38.74    6.07   0
  -9   4   1  192.12    7.12   0
  -8   4   1    2.91    5.94   0
  -7   4   1  318.63    7.44   0
  -6   4   1  143.43    7.23   0
  -5   4   1  275.67    7.92   0
  -4   4   1  124.13    6.28   0
  -3   4   1 2293.84   15.04   0
  -2   4   1  212.49    6.77   0
  -1   4   1  167.64    6.06   0
   0   4   1 1165.71   11.88   0
   1   4   1 1745.89   13.94   0
   2   4   1    3.65    5.66   0
   3   4   1 1354.95   12.04   0
   4   4   1 1385.68   12.41   0
   5   4   1   88.13    5.97   0
   6   4   1   48.46    6.13   0
   7   4   1   87.92    6.14   0
   8   4   1   84.83    6.34   0
   9   4   1  268.76    8.25   0
  -9   5   1    2.90    6.12   0
  -8   5   1   -0.36    6.02   0
  -7   5   1   26.89    5.97   0
  -6   5   1  726.79    9.54   0
  -5   5   1   56.08    5.37   0
  -4   5   1   70.23    6.32   0
  -3   5   1  602.08    8.61   0
  -2   5   1  557.92    8.52   0
  -1   5   1   51.68    5.34   0
   0   5   1   18.26    4.77   0
   1   5   1 1930.31   13.90   0
   2   5   1  136.63    5.77   0
   3   5   1  310.00    7.33   0
   4   5   1  128.69    6.99   0
   5   5   1   59.00    5.53   0
   6   5   1  298.96    7.16   0
   7   5   1  913.35   10.33   0
   8   5   1   10.69    5.74   0
   9   5   1   76.14    6.71   0
  -8   6   1   35.39    5.66   0
  -7   6   1  306.09    7.76   0
  -6   6   1   89.75    6.01   0
  -5   6   1  262.40    7.58   0
  -4   6   1  450.19    8.01   0
  -3   6   1  437.64    7.51   0
  -2   6   1   16.98    5.68   0
  -1   6   1   29.45    4.69   0
   0   6   1 3255.74   16.19   0
   1   6   1  765.02    9.15   0
   2   6   1  146.01    6.40   0
   3   6   1   98.81    5.86   0
   4   6   1  599.53    8.71   0
   5   6   1   55.43    6.21   0
   6   6   1  213.96    6.70   0
   7   6   1  218.04    6.90   0
   8   6   1  113.52    6.69   0
  -8   7   1   19.81    5.90   0
  -7   7   1   82.64    6.14   0
  -6   7   1  266.75    7.20   0
  -5   7   1   10.84    5.43   0
  -4   7   1   16.28    4.44   0
  -3   7   1  412.36    7.48   0
  -2   7   1  961.82    9.63   0
  -1   7   1   42.60    5.38   0
   0   7   1  165.83    6.53   0
   1   7   1   24.85    5.52   0
   2   7   1   61.60    6.10   0
   3   7   1  758.59    9.14   0
   4   7   1   14.22    5.18   0
   5   7   1    4.77    5.64   0
   6   7   1  294.50    7.72   0
   7   7   1  189.74    7.09   0
   8   7   1   14.93    5.55   0
  -8   8   1    6.32    5.77   0
  -7   8   1   31.41    6.56   0
  -6   8   1   72.24    6.04   0
  -5   8   1   30.70    5.23   0
  -4   8   1   41.43    5.93   0
  -3   8   1  913.68    9.30   0
  -2   8   1  446.07    7.32   0
  -1   8   1  192.79    6.43   0
   0   8   1 1005.97    9.37   0
   1   8   1  513.36    8.20   0
   2   8   1   78.78    4.85   0
   3   8   1    4.33    5.39   0
   4   8   1 1609.62   12.01   0
   5   8   1   45.98    5.48   0
   6   8   1    1.19    5.43   0
   7   8   1    4.66    5.57   0
  -7   9   1   25.71    6.24   0
  -6   9   1  458.38    8.21   0
  -5   9   1   20.51    5.43   0
  -4   9   1   -3.13    5.47   0
  -3   9   1   13.75    4.69   0
  -2   9   1  538.56    7.83   0
  -1   9   1   81.27    5.60   0
   0   9   1    4.83    4.85   0
   1   9   1    0.35    4.79   0
   2   9   1   30.87    5.14   0
   3   9   1  271.87    6.55   0
   4   9   1    5.00    5.12   0
   5   9   1   34.58    6.09   0
   6   9   1  215.29    6.93   0
   7   9   1   89.31    6.17   0
  -6  10   1   96.19    5.99   0
  -5  10   1    2.63    5.80   0
  -4  10   1  210.09    6.44   0
  -3  10   1   62.45    5.17   0
  -2  10   1    4.47    5.17   0
  -1  10   1   54.10    5.01   0
   0  10   1 1269.71   10.19   0
   1  10   1   44.37    5.35   0
   2  10   1   19.40    5.21   0
   3  10   1   28.41    4.83   0
   4  10   1  748.21    8.93   0
   5  10   1   42.49    5.35   0
   6  10   1  129.29    6.51   0
  -5  11   1   -3.48    5.44   0
  -4  11   1   61.08    5.92   0
  -3  11   1   19.13    5.11   0
  -2  11   1  313.22    6.99   0
  -1  11   1   -1.57    4.82   0
   0  11   1   90.78    5.35   0
   1  11   1    8.99    4.91   0
   2  11   1   85.10    5.70   0
   3  11   1    6.27    4.79   0
   4  11   1   76.99    5.30   0
   5  11   1    1.56    5.12   0
  -4  12   1  102.51    6.21   0
  -3  12   1   23.23    6.54   0
  -2  12   1   13.60    4.98   0
  -1  12   1    1.68    5.03   0
   0  12   1  587.90    8.06   0
   1  12   1    3.70    5.04   0
   2  12   1   13.63    5.68   0
   3  12   1   15.57    5.24   0
   4  12   1  458.96    7.76   0
  -3  13   1    7.23    4.95   0
  -2  13   1  221.52    6.44   0
  -1  13   1    1.72    5.18   0
   0  13   1   46.05    6.09   0
   1  13   1   98.48    6.07   0
   2  13   1  124.27    5.90   0
  -8   0   2  171.55    7.69   0
  -6   0   2  110.03    7.14   0
  -4   0   2   31.68    5.90   0
  -2   0   2   17.92    7.93   0
   0   0   2 1125.17   23.85   0
   2   0   2 6390.40   37.85   0
   4   0   2  109.54    7.47   0
   6   0   2  421.22    8.19   0
   8   0   2  727.89    9.68   0
  -9   1   2    4.52    5.52   0
  -8   1   2  104.73    5.75   0
  -7   1   2    6.97    5.85   0
  -6   1   2  328.73    7.93   0
  -5   1   2   12.89    5.54   0
  -4   1   2  118.57    6.58   0
  -3   1   2  158.07    7.28   0
  -2   1   2 3033.37   24.24   0
  -1   1   2   30.75    8.85   0
   0   1   2   15.28    7.14   0
   1   1   2  101.04   11.18   0
   2   1   2   11.88    6.52   0
   3   1   2    7.86    7.83   0
   4   1   2    0.78    6.39   0
   5   1   2    3.61    6.24   0
   6   1   2    0.65    5.64   0
   7   1   2   48.51    5.47   0
   8   1   2   10.80    5.78   0
   9   1   2    4.13    5.25   0
  -9   2   2   11.64    5.27   0
  -8   2   2  318.32    6.98   0
  -7   2   2   -0.72    5.45   0
  -6   2   2  363.38    7.49   0
  -5   2   2   66.23    5.91   0
  -4   2   2 1216.01   12.29   0
  -3   2   2   14.42    6.92   0
  -2   2   2 1284.14   15.44   0
  -1   2   2   15.93    7.01   0
   0   2   2  565.69   13.57   0
   1   2   2  128.33    8.68   0
   2   2   2    2.67    6.63   0
   3   2   2    4.79    6.96   0
   4   2   2 4114.47   21.38   0
   5   2   2    4.17    8.47   0
   6   2   2   49.80    5.81   0
   7   2   2    0.92    5.18   0
   8   2   2  362.00    7.20   0
   9   2   2    0.78    5.46   0
  -9   3   2   -2.14    5.78   0
  -8   3   2  519.80    8.26   0
  -7   3   2   59.82    6.41   0
  -6   3   2  142.61    6.27   0
  -5   3   2   41.21    6.34   0
  -4   3   2  124.60    6.42   0
  -3   3   2   59.97    6.31   0
  -2   3   2  994.81   12.19   0
  -1   3   2  442.59    9.14   0
   0   3   2  668.73   10.45   0
   1   3   2  275.75    7.65   0
   2   3   2 3237.19   20.29   0
   3   3   2    3.80    5.54   0
   4   3   2   18.70    6.51   0
   5   3   2  158.73    7.72   0
   6   3   2  156.77    6.68   0
   7   3   2   38.53    5.72   0
   8   3   2   19.88    5.98   0
   9   3   2    0.63    6.17   0
  -9   4   2   71.48    7.17   0
  -8   4   2  302.99    7.95   0
  -7   4   2   25.08    6.01   0
  -6   4   2  112.37    6.42   0
  -5   4   2  348.87    7.67   0
  -4   4   2  182.10    7.31   0
  -3   4   2   66.02    5.99   0
  -2   4   2  180.55    7.20   0
  -1   4   2  162.26    6.25   0
   0   4   2  143.24    6.29   0
   1   4   2  400.22    8.40   0
   2   4   2   47.71    6.42   0
   3   4   2  186.10    6.68   0
   4   4   2 1542.25   13.27   0
   5   4   2  142.51    6.86   0
   6   4   2  201.29    6.98   0
   7   4   2   96.10    6.39   0
   8   4   2  265.39    7.08   0
   9   4   2   -4.43    6.13   0
  -9   5   2   10.34    5.87   0
  -8   5   2    3.76    5.40   0
  -7   5   2   15.62    5.99   0
  -6   5   2  542.56    8.47   0
  -5   5   2    6.66    4.97   0
  -4   5   2   40.96    5.72   0
  -3   5   2  637.45    9.04   0
  -2   5   2  177.92    6.04   0
  -1   5   2  330.60    6.94   0
   0   5   2  603.67    8.44   0
   1   5   2 1716.49   12.95   0
   2   5   2   86.23    6.37   0
   3   5   2   34.86    5.44   0
   4   5   2    6.64    6.00   0
   5   5   2  101.52    5.30   0
   6   5   2   62.37    5.48   0
   7   5   2  200.75    6.52   0
   8   5   2   57.08    5.86   0
  -8   6   2   59.87    5.63   0
  -7   6   2   16.68    5.28   0
  -6   6   2   59.67    6.22   0
  -5   6   2  634.09    8.56   0
  -4   6   2    7.91    5.46   0
  -3   6   2   -2.31    5.45   0
  -2   6   2    2.78    4.94   0
  -1   6   2  235.94    6.29   0
   0   6   2  116.89    5.92   0
   1   6   2  513.66    8.07   0
   2   6   2  541.18    8.28   0
   3   6   2   98.46    6.04   0
   4   6   2   30.94    5.53   0
   5   6   2  252.55    7.45   0
   6   6   2  247.33    6.92   0
   7   6   2  227.36    7.36   0
   8   6   2  162.66    7.17   0
  -8   7   2  117.04    6.98   0
  -7   7   2   15.73    5.95   0
  -6   7   2   -0.55    5.86   0
  -5   7   2   53.41    6.19   0
  -4   7   2  107.83    5.72   0
  -3   7   2  724.11    8.68   0
  -2   7   2  893.11    9.64   0
  -1   7   2  127.70    6.18   0
   0   7   2    8.17    4.84   0
   1   7   2  527.03    7.63   0
   2   7   2  107.14    5.93   0
   3   7   2  171.62    6.64   0
   4   7   2   44.29    5.88   0
   5   7   2  204.08    6.60   0
   6   7   2    9.92    6.36   0
   7   7   2  155.57    6.90   0
   8   7   2    4.95    6.39   0
  -8   8   2   63.88    6.84   0
  -7   8   2   10.98    5.63   0
  -6   8   2    6.44    5.97   0
  -5   8   2   96.51    6.58   0
  -4   8   2  349.53    7.38   0
  -3   8   2  361.99    6.92   0
  -2   8   2  100.34    5.44   0
  -1   8   2   66.73    6.26   0
   0   8   2    9.44    5.03   0
   1   8   2  171.12    5.70   0
   2   8   2   -1.12    4.39   0
   3   8   2   50.60    5.44   0
   4   8   2  379.78    7.48   0
   5   8   2   27.60    6.09   0
   6   8   2    6.83    5.59   0
   7   8   2   86.33    6.20   0
  -7   9   2   22.35    5.91   0
  -6   9   2    2.60    5.46   0
  -5   9   2   35.88    5.64   0
  -4   9   2   58.47    5.26   0
  -3   9   2  137.71    5.71   0
  -2   9   2   77.22    5.53   0
  -1   9   2   11.85    5.02   0
   0   9   2   10.80    5.21   0
   1   9   2  424.09    7.38   0
   2   9   2  139.44    6.45   0
   3   9   2   38.58    5.21   0
   4   9   2    1.02    4.93   0
   5   9   2  210.80    6.57   0
   6   9   2   13.86    5.46   0
   7   9   2  113.98    6.92   0
  -6  10   2   27.06    6.31   0
  -5  10   2  588.25    9.14   0
  -4  10   2    1.00    5.07   0
  -3  10   2   -0.72    5.02   0
  -2  10   2   22.92    5.83   0
  -1  10   2  231.50    5.84   0
   0  10   2   30.65    5.03   0
   1  10   2  607.54    8.40   0
   2  10   2   71.20    5.46   0
   3  10   2  237.68    6.32   0
   4  10   2    2.89    5.34   0
   5  10   2  308.31    7.41   0
   6  10   2   40.99    6.22   0
  -5  11   2   23.12    5.37   0
  -4  11   2   29.82    5.33   0
  -3  11   2  265.36    6.68   0
  -2  11   2   13.23    5.00   0
  -1  11   2  173.19    5.66   0
   0  11   2  128.15    6.05   0
   1  11   2  905.05    9.36   0
   2  11   2   -1.67    4.83   0
   3  11   2    3.92    5.03   0
   4  11   2   11.42    5.62   0
   5  11   2   76.06    6.04   0
  -4  12   2   13.89    5.56   0
  -3  12   2   56.28    5.50   0
  -2  12   2    1.44    4.96   0
  -1  12   2   90.85    5.65   0
   0  12   2    7.92    5.20   0
   1  12   2  194.48    6.62   0
   2  12   2    3.99    5.29   0
   3  12   2   -2.40    5.54   0
   4  12   2   13.72    6.50   0
  -2  13   2    3.14    5.54   0
  -1  13   2    4.88    5.06   0
   0  13   2    7.63    5.60   0
   1  13   2   33.20    5.54   0
   2  13   2    4.09    5.50   0
  -9   0   3   72.71    6.27   0
  -7   0   3  901.30   10.01   0
  -5   0   3 3574.89   18.84   0
  -3   0   3 4874.38   25.76   0
  -1   0   3 2675.61   26.48   0
   1   0   3 2279.05   26.02   0
   3   0   3    9.18    6.36   0
   5   0   3 1590.50   14.52   0
   7   0   3  150.91    6.94   0
   9   0   3   39.04    6.01   0
 -10   1   3    0.36    6.00   0
  -9   1   3  134.92    6.87   0
  -8   1   3    3.33    5.28   0
  -7   1   3  429.56    8.25   0
  -6   1   3   -0.06    5.53   0
  -5   1   3  114.47    6.74   0
  -4   1   3    3.33    6.16   0
  -3   1   3 1425.17   14.60   0
  -2   1   3   11.42    7.58   0
  -1   1   3 3517.45   26.83   0
   0   1   3   28.71    6.46   0
   1   1   3 2030.19   23.96   0
   2   1   3  107.62    8.00   0
   3   1   3  265.01    8.66   0
   4   1   3   36.02    7.14   0
   5   1   3  994.73   12.40   0
   6   1   3    2.10    5.22   0
   7   1   3    3.39    6.25   0
   8   1   3    1.34    5.69   0
   9   1   3   47.56    6.02   0
  -9   2   3   30.13    6.57   0
  -8   2   3   35.67    5.32   0
  -7   2   3  287.24    8.24   0
  -6   2   3   78.20    6.77   0
  -5   2   3  492.49    9.33   0
  -4   2   3  287.87    7.62   0
  -3   2   3  212.66    7.96   0
  -2   2   3   40.68    6.16   0
  -1   2   3 4453.80   26.09   0
   0   2   3    3.96    6.79   0
   1   2   3  187.12    8.86   0
   2   2   3   -0.26    5.88   0
   3   2   3  971.93   12.35   0
   4   2   3  101.84    6.98   0
   5   2   3  632.50    9.77   0
   6   2   3   29.13    5.86   0
   7   2   3  135.73    5.99   0
   8   2   3   46.50    6.06   0
   9   2   3  273.38    7.41   0
  -9   3   3   23.05    5.66   0
  -8   3   3   22.14    5.78   0
  -7   3   3  219.06    6.46   0
  -6   3   3   -0.26    5.36   0
  -5   3   3   10.33    5.63   0
  -4   3   3   17.81    5.26   0
  -3   3   3  724.24    9.77   0
  -2   3   3  224.20    8.21   0
  -1   3   3   88.60    6.32   0
   0   3   3  419.04    9.29   0
   1   3   3 3534.99   22.05   0
   2   3   3  574.35   10.66   0
   3   3   3 2204.65   16.50   0
   4   3   3   15.97    5.77   0
   5   3   3 1820.07   13.47   0
   6   3   3   -2.16    6.43   0
   7   3   3   80.31    5.70   0
   8   3   3    0.12    6.36   0
   9   3   3  138.62    6.96   0
  -9   4   3   18.21    6.91   0
  -8   4   3  119.95    6.77   0
  -7   4   3  616.39    8.58   0
  -6   4   3   94.03    6.04   0
  -5   4   3 1027.68   10.83   0
  -4   4   3  157.62    6.60   0
  -3   4   3  126.37    5.78   0
  -2   4   3    3.80    5.10   0
  -1   4   3 1850.24   14.13   0
   0   4   3    5.17    4.82   0
   1   4   3  110.05    6.23   0
   2   4   3   26.27    6.08   0
   3   4   3  204.95    7.23   0
   4   4   3  119.98    6.39   0
   5   4   3  332.77    7.34   0
   6   4   3    4.99    5.58   0
   7   4   3    7.63    5.63   0
   8   4   3   74.49    6.16   0
  -9   5   3  110.58    6.26   0
  -8   5   3   12.18    5.57   0
  -7   5   3  340.66    8.29   0
  -6   5   3    2.21    5.78   0
  -5   5   3  172.82    6.50   0
  -4   5   3   18.17    5.30   0
  -3   5   3  364.21    7.70   0
  -2   5   3   88.38    6.27   0
  -1   5   3 1905.10   13.40   0
   0   5   3   31.80    5.19   0
   1   5   3 1460.55   12.28   0
   2   5   3  461.75    8.74   0
   3   5   3   88.22    5.96   0
   4   5   3  136.03    6.63   0
   5   5   3   98.71    6.39   0
   6   5   3  159.07    6.59   0
   7   5   3   48.79    6.25   0
   8   5   3   38.03    6.18   0
  -9   6   3   12.85    5.97   0
  -8   6   3   14.67    6.42   0
  -7   6   3  293.51    7.40   0
  -6   6   3    2.24    5.99   0
  -5   6   3 1052.13    9.90   0
  -4   6   3  406.51    8.24   0
  -3   6   3  535.88    8.35   0
  -2   6   3  302.70    6.72   0
  -1   6   3  849.85    9.53   0
   0   6   3  356.42    6.82   0
   1   6   3  374.59    7.34   0
   2   6   3   64.92    5.28   0
   3   6   3   46.78    6.77   0
   4   6   3  102.41    5.78   0
   5   6   3  516.55    8.96   0
   6   6   3   47.58    5.83   0
   7   6   3   25.21    6.00   0
   8   6   3  290.21    7.58   0
  -8   7   3   28.76    7.04   0
  -7   7   3   96.42    6.51   0
  -6   7   3    3.64    5.64   0
  -5   7   3   13.86    5.84   0
  -4   7   3   37.28    5.11   0
  -3   7   3   -0.15    5.69   0
  -2   7   3  995.73   10.49   0
  -1   7   3  242.83    6.51   0
   0   7   3  164.65    6.40   0
   1   7   3  121.32    6.47   0
   2   7   3  347.02    7.25   0
   3   7   3  200.87    6.41   0
   4   7   3   27.16    5.37   0
   5   7   3  557.90    9.20   0
   6   7   3   25.80    6.42   0
   7   7   3   15.57    5.53   0
  -8   8   3  216.10    7.72   0
  -7   8   3   -0.45    5.64   0
  -6   8   3  219.88    6.80   0
  -5   8   3   16.48    5.72   0
  -4   8   3  930.93    9.12   0
  -3   8   3    5.87    5.29   0
  -2   8   3   62.52    4.93   0
  -1   8   3  709.16    8.82   0
   0   8   3    4.24    5.34   0
   1   8   3   27.55    4.83   0
   2   8   3  156.55    6.34   0
   3   8   3  454.36    8.27   0
   4   8   3  446.42    8.25   0
   5   8   3  103.90    6.41   0
   6   8   3   47.90    6.26   0
   7   8   3    3.38    5.87   0
  -7   9   3   89.27    6.87   0
  -6   9   3    1.70    5.38   0
  -5   9   3    2.84    5.43   0
  -4   9   3   14.12    5.95   0
  -3   9   3   34.33    4.88   0
  -2   9   3  476.83    7.23   0
  -1   9   3   32.74    5.28   0
   0   9   3  128.64    5.58   0
   1   9   3   30.00    5.07   0
   2   9   3  720.36    8.49   0
   3   9   3   63.09    6.06   0
   4   9   3   34.33    5.34   0
   5   9   3  130.43    6.37   0
   6   9   3   15.13    5.80   0
  -6  10   3   -1.00    5.94   0
  -5  10   3  136.19    6.10   0
  -4  10   3  123.03    6.06   0
  -3  10   3    1.13    5.00   0
  -2  10   3    1.10    4.72   0
  -1  10   3  125.57    6.30   0
   0  10   3  135.62    5.68   0
   1  10   3   73.17    5.49   0
   2  10   3   30.91    5.38   0
   3  10   3   26.82    5.47   0
   4  10   3   52.22    6.18   0
   5  10   3   35.13    5.97   0
   6  10   3    5.23    6.52   0
  -5  11   3   25.49    5.98   0
  -4  11   3   86.59    5.67   0
  -3  11   3    1.63    5.30   0
  -2  11   3   20.48    5.10   0
  -1  11   3   66.64    5.47   0
   0  11   3    0.50    4.87   0
   1  11   3   16.17    5.84   0
   2  11   3  541.51    7.92   0
   3  11   3   14.17    5.62   0
   4  11   3   83.79    5.84   0
   5  11   3   -2.35    5.44   0
  -4  12   3  297.15    7.82   0
  -3  12   3   -0.90    5.92   0
  -2  12   3   28.00    5.58   0
  -1  12   3   58.40    5.09   0
   0  12   3   57.42    5.38   0
   1  12   3    7.06    5.08   0
   2  12   3   -0.29    5.47   0
   3  12   3   45.84    6.11   0
   4  12   3   39.16    5.66   0
  -2  13   3  451.00    8.22   0
  -1  13   3    2.09    4.98   0
   0  13   3   43.75    5.96   0
   1  13   3    3.35    5.56   0
   2  13   3  151.32    6.60   0
 -10   0   4    1.73    5.75   0
  -8   0   4    9.60    5.21   0
  -6   0   4    3.49    5.82   0
  -4   0   4 7119.81   26.98   0
  -2   0   4 3185.23   22.83   0
   0   0   4 7389.01   42.69   0
   2   0   4   63.59    6.13   0
   4   0   4    2.27    6.01   0
   6   0   4 1530.52   13.74   0
   8   0   4  671.69    9.32   0
 -10   1   4  269.00    8.18   0
  -9   1   4    6.94    5.54   0
  -8   1   4    4.26    5.52   0
  -7   1   4    3.69    5.77   0
  -6   1   4  668.59    9.35   0
  -5   1   4    1.34    6.29   0
  -4   1   4    0.03    5.65   0
  -3   1   4   23.78    5.82   0
  -2   1   4  503.33   10.41   0
  -1   1   4    8.93    6.44   0
   0   1   4  776.66   15.88   0
   1   1   4   74.10    7.38   0
   2   1   4 2881.46   23.23   0
   3   1   4    6.86    6.46   0
   4   1   4 1423.30   14.68   0
   5   1   4    8.18    5.92   0
   6   1   4 1355.26   12.10   0
   7   1   4   13.15    5.07   0
   8   1   4   13.23    6.05   0
   9   1   4    8.60    5.27   0
  -9   2   4   -4.46    6.03   0
  -8   2   4  627.42    8.51   0
  -7   2   4   88.57    6.42   0
  -6   2   4  465.02    8.23   0
  -5   2   4    4.03    5.49   0
  -4   2   4 2709.73   16.81   0
  -3   2   4  117.38    7.63   0
  -2   2   4  161.48    7.28   0
  -1   2   4   32.05    6.58   0
   0   2   4 1743.38   19.41   0
   1   2   4  350.89   10.13   0
   2   2   4  827.12   13.28   0
   3   2   4   75.99    6.12   0
   4   2   4   54.25    7.42   0
   5   2   4   26.23    6.46   0
   6   2   4  193.05    7.99   0
   7   2   4   27.70    6.19   0
   8   2   4   83.80    5.82   0
   9   2   4   18.12    5.94   0
  -9   3   4   27.38    6.66   0
  -8   3   4   21.58    5.58   0
  -7   3   4  112.45    6.04   0
  -6   3   4   26.39    5.50   0
  -5   3   4   39.10    6.02   0
  -4   3   4  992.53   10.81   0
  -3   3   4  129.65    6.82   0
  -2   3   4 1402.52   13.26   0
  -1   3   4  262.06    7.14   0
   0   3   4 2084.50   17.58   0
   1   3   4  455.31    9.66   0
   2   3   4 2368.22   18.07   0
   3   3   4  599.85   10.57   0
   4   3   4    2.46    6.84   0
   5   3   4   47.52    5.79   0
   6   3   4  148.67    6.65   0
   7   3   4   10.55    5.53   0
   8   3   4    7.91    5.67   0
  -9   4   4   32.90    6.24   0
  -8   4   4  330.94    7.56   0
  -7   4   4  200.89    6.53   0
  -6   4   4  114.48    6.67   0
  -5   4   4    3.57    5.81   0
  -4   4   4 1323.01   11.65   0
  -3   4   4  403.20    8.33   0
  -2   4   4    3.57    6.39   0
  -1   4   4  185.67    6.52   0
   0   4   4 3325.15   19.35   0
   1   4   4  111.59    6.10   0
   2   4   4  191.34    6.75   0
   3   4   4    2.87    5.90   0
   4   4   4    2.00    6.75   0
   5   4   4   60.92    5.56   0
   6   4   4  376.83    8.23   0
   7   4   4   11.12    7.04   0
   8   4   4  202.45    7.57   0
  -9   5   4   84.10    6.19   0
  -8   5   4    4.22    6.19   0
  -7   5   4   69.46    6.47   0
  -6   5   4  415.76    7.82   0
  -5   5   4   84.35    5.58   0
  -4   5   4  134.48    5.84   0
  -3   5   4   15.19    5.41   0
  -2   5   4   20.38    5.10   0
  -1   5   4  664.91    8.38   0
   0   5   4  552.82    8.91   0
   1   5   4   38.32    4.73   0
   2   5   4 2625.12   16.30   0
   3   5   4  158.01    7.89   0
   4   5   4  632.49    9.04   0
   5   5   4    9.73    6.54   0
   6   5   4  646.87    9.18   0
   7   5   4   40.03    6.42   0
   8   5   4    2.26    5.79   0
  -9   6   4    8.64    6.27   0
  -8   6   4   48.98    6.56   0
  -7   6   4  343.56    7.55   0
  -6   6   4    7.28    5.34   0
  -5   6   4   44.55    5.41   0
  -4   6   4 1759.13   12.93   0
  -3   6   4  737.24    9.31   0
  -2   6   4  185.44    6.40   0
  -1   6   4   22.91    4.94   0
   0   6   4 1553.48   11.65   0
   1   6   4    9.99    5.19   0
   2   6   4   11.91    5.06   0
   3   6   4    3.81    5.32   0
   4   6   4   19.97    4.90   0
   5   6   4   30.47    5.48   0
   6   6   4  391.51    8.24   0
   7   6   4    1.42    5.62   0
   8   6   4  243.50    7.93   0
  -8   7   4    6.20    6.12   0
  -7   7   4   87.96    5.72   0
  -6   7   4   15.17    5.76   0
  -5   7   4    2.55    5.20   0
  -4   7   4   90.45    5.24   0
  -3   7   4  170.85    6.12   0
  -2   7   4  412.10    7.91   0
  -1   7   4  183.94    6.28   0
   0   7   4   18.24    5.14   0
   1   7   4    0.08    5.73   0
   2   7   4  274.40    7.16   0
   3   7   4  592.63    8.32   0
   4   7   4   26.99    6.39   0
   5   7   4  264.68    7.02   0
   6   7   4  360.29    7.41   0
   7   7   4   92.15    6.54   0
  -8   8   4  183.97    7.67   0
  -7   8   4   97.59    6.55   0
  -6   8   4   44.05    5.76   0
  -5   8   4    6.54    5.19   0
  -4   8   4  568.94    7.75   0
  -3   8   4  986.73    9.53   0
  -2   8   4   77.13    5.35   0
  -1   8   4  622.64    8.07   0
   0   8   4   30.23    4.91   0
   1   8   4  334.09    6.62   0
   2   8   4  245.70    6.23   0
   3   8   4   81.16    6.07   0
   4   8   4    6.51    5.28   0
   5   8   4  243.85    7.21   0
   6   8   4   -0.66    5.96   0
   7   8   4   76.84    6.57   0
  -7   9   4  228.17    7.75   0
  -6   9   4    7.82    5.78   0
  -5   9   4   14.77    5.67   0
  -4   9   4   37.58    5.11   0
  -3   9   4  114.01    5.66   0
  -2   9   4  183.34    5.92   0
  -1   9   4  432.95    7.30   0
   0   9   4   51.97    5.61   0
   1   9   4  158.90    6.19   0
   2   9   4  350.39    7.52   0
   3   9   4  705.03    9.03   0
   4   9   4   -3.07    5.65   0
   5   9   4  100.68    7.05   0
   6   9   4   43.06    6.33   0
  -6  10   4    2.05    5.64   0
  -5  10   4   28.77    5.47   0
  -4  10   4  107.09    6.59   0
  -3  10   4  158.74    6.46   0
  -2  10   4    4.61    4.86   0
  -1  10   4   15.33    5.00   0
   0  10   4  271.75    6.89   0
   1  10   4   -0.01    6.42   0
   2  10   4   11.71    5.31   0
   3  10   4   26.49    5.36   0
   4  10   4    7.58    5.50   0
   5  10   4   42.30    6.00   0
  -5  11   4   99.38    6.09   0
  -4  11   4   30.03    5.42   0
  -3  11   4    1.93    4.84   0
  -2  11   4    9.35    5.42   0
  -1  11   4  423.75    6.99   0
   0  11   4    2.65    4.93   0
   1  11   4   -0.02    5.86   0
   2  11   4  164.25    6.07   0
   3  11   4   63.25    6.04   0
   4  11   4    5.11    5.56   0
   5  11   4    0.41    6.46   0
  -4  12   4   25.51    5.58   0
  -3  12   4  150.72    6.17   0
  -2  12   4   26.62    5.81   0
  -1  12   4   97.53    6.04   0
   0  12   4    8.00    5.34   0
   1  12   4   -3.27    5.44   0
   2  12   4    1.57    5.83   0
   3  12   4   21.52    5.36   0
  -2  13   4   36.90    5.69   0
  -1  13   4   63.11    5.90   0
   0  13   4    0.32    5.21   0
   1  13   4    4.43    5.82   0
  -9   0   5  122.47    6.49   0
  -7   0   5  934.78    9.91   0
  -5   0   5  478.50    9.13   0
  -3   0   5 2072.17   16.15   0
  -1   0   5 6245.13   31.92   0
   1   0   5   42.65    6.68   0
   3   0   5  184.27    7.41   0
   5   0   5  157.00    8.08   0
   7   0   5   17.78    6.00   0
 -10   1   5   21.04    6.02   0
  -9   1   5   33.83    6.41   0
  -8   1   5    8.79    5.57   0
  -7   1   5   67.54    6.27   0
  -6   1   5  124.35    6.70   0
  -5   1   5   11.90    5.52   0
  -4   1   5    3.56    6.50   0
  -3   1   5  922.19   11.94   0
  -2   1   5    2.44    5.11   0
  -1   1   5 1243.22   14.35   0
   0   1   5   41.52    5.58   0
   1   1   5  936.26   14.63   0
   2   1   5    0.00    6.20   0
   3   1   5 1708.66   15.96   0
   4   1   5    2.48    5.80   0
   5   1   5    4.28    5.10   0
   6   1   5    3.21    5.68   0
   7   1   5  452.09    7.92   0
   8   1   5    4.42    5.73   0
  -9   2   5  586.12    9.42   0
  -8   2   5   -1.06    5.62   0
  -7   2   5  525.58    8.53   0
  -6   2   5    3.85    5.17   0
  -5   2   5  267.82    7.75   0
  -4   2   5   10.78    5.47   0
  -3   2   5 5017.90   23.15   0
  -2   2   5   35.88    5.87   0
  -1   2   5  207.49    7.80   0
   0   2   5  185.99    6.65   0
   1   2   5 2387.95   16.45   0
   2   2   5   24.89    7.03   0
   3   2   5   78.14    6.48   0
   4   2   5   24.58    6.43   0
   5   2   5  299.00    8.17   0
   6   2   5   38.25    5.53   0
   7   2   5   71.05    6.22   0
   8   2   5   11.72    5.59   0
  -9   3   5  228.18    6.95   0
  -8   3   5   14.62    6.20   0
  -7   3   5  503.57    8.51   0
  -6   3   5  142.16    6.29   0
  -5   3   5    7.93    6.08   0
  -4   3   5  132.12    6.89   0
  -3   3   5  835.38   11.39   0
  -2   3   5  207.65    7.83   0
  -1   3   5 2072.24   16.65   0
   0   3   5   11.51    5.56   0
   1   3   5  345.63   10.44   0
   2   3   5   17.50    6.45   0
   3   3   5 2612.97   18.07   0
   4   3   5   20.46    6.51   0
   5   3   5   22.91    4.90   0
   6   3   5   28.63    5.45   0
   7   3   5  166.55    6.58   0
   8   3   5   34.79    6.02   0
  -9   4   5  158.63    7.36   0
  -8   4   5   18.66    6.12   0
  -7   4   5  599.99    8.74   0
  -6   4   5    4.84    5.08   0
  -5   4   5  477.14    8.64   0
  -4   4   5   60.18    5.63   0
  -3   4   5 1131.58   11.67   0
  -2   4   5   48.97    5.73   0
  -1   4   5   31.66    5.32   0
   0   4   5 1705.91   14.36   0
   1   4   5 1430.15   13.32   0
   2   4   5   10.00    5.40   0
   3   4   5    7.24    5.19   0
   4   4   5  349.44    9.00   0
   5   4   5   52.61    6.18   0
   6   4   5   62.59    6.46   0
   7   4   5    3.79    5.25   0
   8   4   5   -0.88    5.55   0
  -9   5   5    7.21    5.86   0
  -8   5   5    1.89    6.08   0
  -7   5   5   -0.01    6.20   0
  -6   5   5  807.28    9.36   0
  -5   5   5  237.19    6.50   0
  -4   5   5   -1.53    6.96   0
  -3   5   5  193.10    6.67   0
  -2   5   5  394.35    7.84   0
  -1   5   5  313.97    7.48   0
   0   5   5  483.32    8.14   0
   1   5   5  832.85   10.16   0
   2   5   5  182.17    6.89   0
   3   5   5  251.36    7.79   0
   4   5   5  258.90    7.54   0
   5   5   5   17.28    5.54   0
   6   5   5  114.85    6.98   0
   7   5   5  335.86    7.59   0
   8   5   5    7.35    5.86   0
  -9   6   5   17.97    7.00   0
  -8   6   5   42.74    5.67   0
  -7   6   5  271.79    7.01   0
  -6   6   5   51.66    6.31   0
  -5   6   5  165.54    6.68   0
  -4   6   5  828.67    9.84   0
  -3   6   5  312.35    7.83   0
  -2   6   5  163.86    5.94   0
  -1   6   5  485.72    7.82   0
   0   6   5  751.53    9.70   0
   1   6   5    2.22    4.58   0
   2   6   5  139.82    7.28   0
   3   6   5   14.30    5.41   0
   4   6   5  242.39    7.48   0
   5   6   5   -0.61    5.83   0
   6   6   5  167.83    6.98   0
   7   6   5    9.77    7.29   0
  -8   7   5   36.31    6.39   0
  -7   7   5   74.80    5.77   0
  -6   7   5  606.70    8.23   0
  -5   7   5    4.63    4.88   0
  -4   7   5   48.02    6.37   0
  -3   7   5  144.99    5.88   0
  -2   7   5  315.68    7.53   0
  -1   7   5  529.95    8.37   0
   0   7   5   90.31    6.24   0
   1   7   5   10.77    5.18   0
   2   7   5    1.56    5.42   0
   3   7   5  491.03    8.60   0
   4   7   5  158.20    6.42   0
   5   7   5    0.28    5.34   0
   6   7   5  144.05    6.47   0
   7   7   5   13.24    6.48   0
  -8   8   5    3.02    5.96   0
  -7   8   5   26.08    5.62   0
  -6   8   5    5.54    5.81   0
  -5   8   5   -1.63    5.08   0
  -4   8   5   88.91    5.25   0
  -3   8   5  615.22    8.13   0
  -2   8   5  144.36    5.72   0
  -1   8   5   44.12    4.71   0
   0   8   5  433.39    7.29   0
   1   8   5   33.68    5.41   0
   2   8   5   11.61    5.34   0
   3   8   5    5.15    5.30   0
   4   8   5  626.23    8.69   0
   5   8   5  150.53    6.47   0
   6   8   5   35.03    6.27   0
   7   8   5   10.60    6.04   0
  -7   9   5    5.63    7.63   0
  -6   9   5  350.95    7.35   0
  -5   9   5   31.11    5.89   0
  -4   9   5   71.61    5.68   0
  -3   9   5   41.48    5.15   0
  -2   9   5  325.93    6.62   0
  -1   9   5  110.53    6.06   0
   0   9   5   32.69    5.68   0
   1   9   5    4.74    5.22   0
   2   9   5    1.89    5.32   0
   3   9   5  185.52    6.39   0
   4   9   5   59.26    6.05   0
   5   9   5   -0.46    5.73   0
   6   9   5   74.12    7.23   0
  -6  10   5    3.04    5.68   0
  -5  10   5   13.76    6.21   0
  -4  10   5  236.33    6.62   0
  -3  10   5    7.33    5.21   0
  -2  10   5  110.35    5.75   0
  -1  10   5   25.29    4.85   0
   0  10   5 1522.95   11.11   0
   1  10   5    2.73    4.57   0
   2  10   5    1.13    4.74   0
   3  10   5    2.64    5.75   0
   4  10   5  100.45    6.58   0
   5  10   5    7.13    5.83   0
  -5  11   5   73.01    6.65   0
  -4  11   5    1.46    5.25   0
  -3  11   5   -4.05    5.25   0
  -2  11   5   90.53    5.92   0
  -1  11   5   21.57    5.33   0
   0  11   5  305.52    7.38   0
   1  11   5   27.67    5.15   0
   2  11   5  166.35    6.79   0
   3  11   5    4.85    5.00   0
   4  11   5   57.23    6.66   0
  -4  12   5  192.80    6.99   0
  -3  12   5   10.43    5.56   0
  -2  12   5   -1.33    5.06   0
  -1  12   5    2.26    5.04   0
   0  12   5  322.81    7.92   0
   1  12   5   56.59    6.19   0
   2  12   5   40.24    5.93   0
   3  12   5   15.67    5.65   0
  -2  13   5   76.14    6.14   0
  -1  13   5   23.09    5.33   0
   0  13   5    0.47    4.92   0
   1  13   5    2.70    6.05   0
 -10   0   6   11.54    6.71   0
  -8   0   6  694.56    9.00   0
  -6   0   6   44.13    5.34   0
  -4   0   6  340.82    8.83   0
  -2   0   6    5.88    5.04   0
   0   0   6  171.00    7.13   0
   2   0   6  489.76   10.16   0
   4   0   6 1767.15   15.32   0
   6   0   6  375.61    7.60   0
   8   0   6  437.82    8.09   0
 -10   1   6  186.06    6.99   0
  -9   1   6    7.24    5.98   0
  -8   1   6  169.87    6.36   0
  -7   1   6    4.36    5.35   0
  -6   1   6 3330.78   16.75   0
  -5   1   6   44.28    6.15   0
  -4   1   6   66.73    6.49   0
  -3   1   6   74.03    6.36   0
  -2   1   6 3300.33   21.31   0
  -1   1   6   12.13    5.41   0
   0   1   6  694.51   12.03   0
   1   1   6   18.90    6.34   0
   2   1   6  658.07   11.55   0
   3   1   6  216.37    8.89   0
   4   1   6  158.02    8.31   0
   5   1   6   37.01    6.45   0
   6   1   6    4.99    5.15   0
   7   1   6   28.00    6.14   0
   8   1   6    3.83    5.93   0
  -9   2   6   72.16    5.90   0
  -8   2   6  657.38    8.82   0
  -7   2   6    4.74    6.20   0
  -6   2   6  158.43    6.38   0
  -5   2   6  148.36    6.85   0
  -4   2   6  573.98    8.84   0
  -3   2   6  302.51    7.37   0
  -2   2   6  178.34    7.45   0
  -1   2   6    3.11    5.56   0
   0   2   6 2443.69   15.55   0
   1   2   6  571.99    9.28   0
   2   2   6   42.53    6.02   0
   3   2   6    7.23    6.93   0
   4   2   6 3006.59   19.04   0
   5   2   6    2.25    5.44   0
   6   2   6   57.51    5.77   0
   7   2   6   -0.61    5.41   0
   8   2   6  359.57    7.79   0
  -9   3   6  101.85    6.13   0
  -8   3   6  473.77    7.98   0
  -7   3   6   22.03    6.26   0
  -6   3   6  682.01    8.43   0
  -5   3   6   19.50    6.56   0
  -4   3   6  274.75    8.04   0
  -3   3   6   56.67    6.39   0
  -2   3   6 8209.56   26.99   0
  -1   3   6    9.55    5.42   0
   0   3   6  609.00    8.23   0
   1   3   6  159.43    6.32   0
   2   3   6 1711.64   16.12   0
   3   3   6  134.39    7.03   0
   4   3   6    9.51    6.73   0
   5   3   6   88.20    6.87   0
   6   3   6   78.40    6.66   0
   7   3   6   93.99    5.99   0
   8   3   6  140.33    6.53   0
  -9   4   6  155.76    6.92   0
  -8   4   6  465.89    7.92   0
  -7   4   6  126.53    7.20   0
  -6   4   6   29.12    5.44   0
  -5   4   6  226.08    7.10   0
  -4   4   6  104.85    6.77   0
  -3   4   6  625.32    9.51   0
  -2   4   6    0.94    4.60   0
  -1   4   6   72.66    5.35   0
   0   4   6 1477.63   13.73   0
   1   4   6  674.05    8.05   0
   2   4   6  173.03    7.43   0
   3   4   6   14.18    6.75   0
   4   4   6  892.68   10.87   0
   5   4   6  203.84    7.60   0
   6   4   6   48.55    6.36   0
   7   4   6   20.67    6.02   0
   8   4   6  416.67    8.53   0
  -9   5   6   12.42    6.46   0
  -8   5   6   -0.47    6.29   0
  -7   5   6    6.04    5.27   0
  -6   5   6 1441.48   11.34   0
  -5   5   6   97.92    5.53   0
  -4   5   6   94.29    6.95   0
  -3   5   6  707.87    9.89   0
  -2   5   6  802.45    9.17   0
  -1   5   6   74.76    6.24   0
   0   5   6  494.88    9.17   0
   1   5   6  781.79   10.23   0
   2   5   6  131.83    6.50   0
   3   5   6  117.93    7.77   0
   4   5   6    2.08    5.61   0
   5   5   6   54.97    6.50   0
   6   5   6   15.50    6.31   0
   7   5   6  407.28    8.57   0
   8   5   6    7.56    5.70   0
  -9   6   6  223.59    7.16   0
  -8   6   6  235.82    6.83   0
  -7   6   6   19.41    6.06   0
  -6   6   6    0.40    5.44   0
  -5   6   6  816.09    9.17   0
  -4   6   6   25.32    5.04   0
  -3   6   6  490.90    8.45   0
  -2   6   6    2.14    5.42   0
  -1   6   6  275.36    7.28   0
   0   6   6  201.20    7.40   0
   1   6   6 1367.56   12.44   0
   2   6   6  117.17    6.60   0
   3   6   6  147.29    6.01   0
   4   6   6  392.25    8.49   0
   5   6   6  461.67    8.67   0
   6   6   6  120.61    6.20   0
   7   6   6    1.62    6.47   0
  -8   7   6  107.25    6.42   0
  -7   7   6   78.08    6.50   0
  -6   7   6  349.28    7.22   0
  -5   7   6  496.68    8.14   0
  -4   7   6   -1.54    5.42   0
  -3   7   6  508.47    7.65   0
  -2   7   6  733.28    8.61   0
  -1   7   6   57.95    5.63   0
   0   7   6    6.98    5.14   0
   1   7   6  178.49    6.71   0
   2   7   6  175.93    6.44   0
   3   7   6  598.92    9.11   0
   4   7   6   34.15    6.04   0
   5   7   6   28.16    5.97   0
   6   7   6   35.77    5.94   0
   7   7   6  235.39    8.33   0
  -8   8   6   79.82    6.63   0
  -7   8   6  125.37    6.80   0
  -6   8   6   33.57    5.71   0
  -5   8   6  144.71    5.90   0
  -4   8   6  130.93    7.24   0
  -3   8   6 1263.86   11.00   0
  -2   8   6  154.04    5.97   0
  -1   8   6   91.48    4.95   0
   0   8   6   85.90    5.10   0
   1   8   6  764.78    9.07   0
   2   8   6   28.88    5.68   0
   3   8   6   21.24    5.52   0
   4   8   6  560.34    9.18   0
   5   8   6   54.65    6.16   0
   6   8   6   -4.17    5.80   0
  -7   9   6   18.35    5.65   0
  -6   9   6   32.99    5.77   0
  -5   9   6   50.99    5.98   0
  -4   9   6    5.48    5.01   0
  -3   9   6  150.35    6.02   0
  -2   9   6  204.69    6.07   0
  -1   9   6   17.84    5.01   0
   0   9   6   30.57    5.25   0
   1   9   6  326.38    7.28   0
   2   9   6  116.25    6.14   0
   3   9   6  286.57    7.15   0
   4   9   6   62.15    6.07   0
   5   9   6   98.24    6.70   0
   6   9   6    0.09    6.37   0
  -6  10   6   -4.88    5.86   0
  -5  10   6  526.24    8.24   0
  -4  10   6   -0.14    5.67   0
  -3  10   6  266.07    6.70   0
  -2  10   6    0.14    4.83   0
  -1  10   6   56.31    5.16   0
   0  10   6    1.23    5.13   0
   1  10   6  980.40   10.09   0
   2  10   6   89.06    5.71   0
   3  10   6   31.52    5.73   0
   4  10   6   -4.55    6.41   0
   5  10   6  177.99    7.36   0
  -5  11   6   39.77    6.26   0
  -4  11   6    0.48    5.40   0
  -3  11   6  408.59    7.27   0
  -2  11   6    0.47    5.19   0
  -1  11   6  108.69    5.61   0
   0  11   6    1.93    4.50   0
   1  11   6  562.96    8.39   0
   2  11   6   11.95    5.95   0
   3  11   6  101.62    6.49   0
   4  11   6    8.65    5.75   0
  -4  12   6    8.63    5.80   0
  -3  12   6  290.53    7.01   0
  -2  12   6    1.69    5.78   0
  -1  12   6   27.28    5.05   0
   0  12   6    0.54    5.38   0
   1  12   6  289.72    7.37   0
   2  12   6   -0.75    6.02   0
   3  12   6   -0.04    5.64   0
  -1  13   6   72.57    5.73   0
   0  13   6   36.42    5.24   0
  -9   0   7  879.70    9.36   0
  -7   0   7  533.67    8.65   0
  -5   0   7 4836.54   21.21   0
  -3   0   7  566.69    9.05   0
  -1   0   7  960.75   12.80   0
   1   0   7 9999.99   39.75   0
   3   0   7  965.41   13.00   0
   5   0   7 2607.54   16.73   0
   7   0   7    3.32    6.84   0
 -10   1   7   10.04    5.79   0
  -9   1   7  126.24    6.07   0
  -8   1   7    5.25    5.51   0
  -7   1   7    2.30    5.35   0
  -6   1   7    1.01    4.89   0
  -5   1   7 2287.20   14.63   0
  -4   1   7   99.64    6.94   0
  -3   1   7 1812.88   14.62   0
  -2   1   7   68.00    6.81   0
  -1   1   7  925.93   12.80   0
   0   1   7   29.54    5.92   0
   1   1   7 4127.43   26.14   0
   2   1   7  158.79    7.44   0
   3   1   7   72.97    6.91   0
   4   1   7    0.96    5.72   0
   5   1   7  401.99    8.99   0
   6   1   7    0.54    5.96   0
   7   1   7  774.21    9.97   0
   8   1   7    4.26    6.39   0
  -9   2   7  484.44    7.87   0
  -8   2   7   89.36    7.41   0
  -7   2   7   37.12    6.20   0
  -6   2   7   21.19    5.27   0
  -5   2   7 1055.53   11.03   0
  -4   2   7   80.02    5.93   0
  -3   2   7  953.16   10.96   0
  -2   2   7   14.16    5.13   0
  -1   2   7 1600.16   15.04   0
   0   2   7   46.31    5.50   0
   1   2   7 2212.45   14.81   0
   2   2   7   41.22    6.62   0
   3   2   7  171.68    7.56   0
   4   2   7  276.66    7.92   0
   5   2   7 1456.00   13.35   0
   6   2   7    6.59    5.84   0
   7   2   7  166.69    6.77   0
   8   2   7  100.11    6.13   0
  -9   3   7  421.81    8.47   0
  -8   3   7   59.43    6.16   0
  -7   3   7    0.92    5.74   0
  -6   3   7  232.11    6.83   0
  -5   3   7  446.53    8.99   0
  -4   3   7    0.93    5.47   0
  -3   3   7  626.03    9.04   0
  -2   3   7 1988.62   13.69   0
  -1   3   7  646.23   10.22   0
   0   3   7    2.59    5.68   0
   1   3   7 1591.96   12.18   0
   2   3   7  170.92    8.58   0
   3   3   7   11.16    6.48   0
   4   3   7  164.87    6.59   0
   5   3   7 1124.61   12.09   0
   6   3   7   -1.53    6.34   0
   7   3   7  277.77    7.53   0
   8   3   7   28.30    5.92   0
  -9   4   7  453.93    8.65   0
  -8   4   7  211.78    6.92   0
  -7   4   7    8.99    5.39   0
  -6   4   7   -0.64    5.49   0
  -5   4   7 1241.14   11.27   0
  -4   4   7   39.81    5.50   0
  -3   4   7  509.39    8.80   0
  -2   4   7   80.39    5.42   0
  -1   4   7  318.63    7.53   0
   0   4   7  280.49    6.51   0
   1   4   7 2357.81   14.19   0
   2   4   7   13.29    4.96   0
   3   4   7   50.82    7.59   0
   4   4   7  212.28    7.27   0
   5   4   7 1037.03   11.02   0
   6   4   7   29.58    6.57   0
   7   4   7   70.14    6.42   0
   8   4   7   89.27    6.79   0
  -9   5   7   42.30    5.89   0
  -8   5   7   30.82    6.28   0
  -7   5   7   27.95    5.57   0
  -6   5   7  553.78    8.76   0
  -5   5   7  863.21    9.23   0
  -4   5   7   78.57    6.02   0
  -3   5   7 1578.10   12.18   0
  -2   5   7  908.15    9.55   0
  -1   5   7 1343.16   12.32   0
   0   5   7  287.70    7.63   0
   1   5   7 1316.12   10.43   0
   2   5   7  652.97   11.29   0
   3   5   7  165.09    7.41   0
   4   5   7   11.00    5.93   0
   5   5   7   44.54    5.71   0
   6   5   7   37.25    5.84   0
   7   5   7  476.23    9.99   0
  -8   6   7  166.20    6.81   0
  -7   6   7  183.62    7.05   0
  -6   6   7   -4.05    5.80   0
  -5   6   7 1036.53   10.10   0
  -4   6   7  150.12    5.50   0
  -3   6   7  138.55    6.05   0
  -2   6   7   21.31    5.46   0
  -1   6   7  215.76    6.73   0
   0   6   7   19.99    6.73   0
   1   6   7 1828.02   14.58   0
   2   6   7    0.84    5.75   0
   3   6   7  244.31    7.99   0
   4   6   7  779.72   10.10   0
   5   6   7  979.05   11.32   0
   6   6   7   -0.54    6.13   0
   7   6   7   22.28    6.42   0
  -8   7   7  110.23    6.64   0
  -7   7   7    7.40    5.70   0
  -6   7   7  552.25    8.22   0
  -5   7   7  357.07    7.18   0
  -4   7   7   47.68    6.55   0
  -3   7   7   58.05    5.79   0
  -2   7   7 1454.85   10.56   0
  -1   7   7   67.05    5.80   0
   0   7   7   13.66    5.01   0
   1   7   7  691.06    9.55   0
   2   7   7  926.48   10.78   0
   3   7   7   42.61    6.29   0
   4   7   7  109.06    6.41   0
   5   7   7  217.67    7.82   0
   6   7   7    4.65    5.66   0
  -8   8   7  499.97    9.41   0
  -7   8   7    7.47    6.10   0
  -6   8   7  117.11    6.10   0
  -5   8   7   23.69    6.25   0
  -4   8   7  331.89    7.01   0
  -3   8   7   88.26    5.75   0
  -2   8   7    5.84    4.91   0
  -1   8   7  214.72    6.70   0
   0   8   7  522.59    8.45   0
   1   8   7   94.42    6.02   0
   2   8   7  268.18    7.80   0
   3   8   7   19.30    6.31   0
   4   8   7  888.33   11.43   0
   5   8   7  156.55    7.01   0
   6   8   7   16.35    6.28   0
  -7   9   7    5.76    5.38   0
  -6   9   7  550.28    8.20   0
  -5   9   7  115.74    5.94   0
  -4   9   7    3.60    5.23   0
  -3   9   7   57.17    5.31   0
  -2   9   7 1950.84   12.03   0
  -1   9   7   48.77    4.99   0
   0   9   7    4.51    4.68   0
   1   9   7   50.54    5.61   0
   2   9   7  451.91    8.13   0
   3   9   7    2.87    5.60   0
   4   9   7  182.91    7.61   0
   5   9   7   50.20    6.96   0
  -6  10   7   46.89    5.79   0
  -5  10   7   74.62    6.26   0
  -4  10   7    8.41    5.58   0
  -3  10   7    8.84    5.24   0
  -2  10   7   16.36    5.03   0
  -1  10   7    5.66    4.93   0
   0  10   7   40.66    5.52   0
   1  10   7  163.37    6.19   0
   2  10   7   46.56    6.59   0
   3  10   7    8.91    5.63   0
   4  10   7  217.59    8.70   0
   5  10   7   15.44    6.27   0
  -5  11   7   14.50    5.54   0
  -4  11   7  108.98    5.81   0
  -3  11   7   38.80    5.51   0
  -2  11   7  512.08    7.93   0
  -1  11   7   86.11    5.34   0
   0  11   7   95.36    5.88   0
   1  11   7   20.15    5.13   0
   2  11   7  395.45    7.93   0
   3  11   7    1.81    6.01   0
   4  11   7    1.06    5.87   0
  -4  12   7  113.52    6.04   0
  -3  12   7   -5.78    5.13   0
  -2  12   7    3.87    5.50   0
  -1  12   7    0.66    4.94   0
   0  12   7   44.31    5.37   0
   1  12   7   -0.94    5.46   0
   2  12   7    3.76    5.40   0
  -8   0   8  465.03    7.80   0
  -6   0   8    2.54    6.67   0
  -4   0   8  879.57   10.20   0
  -2   0   8   -0.03    5.40   0
   0   0   8  455.89    9.01   0
   2   0   8  209.92    8.16   0
   4   0   8 1347.49   13.57   0
   6   0   8  116.10    6.27   0
   8   0   8  722.77   10.25   0
  -9   1   8    3.28    5.72   0
  -8   1   8   53.20    6.01   0
  -7   1   8    1.41    5.81   0
  -6   1   8  454.69    7.71   0
  -5   1   8   20.00    7.34   0
  -4   1   8  244.99    6.94   0
  -3   1   8    2.96    5.46   0
  -2   1   8 2713.72   16.53   0
  -1   1   8    3.47    4.83   0
   0   1   8   31.32    5.85   0
   1   1   8    3.58    5.88   0
   2   1   8 4646.12   26.35   0
   3   1   8   15.19    6.80   0
   4   1   8   83.45    6.60   0
   5   1   8   35.32    6.08   0
   6   1   8  189.00    7.68   0
   7   1   8   15.62    5.98   0
   8   1   8  180.72    7.99   0
  -9   2   8   22.83    6.33   0
  -8   2   8  877.37    9.80   0
  -7   2   8   11.38    5.50   0
  -6   2   8   38.33    5.29   0
  -5   2   8   10.79    6.76   0
  -4   2   8  929.72   10.39   0
  -3   2   8   25.48    4.91   0
  -2   2   8  485.66    7.90   0
  -1   2   8  193.16    7.33   0
   0   2   8  356.62    9.79   0
   1   2   8   47.52    5.59   0
   2   2   8  601.24   11.60   0
   3   2   8   46.55    7.39   0
   4   2   8  675.89   10.95   0
   5   2   8   36.07    5.32   0
   6   2   8    5.07    6.23   0
   7   2   8    0.03    5.69   0
   8   2   8  332.12    7.88   0
  -9   3   8   -2.36    5.79   0
  -8   3   8    6.84    5.88   0
  -7   3   8   92.07    5.91   0
  -6   3   8  892.24    9.65   0
  -5   3   8   13.46    5.87   0
  -4   3   8  303.33    7.29   0
  -3   3   8   21.53    5.80   0
  -2   3   8 7122.58   24.82   0
  -1   3   8  299.68    7.75   0
   0   3   8  121.14    5.18   0
   1   3   8  214.61    6.20   0
   2   3   8  622.17    8.74   0
   3   3   8    7.32    5.89   0
   4   3   8  825.60   11.09   0
   5   3   8  108.11    7.45   0
   6   3   8   34.38    6.07   0
   7   3   8   44.18    5.97   0
  -9   4   8   20.79    5.83   0
  -8   4   8  273.39    7.20   0
  -7   4   8    8.03    5.10   0
  -6   4   8   17.42    5.88   0
  -5   4   8  509.46    8.06   0
  -4   4   8  803.53    9.70   0
  -3   4   8   42.02    5.76   0
  -2   4   8   35.01    6.01   0
  -1   4   8  432.74    8.42   0
   0   4   8    4.04    4.62   0
   1   4   8  311.29    7.32   0
   2   4   8  283.20    7.51   0
   3   4   8    2.33    6.04   0
   4   4   8  698.97   10.36   0
   5   4   8  469.41    9.31   0
   6   4   8  141.02    7.20   0
   7   4   8   11.80    6.67   0
  -9   5   8   11.47    6.53   0
  -8   5   8   16.28    5.77   0
  -7   5   8   28.29    5.85   0
  -6   5   8   36.38    5.87   0
  -5   5   8  376.08    7.20   0
  -4   5   8  195.82    6.83   0
  -3   5   8  181.29    6.95   0
  -2   5   8 1173.00   11.50   0
  -1   5   8  325.14    7.90   0
   0   5   8    9.16    4.43   0
   1   5   8  197.40    6.91   0
   2   5   8 2093.86   12.65   0
   3   5   8    7.29    7.36   0
   4   5   8    0.40    5.52   0
   5   5   8   50.08    6.37   0
   6   5   8  141.11    7.42   0
   7   5   8  168.13    7.87   0
  -8   6   8  164.43    7.09   0
  -7   6   8   94.89    6.08   0
  -6   6   8   19.59    5.39   0
  -5   6   8  452.43    7.66   0
  -4   6   8  220.52    7.61   0
  -3   6   8  203.88    6.17   0
  -2   6   8   34.25    6.34   0
  -1   6   8   69.40    5.94   0
   0   6   8   95.13    6.32   0
   1   6   8  637.67    7.50   0
   2   6   8   70.74    4.89   0
   3   6   8   42.88    5.26   0
   4   6   8  255.57    8.34   0
   5   6   8  266.18    7.93   0
   6   6   8   45.54    6.03   0
   7   6   8    4.35    6.95   0
  -8   7   8    4.24    5.96   0
  -7   7   8   67.35    5.98   0
  -6   7   8  238.86    6.90   0
  -5   7   8  120.96    6.61   0
  -4   7   8   14.19    5.16   0
  -3   7   8   41.19    5.66   0
  -2   7   8  471.14    7.39   0
  -1   7   8   89.15    4.99   0
   0   7   8   31.57    4.84   0
   1   7   8  395.35    8.43   0
   2   7   8  400.66    6.80   0
   3   7   8   62.18    7.44   0
   4   7   8  128.14    7.14   0
   5   7   8  218.43    8.65   0
   6   7   8   26.45    6.41   0
  -7   8   8   -0.46    6.14   0
  -6   8   8   -0.57    5.78   0
  -5   8   8  291.09    7.38   0
  -4   8   8  106.54    5.96   0
  -3   8   8   -3.11    5.20   0
  -2   8   8  261.95    6.84   0
  -1   8   8  916.69    9.53   0
   0   8   8   92.18    5.51   0
   1   8   8  176.51    6.70   0
   2   8   8  263.40    8.58   0
   3   8   8   55.05    7.93   0
   4   8   8   25.81    7.61   0
   5   8   8  415.47    9.07   0
   6   8   8   -0.28    6.95   0
  -7   9   8  155.25    7.00   0
  -6   9   8   58.62    6.64   0
  -5   9   8   85.61    6.62   0
  -4   9   8   27.78    5.75   0
  -3   9   8   11.82    4.91   0
  -2   9   8  284.68    6.81   0
  -1   9   8  497.25    8.28   0
   0   9   8    7.12    5.59   0
   1   9   8  315.88    7.21   0
   2   9   8  104.23    6.53   0
   3   9   8   20.07    5.77   0
   4   9   8   69.14    6.84   0
   5   9   8  138.94    8.01   0
  -6  10   8   28.36    5.37   0
  -5  10   8  361.14    7.52   0
  -4  10   8   49.72    5.61   0
  -3  10   8    2.14    4.70   0
  -2  10   8   12.18    5.65   0
  -1  10   8  139.93    5.77   0
   0  10   8    5.36    5.20   0
   1  10   8  475.22    8.30   0
   2  10   8   63.36    6.65   0
   3  10   8   29.16    5.93   0
   4  10   8   33.44    7.32   0
  -5  11   8  373.28    8.11   0
  -4  11   8    4.78    5.41   0
  -3  11   8  111.23    5.59   0
  -2  11   8    0.52    5.06   0
  -1  11   8  241.56    6.68   0
   0  11   8    3.19    5.50   0
   1  11   8    9.41    5.35   0
   2  11   8   17.62    6.55   0
   3  11   8   14.29    7.04   0
  -3  12   8   27.61    5.44   0
  -2  12   8   54.59    6.93   0
  -1  12   8   94.30    6.56   0
   0  12   8   -1.24    5.34   0
   1  12   8  129.73    6.58   0
  -9   0   9   41.77    6.40   0
  -7   0   9  252.98    6.82   0
  -5   0   9    4.10    5.60   0
  -3   0   9  600.90    9.03   0
  -1   0   9   22.95    5.26   0
   1   0   9   43.29    5.67   0
   3   0   9  581.86   10.58   0
   5   0   9   26.33    6.19   0
   7   0   9  134.63    6.42   0
  -9   1   9    4.54    5.88   0
  -8   1   9   46.85    5.91   0
  -7   1   9  336.95    7.15   0
  -6   1   9    7.57    5.19   0
  -5   1   9  243.10    7.01   0
  -4   1   9   15.58    6.37   0
  -3   1   9  536.57    9.32   0
  -2   1   9  168.40    6.38   0
  -1   1   9  553.39    9.66   0
   0   1   9   79.29    5.61   0
   1   1   9    6.23    6.11   0
   2   1   9   33.24    6.48   0
   3   1   9  108.02    7.03   0
   4   1   9   28.58    6.43   0
   5   1   9   21.81    5.45   0
   6   1   9   -1.86    5.63   0
   7   1   9   21.98    5.81   0
  -9   2   9   53.77    6.01   0
  -8   2   9    6.01    5.88   0
  -7   2   9   22.88    5.80   0
  -6   2   9    5.51    6.08   0
  -5   2   9  371.35    7.28   0
  -4   2   9   69.75    6.03   0
  -3   2   9  875.93    9.90   0
  -2   2   9   20.65    4.93   0
  -1   2   9 1170.34   12.58   0
   0   2   9    6.45    7.37   0
   1   2   9   33.11    4.99   0
   2   2   9   63.96    7.12   0
   3   2   9   57.76    6.14   0
   4   2   9    9.77    6.16   0
   5   2   9  642.67    9.95   0
   6   2   9   15.74    5.10   0
   7   2   9   -2.61    5.76   0
  -9   3   9    8.79    5.48   0
  -8   3   9    3.01    5.85   0
  -7   3   9  719.27    8.92   0
  -6   3   9    5.96    5.62   0
  -5   3   9   11.76    5.09   0
  -4   3   9    2.44    5.51   0
  -3   3   9  375.33    7.47   0
  -2   3   9   35.32    5.67   0
  -1   3   9  982.34   11.68   0
   0   3   9   97.41    5.33   0
   1   3   9   25.59    5.43   0
   2   3   9   50.00    6.29   0
   3   3   9  447.67    9.53   0
   4   3   9   -1.76    5.94   0
   5   3   9  187.58    8.52   0
   6   3   9  125.27    7.18   0
   7   3   9   32.07    5.75   0
  -9   4   9   10.76    5.82   0
  -8   4   9    2.20    6.02   0
  -7   4   9    8.38    5.37   0
  -6   4   9    2.65    5.73   0
  -5   4   9   79.78    5.79   0
  -4   4   9  227.02    6.78   0
  -3   4   9  264.14    7.95   0
  -2   4   9   84.87    5.63   0
  -1   4   9  294.30    8.85   0
   0   4   9  244.52    6.52   0
   1   4   9   26.76    5.99   0
   2   4   9   83.31    5.12   0
   3   4   9  208.80    6.73   0
   4   4   9    0.88    6.40   0
   5   4   9  203.96    7.60   0
   6   4   9   12.43    6.40   0
   7   4   9    2.54    5.67   0
  -9   5   9    5.18    6.59   0
  -8   5   9   62.86    6.31   0
  -7   5   9   55.53    5.80   0
  -6   5   9  105.25    6.41   0
  -5   5   9  352.64    7.34   0
  -4   5   9  118.64    5.80   0
  -3   5   9  131.61    6.08   0
  -2   5   9   91.06    6.05   0
  -1   5   9   82.46    6.60   0
   0   5   9   12.87    5.83   0
   1   5   9  279.98    6.30   0
   2   5   9  829.23    8.76   0
   3   5   9   15.99    5.65   0
   4   5   9   37.76    6.59   0
   5   5   9   19.21    6.11   0
   6   5   9  109.74    6.66   0
   7   5   9    2.96    7.36   0
  -8   6   9   58.67    5.96   0
  -7   6   9   48.30    6.75   0
  -6   6   9  106.49    6.11   0
  -5   6   9    7.52    5.05   0
  -4   6   9  474.32    8.13   0
  -3   6   9   51.87    5.21   0
  -2   6   9   64.54    5.04   0
  -1   6   9    4.38    5.23   0
   0   6   9  242.25    6.11   0
   1   6   9   68.45    5.00   0
   2   6   9    1.98    4.79   0
   3   6   9   83.37    4.88   0
   4   6   9   71.44    5.19   0
   5   6   9   16.10    6.46   0
   6   6   9   11.37    6.80   0
  -8   7   9   49.00    6.38   0
  -7   7   9  185.98    6.76   0
  -6   7   9    9.97    6.30   0
  -5   7   9   26.91    5.11   0
  -4   7   9    0.66    4.97   0
  -3   7   9  195.52    6.37   0
  -2   7   9  245.21    7.19   0
  -1   7   9  304.38    7.35   0
   0   7   9   20.15    7.29   0
   1   7   9   16.27    4.96   0
   2   7   9  517.69    7.03   0
   3   7   9   65.92    5.52   0
   4   7   9   19.07    5.58   0
   5   7   9   35.41    7.64   0
   6   7   9   76.81    7.04   0
  -7   8   9   24.22    6.58   0
  -6   8   9   -0.48    5.51   0
  -5   8   9    1.37    6.29   0
  -4   8   9   65.71    5.25   0
  -3   8   9  106.13    5.77   0
  -2   8   9   19.71    5.58   0
  -1   8   9  135.32    6.86   0
   0   8   9   73.40    6.36   0
   1   8   9    1.84    5.18   0
   2   8   9    4.26    4.92   0
   3   8   9    1.54    6.57   0
   4   8   9   29.79    6.18   0
   5   8   9  140.72    6.14   0
  -7   9   9   36.48    6.71   0
  -6   9   9    3.26    5.39   0
  -5   9   9   13.24    5.63   0
  -4   9   9   24.17    5.45   0
  -3   9   9  155.87    6.01   0
  -2   9   9   47.48    5.26   0
  -1   9   9   33.09    5.04   0
   0   9   9   29.27    6.32   0
   1   9   9   41.89    6.52   0
   2   9   9  196.77    5.89   0
   3   9   9   57.93    5.07   0
   4   9   9   -1.11    5.98   0
   5   9   9   -2.60    6.10   0
  -6  10   9    2.78    5.64   0
  -5  10   9   32.25    5.59   0
  -4  10   9  521.67    7.94   0
  -3  10   9    7.75    5.69   0
  -2  10   9  170.31    5.99   0
  -1  10   9   18.52    5.88   0
   0  10   9  290.38    7.28   0
   1  10   9   -0.84    6.24   0
   2  10   9   -4.05    5.63   0
   3  10   9   66.32    5.66   0
   4  10   9   30.38    6.80   0
  -4  11   9   23.17    5.10   0
  -3  11   9    4.82    6.83   0
  -2  11   9  107.16    5.68   0
  -1  11   9    8.47    5.36   0
   0  11   9   15.98    5.33   0
   1  11   9  110.97    7.29   0
   2  11   9  508.57    7.19   0
  -2  12   9    1.86    5.26   0
  -1  12   9   12.54    5.79   0
   0  12   9   78.46    6.36   0
  -8   0  10   20.40    5.65   0
  -6   0  10  253.11    8.82   0
  -4   0  10  706.47    9.51   0
  -2   0  10 1107.11   11.46   0
   0   0  10 2508.61   18.43   0
   2   0  10   29.38    7.54   0
   4   0  10   73.56    6.37   0
   6   0  10   10.78    5.93   0
  -9   1  10    4.56    6.03   0
  -8   1  10  200.60    6.82   0
  -7   1  10    3.53    6.86   0
  -6   1  10 1421.89   11.90   0
  -5   1  10   28.35    5.85   0
  -4   1  10   35.48    6.06   0
  -3   1  10   82.37    6.55   0
  -2   1  10  346.01    7.48   0
  -1   1  10   -0.54    4.80   0
   0   1  10  140.20    7.54   0
   1   1  10   42.13    5.98   0
   2   1  10  338.61    9.94   0
   3   1  10   90.69    6.26   0
   4   1  10   27.04    6.24   0
   5   1  10   47.63    6.18   0
   6   1  10  259.59    7.61   0
   7   1  10    6.75    5.58   0
  -9   2  10   25.03    7.73   0
  -8   2  10   78.93    6.03   0
  -7   2  10    4.69    5.09   0
  -6   2  10   -0.61    5.18   0
  -5   2  10    1.08    4.81   0
  -4   2  10  104.16    6.03   0
  -3   2  10  269.55    7.62   0
  -2   2  10  184.72    6.81   0
  -1   2  10  181.24    7.49   0
   0   2  10 1521.23   16.35   0
   1   2  10   57.11    5.93   0
   2   2  10  495.01   11.20   0
   3   2  10    7.92    5.39   0
   4   2  10  812.31   11.78   0
   5   2  10   -0.20    5.59   0
   6   2  10   15.02    5.91   0
   7   2  10    8.63    5.97   0
  -9   3  10   43.75    6.26   0
  -8   3  10   11.71    6.11   0
  -7   3  10   34.28    5.25   0
  -6   3  10  786.53    9.24   0
  -5   3  10   45.82    5.76   0
  -4   3  10  215.52    7.62   0
  -3   3  10   10.32    5.41   0
  -2   3  10 1252.92   12.05   0
  -1   3  10   59.50    5.74   0
   0   3  10  396.94    6.96   0
   1   3  10    9.37    5.60   0
   2   3  10    1.31    4.83   0
   3   3  10   42.38    4.88   0
   4   3  10  121.47    6.70   0
   5   3  10   18.98    7.07   0
   6   3  10  621.75   10.49   0
   7   3  10    2.29    6.02   0
  -9   4  10   -1.80    5.69   0
  -8   4  10   58.40    6.05   0
  -7   4  10   68.18    6.21   0
  -6   4  10   34.42    5.89   0
  -5   4  10   54.92    6.73   0
  -4   4  10  557.38    8.79   0
  -3   4  10  157.95    6.02   0
  -2   4  10  155.20    7.08   0
  -1   4  10    2.31    7.50   0
   0   4  10  509.54    8.03   0
   1   4  10   10.87    5.48   0
   2   4  10   48.24    4.69   0
   3   4  10   31.69    5.75   0
   4   4  10  412.10   10.45   0
   5   4  10    7.57    6.26   0
   6   4  10   11.51    6.39   0
   7   4  10    2.82    6.50   0
  -8   5  10  109.08    6.21   0
  -7   5  10   19.93    5.49   0
  -6   5  10  886.60    9.89   0
  -5   5  10   62.75    5.57   0
  -4   5  10    1.37    5.45   0
  -3   5  10  117.22    5.71   0
  -2   5  10   35.54    5.37   0
  -1   5  10   21.17    6.00   0
   0   5  10  152.26    5.31   0
   1   5  10   52.00    5.23   0
   2   5  10  166.70    6.51   0
   3   5  10   90.94    6.29   0
   4   5  10    7.81    5.34   0
   5   5  10   55.85    7.18   0
   6   5  10   57.84    6.59   0
  -8   6  10   10.64    6.16   0
  -7   6  10   -1.81    5.63   0
  -6   6  10   18.88    5.62   0
  -5   6  10   48.14    6.01   0
  -4   6  10  295.06    7.34   0
  -3   6  10   81.87    5.60   0
  -2   6  10  199.44    6.40   0
  -1   6  10  260.40    6.70   0
   0   6  10  871.20    8.00   0
   1   6  10  632.12    8.12   0
   2   6  10   11.80    5.15   0
   3   6  10  180.11    6.38   0
   4   6  10   82.60    6.98   0
   5   6  10    0.41    5.81   0
   6   6  10    9.48    6.47   0
  -8   7  10   -1.34    5.93   0
  -7   7  10  140.02    6.31   0
  -6   7  10  253.99    6.67   0
  -5   7  10  125.42    5.88   0
  -4   7  10   24.92    5.23   0
  -3   7  10  119.41    5.74   0
  -2   7  10  341.95    7.13   0
  -1   7  10   82.61    6.22   0
   0   7  10    3.37    5.01   0
   1   7  10   67.27    4.92   0
   2   7  10   42.29    5.57   0
   3   7  10  247.23    6.51   0
   4   7  10   19.15    5.16   0
   5   7  10   43.95    6.12   0
  -7   8  10   72.00    5.73   0
  -6   8  10   24.84    6.25   0
  -5   8  10   70.41    6.05   0
  -4   8  10   -0.47    5.45   0
  -3   8  10  640.94    8.62   0
  -2   8  10    9.96    5.64   0
  -1   8  10  227.94    6.87   0
   0   8  10  381.57    6.40   0
   1   8  10   66.23    5.25   0
   2   8  10   63.72    5.21   0
   3   8  10    4.21    5.44   0
   4   8  10  291.10    7.35   0
   5   8  10   -0.70    5.90   0
  -6   9  10  108.55    6.42   0
  -5   9  10   24.75    5.89   0
  -4   9  10   -3.97    5.62   0
  -3   9  10   47.17    5.66   0
  -2   9  10   62.89    5.34   0
  -1   9  10   98.08    6.86   0
   0   9  10   16.52    5.62   0
   1   9  10    1.03    6.56   0
   2   9  10   21.80    5.03   0
   3   9  10  105.95    5.45   0
   4   9  10   25.59    6.13   0
  -5  10  10    0.56    5.68   0
  -4  10  10   78.81    6.15   0
  -3  10  10  119.69    6.44   0
  -2  10  10    3.20    5.07   0
  -1  10  10    9.23    5.12   0
   0  10  10   32.02    5.73   0
   1  10  10  102.86    5.87   0
   2  10  10   31.63    5.25   0
   3  10  10  141.61    5.73   0
  -4  11  10    5.73    5.48   0
  -3  11  10  212.10    6.64   0
  -2  11  10    6.03    5.59   0
  -1  11  10    9.29    5.78   0
   0  11  10    4.61    5.63   0
   1  11  10   77.34    5.43   0
   2  11  10   12.69    6.03   0
  -9   0  11  262.48    7.57   0
  -7   0  11   16.79    7.18   0
  -5   0  11  461.35    8.30   0
  -3   0  11 1319.25   12.77   0
  -1   0  11 1181.79   12.16   0
   1   0  11 4904.57   26.81   0
   3   0  11  351.25    9.10   0
   5   0  11  365.01    9.52   0
   7   0  11    5.85    5.76   0
  -9   1  11  644.30    9.15   0
  -8   1  11    3.69    6.47   0
  -7   1  11   14.59    5.52   0
  -6   1  11   11.51    5.66   0
  -5   1  11 1091.50   10.08   0
  -4   1  11   17.52    4.91   0
  -3   1  11  548.98    9.83   0
  -2   1  11   33.08    4.83   0
  -1   1  11  287.24    7.79   0
   0   1  11    9.52    5.67   0
   1   1  11   87.30    7.23   0
   2   1  11   97.56    6.94   0
   3   1  11  539.60   10.88   0
   4   1  11    9.30    5.69   0
   5   1  11   99.95    6.80   0
   6   1  11    1.23    7.02   0
   7   1  11  526.73   10.23   0
  -9   2  11   37.60    6.29   0
  -8   2  11   19.27    7.42   0
  -7   2  11  171.95    6.19   0
  -6   2  11   10.00    5.62   0
  -5   2  11    8.74    5.13   0
  -4   2  11   16.30    5.47   0
  -3   2  11 1489.49   12.56   0
  -2   2  11   10.07    5.38   0
  -1   2  11    1.97    5.32   0
   0   2  11    3.87    7.29   0
   1   2  11 1037.05   10.78   0
   2   2  11   59.59    6.07   0
   3   2  11   26.60    7.58   0
   4   2  11  135.24    7.42   0
   5   2  11  335.44    8.99   0
   6   2  11   29.03    6.31   0
   7   2  11   10.75    5.83   0
  -9   3  11  525.36    9.98   0
  -8   3  11    5.52    5.19   0
  -7   3  11   86.50    6.02   0
  -6   3  11  270.22    6.94   0
  -5   3  11  902.20    9.93   0
  -4   3  11  122.72    6.12   0
  -3   3  11   19.51    5.48   0
  -2   3  11  354.74    7.85   0
  -1   3  11   95.80    6.57   0
   0   3  11   39.74    6.31   0
   1   3  11   11.41    4.57   0
   2   3  11   -0.24    5.73   0
   3   3  11  325.24    7.68   0
   4   3  11  138.37    8.44   0
   5   3  11    2.16    6.40   0
   6   3  11   17.32    6.66   0
  -9   4  11   49.01    6.62   0
  -8   4  11  162.39    6.19   0
  -7   4  11   29.87    5.93   0
  -6   4  11   30.96    5.32   0
  -5   4  11    4.67    5.99   0
  -4   4  11    8.11    6.36   0
  -3   4  11 1165.34    9.48   0
  -2   4  11  262.33    7.07   0
  -1   4  11   24.14    6.89   0
   0   4  11  134.35    5.26   0
   1   4  11 1244.72   10.25   0
   2   4  11   87.96    6.67   0
   3   4  11  125.53    5.99   0
   4   4  11   17.02    5.00   0
   5   4  11  174.95    8.41   0
   6   4  11   13.38    6.36   0
  -8   5  11   56.47    6.18   0
  -7   5  11    7.83    5.33   0
  -6   5  11  334.25    7.52   0
  -5   5  11  766.53    9.09   0
  -4   5  11   22.93    5.48   0
  -3   5  11  638.02    8.57   0
  -2   5  11  124.75    5.32   0
  -1   5  11  170.53    6.13   0
   0   5  11  109.17    4.61   0
   1   5  11   37.58    5.41   0
   2   5  11    6.14    4.77   0
   3   5  11  598.27    7.92   0
   4   5  11  112.72    6.43   0
   5   5  11  113.44    7.09   0
   6   5  11    3.26    6.75   0
  -8   6  11   57.97    6.54   0
  -7   6  11    8.98    5.92   0
  -6   6  11  114.83    6.65   0
  -5   6  11   78.94    6.40   0
  -4   6  11   19.84    5.06   0
  -3   6  11  393.25    7.64   0
  -2   6  11   91.91    6.06   0
  -1   6  11  143.48    5.28   0
   0   6  11   86.16    5.78   0
   1   6  11 1262.30    9.82   0
   2   6  11   55.58    5.57   0
   3   6  11  185.24    6.21   0
   4   6  11   72.24    5.92   0
   5   6  11  180.98    7.60   0
  -7   7  11   19.34    6.78   0
  -6   7  11  126.82    6.33   0
  -5   7  11   45.54    5.27   0
  -4   7  11    8.02    4.77   0
  -3   7  11   41.12    5.28   0
  -2   7  11  656.91    9.45   0
  -1   7  11    6.51    4.90   0
   0   7  11   -2.15    4.51   0
   1   7  11   75.13    5.67   0
   2   7  11   98.19    5.02   0
   3   7  11   56.48    5.12   0
   4   7  11   89.47    5.44   0
   5   7  11    0.04    5.60   0
  -7   8  11   72.74    6.46   0
  -6   8  11    2.04    5.79   0
  -5   8  11    4.41    5.58   0
  -4   8  11   34.47    5.45   0
  -3   8  11  253.28    6.44   0
  -2   8  11  325.74    7.21   0
  -1   8  11   -1.13    5.76   0
   0   8  11  425.82    6.80   0
   1   8  11   90.46    5.58   0
   2   8  11  205.42    5.73   0
   3   8  11    7.73    4.79   0
   4   8  11  218.86    6.38   0
  -6   9  11  455.79    8.39   0
  -5   9  11   56.22    6.19   0
  -4   9  11   82.34    5.41   0
  -3   9  11   37.86    5.15   0
  -2   9  11  522.59    8.67   0
  -1   9  11   48.55    5.77   0
   0   9  11   91.83    5.20   0
   1   9  11   -2.46    4.94   0
   2   9  11    5.94    5.43   0
   3   9  11  172.30    5.95   0
   4   9  11  177.72    6.41   0
  -5  10  11    2.64    5.75   0
  -4  10  11   32.00    5.21   0
  -3  10  11   94.56    6.13   0
  -2  10  11   79.13    6.28   0
  -1  10  11   31.90    6.38   0
   0  10  11   42.06    4.96   0
   1  10  11  145.99    6.23   0
   2  10  11    1.63    5.21   0
   3  10  11   10.17    7.02   0
  -3  11  11   40.16    5.35   0
  -2  11  11   74.86    6.20   0
  -1  11  11   -4.31    5.52   0
   0  11  11   86.70    6.15   0
   1  11  11   26.17    6.23   0
  -8   0  12  196.59    7.88   0
  -6   0  12  572.63    8.18   0
  -4   0  12  436.49    7.46   0
  -2   0  12  240.73    6.41   0
   0   0  12   33.69    5.18   0
   2   0  12   40.94    5.83   0
   4   0  12  112.44    6.75   0
   6   0  12   44.03    6.32   0
  -9   1  12    6.16    6.22   0
  -8   1  12   -1.39    5.66   0
  -7   1  12    3.49    5.35   0
  -6   1  12  167.83    6.28   0
  -5   1  12  107.44    6.10   0
  -4   1  12  148.10    5.98   0
  -3   1  12    4.10    5.91   0
  -2   1  12 1738.18   12.83   0
  -1   1  12   19.74    5.38   0
   0   1  12  332.55    8.60   0
   1   1  12   51.00    6.73   0
   2   1  12  703.71   11.67   0
   3   1  12   -1.25    6.52   0
   4   1  12  459.02    9.99   0
   5   1  12   10.03    6.17   0
   6   1  12   15.56    5.83   0
  -9   2  12    2.97    5.72   0
  -8   2  12  795.76    9.39   0
  -7   2  12    4.47    5.29   0
  -6   2  12   78.66    6.08   0
  -5   2  12    4.29    5.22   0
  -4   2  12  199.93    6.01   0
  -3   2  12   70.16    5.12   0
  -2   2  12 1000.24   10.88   0
  -1   2  12   20.96    5.39   0
   0   2  12  200.50    8.98   0
   1   2  12   15.10    5.00   0
   2   2  12  430.26    7.78   0
   3   2  12   37.30    6.12   0
   4   2  12  128.88    7.27   0
   5   2  12   21.86    5.79   0
   6   2  12   10.37    6.08   0
  -9   3  12   17.85    6.33   0
  -8   3  12   18.09    5.87   0
  -7   3  12   59.11    6.30   0
  -6   3  12  947.21    9.72   0
  -5   3  12  164.18    6.91   0
  -4   3  12   57.39    5.30   0
  -3   3  12   13.13    4.86   0
  -2   3  12 1234.33   12.29   0
  -1   3  12  121.58    6.37   0
   0   3  12  574.20    8.10   0
   1   3  12   28.00    5.29   0
   2   3  12  152.56    6.34   0
   3   3  12   30.21    4.95   0
   4   3  12  928.80   10.79   0
   5   3  12    1.57    7.06   0
   6   3  12   -1.43    6.60   0
  -8   4  12  277.23    7.28   0
  -7   4  12   41.69    5.73   0
  -6   4  12  105.37    5.59   0
  -5   4  12  251.41    6.85   0
  -4   4  12  185.64    6.67   0
  -3   4  12    0.34    5.12   0
  -2   4  12  198.29    6.94   0
  -1   4  12  114.75    5.21   0
   0   4  12   19.49    4.34   0
   1   4  12  519.15    8.10   0
   2   4  12  360.51    7.04   0
   3   4  12   34.93    6.03   0
   4   4  12  250.18    6.80   0
   5   4  12  260.20    7.86   0
   6   4  12   -1.60    5.87   0
  -8   5  12    6.78    6.18   0
  -7   5  12   22.77    5.99   0
  -6   5  12   68.50    6.23   0
  -5   5  12  538.89    8.01   0
  -4   5  12  184.33    5.79   0
  -3   5  12   11.47    5.06   0
  -2   5  12  401.11    8.17   0
  -1   5  12  504.31    8.13   0
   0   5  12  126.84    6.76   0
   1   5  12    5.92    5.25   0
   2   5  12  576.46    8.79   0
   3   5  12   16.94    4.78   0
   4   5  12  112.38    5.64   0
   5   5  12   11.41    5.51   0
  -8   6  12   40.37    6.27   0
  -7   6  12   23.94    6.04   0
  -6   6  12  173.15    6.69   0
  -5   6  12   36.75    5.18   0
  -4   6  12   46.97    5.24   0
  -3   6  12  328.50    7.04   0
  -2   6  12   87.71    6.70   0
  -1   6  12    4.25    4.97   0
   0   6  12   -0.68    4.25   0
   1   6  12  579.96    7.87   0
   2   6  12   -0.95    4.56   0
   3   6  12   60.75    5.80   0
   4   6  12    9.51    5.84   0
   5   6  12   88.58    5.87   0
  -7   7  12   65.38    5.92   0
  -6   7  12   92.33    6.51   0
  -5   7  12  338.23    7.23   0
  -4   7  12    5.54    5.11   0
  -3   7  12   10.31    5.12   0
  -2   7  12  279.52    6.47   0
  -1   7  12  256.88    6.26   0
   0   7  12  229.29    5.57   0
   1   7  12   -3.75    4.73   0
   2   7  12   12.76    5.64   0
   3   7  12    3.67    5.60   0
   4   7  12  184.65    7.18   0
  -6   8  12    3.72    6.13   0
  -5   8  12   89.20    6.51   0
  -4   8  12   -1.81    5.07   0
  -3   8  12   40.24    5.63   0
  -2   8  12  183.17    6.93   0
  -1   8  12  211.88    6.36   0
   0   8  12  118.33    5.80   0
   1   8  12  167.21    6.73   0
   2   8  12   30.35    5.60   0
   3   8  12   28.19    5.45   0
   4   8  12   10.99    5.81   0
  -6   9  12   24.70    6.32   0
  -5   9  12  290.99    8.40   0
  -4   9  12    0.70    5.00   0
  -3   9  12    5.36    5.08   0
  -2   9  12   89.97    5.98   0
  -1   9  12  253.61    6.09   0
   0   9  12   14.24    4.84   0
   1   9  12   35.75    4.85   0
   2   9  12   12.20    5.22   0
   3   9  12   14.84    6.00   0
  -4  10  12    4.06    5.71   0
  -3  10  12   71.98    5.69   0
  -2  10  12    4.11    5.96   0
  -1  10  12   13.01    5.88   0
   0  10  12   -3.56    5.48   0
   1  10  12  570.20    7.65   0
   2  10  12    0.42    6.01   0
  -2  11  12    1.35    5.89   0
  -1  11  12  101.06    6.53   0
   0  11  12   50.62    5.12   0
  -9   0  13   52.39    6.62   0
  -7   0  13   70.14    6.31   0
  -5   0  13  160.08    6.72   0
  -3   0  13   90.76    5.26   0
  -1   0  13  289.05    7.53   0
   1   0  13  336.97    9.19   0
   3   0  13  699.31   12.04   0
   5   0  13  215.77    8.05   0
  -9   1  13   95.70    7.50   0
  -8   1  13    7.15    5.46   0
  -7   1  13  662.10    9.11   0
  -6   1  13    6.47    5.24   0
  -5   1  13  963.93   10.13   0
  -4   1  13   52.68    5.80   0
  -3   1  13  195.00    6.40   0
  -2   1  13  165.98    6.25   0
  -1   1  13 1405.29   13.36   0
   0   1  13   12.14    5.41   0
   1   1  13   78.02    7.30   0
   2   1  13   27.01    7.07   0
   3   1  13  141.34    7.14   0
   4   1  13   37.19    6.57   0
   5   1  13   17.76    6.57   0
   6   1  13    4.42    6.48   0
  -9   2  13    9.08    6.43   0
  -8   2  13   77.48    6.03   0
  -7   2  13  146.86    7.85   0
  -6   2  13    5.34    5.00   0
  -5   2  13  707.38    9.00   0
  -4   2  13  184.69    7.24   0
  -3   2  13  112.81    5.74   0
  -2   2  13   54.27    6.21   0
  -1   2  13 1132.89   12.61   0
   0   2  13    4.33    4.56   0
   1   2  13  316.77    7.54   0
   2   2  13   80.74    5.90   0
   3   2  13  105.95    6.82   0
   4   2  13    7.87    6.43   0
   5   2  13  629.56   11.21   0
   6   2  13    2.86    6.00   0
  -8   3  13    6.26    5.89   0
  -7   3  13  927.01   10.69   0
  -6   3  13   30.31    5.36   0
  -5   3  13  264.90    7.42   0
  -4   3  13    3.13    5.07   0
  -3   3  13  677.48   10.11   0
  -2   3  13   27.32    5.20   0
  -1   3  13 1096.91   12.84   0
   0   3  13   63.41    6.50   0
   1   3  13  135.81    5.63   0
   2   3  13  202.25    6.51   0
   3   3  13  624.73    9.19   0
   4   3  13    9.67    6.47   0
   5   3  13   42.33    5.54   0
  -8   4  13  162.13    6.84   0
  -7   4  13  153.65    6.33   0
  -6   4  13   46.52    5.48   0
  -5   4  13  254.59    6.73   0
  -4   4  13  170.36    5.39   0
  -3   4  13    3.08    4.76   0
  -2   4  13   28.91    6.27   0
  -1   4  13  544.00    8.11   0
   0   4  13  204.36    5.75   0
   1   4  13  145.82    5.98   0
   2   4  13   12.81    4.57   0
   3   4  13  216.51    6.32   0
   4   4  13   -5.86    5.78   0
   5   4  13  193.65    6.47   0
  -8   5  13    6.27    5.64   0
  -7   5  13  103.74    6.59   0
  -6   5  13   13.61    5.78   0
  -5   5  13  588.45    8.17   0
  -4   5  13   40.74    4.81   0
  -3   5  13  192.38    6.29   0
  -2   5  13  329.49    7.34   0
  -1   5  13  268.50    6.15   0
   0   5  13    9.61    5.01   0
   1   5  13   82.57    5.19   0
   2   5  13  589.26    7.77   0
   3   5  13   40.63    5.60   0
   4   5  13   25.99    5.75   0
   5   5  13   25.31    6.10   0
  -7   6  13   33.03    5.64   0
  -6   6  13   -1.34    5.40   0
  -5   6  13   67.89    5.99   0
  -4   6  13  799.01    9.17   0
  -3   6  13    5.12    4.78   0
  -2   6  13    0.88    5.59   0
  -1   6  13   80.24    5.64   0
   0   6  13   95.75    5.10   0
   1   6  13  131.18    5.35   0
   2   6  13  183.94    6.06   0
   3   6  13  153.98    5.89   0
   4   6  13   32.69    5.85   0
  -7   7  13  233.99    7.35   0
  -6   7  13   14.94    5.31   0
  -5   7  13   62.93    5.54   0
  -4   7  13   51.94    6.12   0
  -3   7  13   21.39    5.58   0
  -2   7  13  770.34    9.89   0
  -1   7  13  398.26    7.43   0
   0   7  13    6.67    5.41   0
   1   7  13   -3.56    5.54   0
   2   7  13  295.69    6.43   0
   3   7  13   30.40    5.76   0
   4   7  13  131.43    5.92   0
  -6   8  13   26.82    6.31   0
  -5   8  13   65.74    6.16   0
  -4   8  13  287.10    7.56   0
  -3   8  13   50.20    5.65   0
  -2   8  13  238.40    7.71   0
  -1   8  13  174.64    6.52   0
   0   8  13   54.46    5.51   0
   1   8  13    9.60    4.60   0
   2   8  13   48.79    5.20   0
   3   8  13   19.10    5.16   0
  -5   9  13    5.10    5.49   0
  -4   9  13    5.30    5.42   0
  -3   9  13   84.94    5.86   0
  -2   9  13  121.47    7.24   0
  -1   9  13   -3.32    5.67   0
   0   9  13   92.63    5.33   0
   1   9  13   -4.15    5.49   0
   2   9  13  449.61    7.17   0
  -4  10  13  425.35    8.79   0
  -3  10  13    3.54    5.38   0
  -2  10  13    8.54    5.29   0
  -1  10  13   13.40    4.98   0
   0  10  13  149.75    5.70   0
   1  10  13    8.25    5.96   0
  -8   0  14  454.47    8.17   0
  -6   0  14   64.35    5.25   0
  -4   0  14 4018.01   18.46   0
  -2   0  14  143.22    6.69   0
   0   0  14 1021.27   13.47   0
   2   0  14  266.18    9.01   0
   4   0  14    9.96    5.08   0
  -8   1  14   29.82    6.31   0
  -7   1  14   12.31    5.39   0
  -6   1  14  254.83    6.53   0
  -5   1  14    8.61    5.32   0
  -4   1  14   23.01    5.45   0
  -3   1  14   93.55    6.73   0
  -2   1  14  521.99    9.01   0
  -1   1  14    0.64    5.50   0
   0   1  14   76.63    7.07   0
   1   1  14   13.19    5.62   0
   2   1  14 1422.69   16.88   0
   3   1  14  119.72    7.84   0
   4   1  14    1.33    6.15   0
   5   1  14    8.29    6.79   0
  -8   2  14  423.25    7.86   0
  -7   2  14   10.75    5.98   0
  -6   2  14   30.78    5.35   0
  -5   2  14   53.00    5.35   0
  -4   2  14 1133.91   10.81   0
  -3   2  14   36.00    5.51   0
  -2   2  14   19.22    5.59   0
  -1   2  14  148.69    6.88   0
   0   2  14 1317.71   11.51   0
   1   2  14    7.07    4.99   0
   2   2  14    5.20    5.33   0
   3   2  14   27.23    6.36   0
   4   2  14   92.06    6.66   0
   5   2  14   86.46    7.53   0
  -8   3  14    0.95    5.44   0
  -7   3  14  133.99    7.09   0
  -6   3  14   88.57    6.10   0
  -5   3  14   66.51    5.64   0
  -4   3  14    5.01    5.39   0
  -3   3  14   13.68    5.52   0
  -2   3  14    7.89    5.75   0
  -1   3  14  315.53    6.48   0
   0   3  14    2.82    5.00   0
   1   3  14    6.31    5.01   0
   2   3  14  967.59   10.57   0
   3   3  14   83.75    5.77   0
   4   3  14    5.97    5.74   0
   5   3  14   -1.09    5.77   0
  -8   4  14  437.13    8.19   0
  -7   4  14  122.36    6.18   0
  -6   4  14   12.30    5.30   0
  -5   4  14   73.24    5.94   0
  -4   4  14  972.98    9.73   0
  -3   4  14   -2.31    5.05   0
  -2   4  14    8.04    5.10   0
  -1   4  14   14.17    6.00   0
   0   4  14  648.17    8.29   0
   1   4  14  123.35    5.37   0
   2   4  14   63.96    5.86   0
   3   4  14   39.11    5.65   0
   4   4  14   34.50    5.25   0
   5   4  14   49.01    6.13   0
  -7   5  14   86.85    6.65   0
  -6   5  14  170.65    6.67   0
  -5   5  14  144.02    6.49   0
  -4   5  14   26.40    4.90   0
  -3   5  14  132.92    6.25   0
  -2   5  14  334.23    8.16   0
  -1   5  14  295.02    6.74   0
   0   5  14  212.61    5.82   0
   1   5  14   28.99    5.36   0
   2   5  14  719.26    8.86   0
   3   5  14  108.67    6.26   0
   4   5  14    0.05    5.07   0
  -7   6  14    1.65    5.49   0
  -6   6  14   23.42    5.68   0
  -5   6  14    8.29    4.77   0
  -4   6  14 1037.57   10.79   0
  -3   6  14   85.39    5.78   0
  -2   6  14   58.37    4.92   0
  -1   6  14  435.33    6.93   0
   0   6  14  465.56    7.91   0
   1   6  14    3.00    5.09   0
   2   6  14   42.93    5.54   0
   3   6  14  131.09    6.51   0
   4   6  14    0.47    5.55   0
  -6   7  14   63.78    6.04   0
  -5   7  14   56.29    5.18   0
  -4   7  14    4.46    5.25   0
  -3   7  14  140.77    6.32   0
  -2   7  14   -4.01    6.01   0
  -1   7  14  478.16    6.87   0
   0   7  14    2.61    4.56   0
   1   7  14    5.14    5.37   0
   2   7  14  264.01    6.34   0
   3   7  14  384.34    7.57   0
  -6   8  14   11.81    5.63   0
  -5   8  14  278.26    7.65   0
  -4   8  14   96.17    6.01   0
  -3   8  14  173.27    6.52   0
  -2   8  14   -3.09    4.78   0
  -1   8  14  197.49    5.73   0
   0   8  14  171.28    5.63   0
   1   8  14   65.74    5.80   0
   2   8  14    3.34    6.87   0
  -4   9  14   26.83    5.33   0
  -3   9  14   29.91    5.93   0
  -2   9  14    1.89    5.09   0
  -1   9  14  491.10    7.70   0
   0   9  14    6.70    5.43   0
   1   9  14    8.16    4.89   0
  -2  10  14    3.80    5.82   0
  -1  10  14   50.95    7.65   0
  -7   0  15   39.84    6.17   0
  -5   0  15   41.58    5.10   0
  -3   0  15  642.97    9.43   0
  -1   0  15  486.60    8.97   0
   1   0  15  110.74    6.77   0
   3   0  15  225.23    8.94   0
   5   0  15  152.81    9.12   0
  -8   1  15   -4.84    6.00   0
  -7   1  15  174.34    6.42   0
  -6   1  15    4.46    5.24   0
  -5   1  15    5.60    4.92   0
  -4   1  15   15.57    4.88   0
  -3   1  15  289.35    6.39   0
  -2   1  15    2.74    4.84   0
  -1   1  15  510.75    9.47   0
   0   1  15   55.29    6.50   0
   1   1  15   15.55    5.59   0
   2   1  15   19.08    7.11   0
   3   1  15  902.04   15.28   0
   4   1  15   11.67    6.43   0
   5   1  15   43.43    7.08   0
  -8   2  15   31.38    5.69   0
  -7   2  15  362.39    7.81   0
  -6   2  15   -1.23    5.15   0
  -5   2  15  150.73    5.90   0
  -4   2  15    4.27    5.23   0
  -3   2  15  329.98    7.18   0
  -2   2  15   44.80    5.72   0
  -1   2  15  120.17    7.24   0
   0   2  15   44.20    5.30   0
   1   2  15    2.60    4.97   0
   2   2  15    2.16    6.72   0
   3   2  15   35.19    5.69   0
   4   2  15   26.33    7.15   0
   5   2  15  151.74    7.52   0
  -8   3  15   10.86    5.87   0
  -7   3  15  173.40    6.51   0
  -6   3  15   87.05    6.12   0
  -5   3  15  121.25    5.74   0
  -4   3  15   24.95    5.40   0
  -3   3  15    3.63    5.25   0
  -2   3  15    2.64    5.07   0
  -1   3  15 1176.23    9.98   0
   0   3  15    1.44    4.81   0
   1   3  15   16.63    6.09   0
   2   3  15  146.06    6.70   0
   3   3  15  516.07    8.94   0
   4   3  15    6.62    5.04   0
  -7   4  15  175.62    6.45   0
  -6   4  15    4.41    5.89   0
  -5   4  15   18.07    5.72   0
  -4   4  15  251.94    6.98   0
  -3   4  15  271.31    7.19   0
  -2   4  15   70.06    5.96   0
  -1   4  15  302.03    7.17   0
   0   4  15  345.67    6.73   0
   1   4  15   49.81    5.58   0
   2   4  15    6.61    5.30   0
   3   4  15   29.95    5.22   0
   4   4  15    1.46    4.99   0
  -7   5  15   76.27    6.18   0
  -6   5  15   54.83    5.59   0
  -5   5  15    5.64    6.20   0
  -4   5  15   -1.74    5.75   0
  -3   5  15  259.37    7.17   0
  -2   5  15   36.00    4.67   0
  -1   5  15  221.87    6.17   0
   0   5  15   45.56    5.09   0
   1   5  15    0.43    4.64   0
   2   5  15  132.73    6.30   0
   3   5  15  564.45    8.58   0
   4   5  15    0.53    6.13   0
  -6   6  15   10.93    5.83   0
  -5   6  15   -2.39    5.25   0
  -4   6  15  274.36    7.15   0
  -3   6  15  155.25    6.40   0
  -2   6  15    5.90    4.76   0
  -1   6  15   65.80    5.30   0
   0   6  15   74.47    6.33   0
   1   6  15   47.59    5.49   0
   2   6  15   47.96    4.94   0
   3   6  15   56.88    5.90   0
  -6   7  15   32.99    6.61   0
  -5   7  15   39.70    6.11   0
  -4   7  15   -0.19    5.33   0
  -3   7  15   -0.60    5.26   0
  -2   7  15   14.36    5.62   0
  -1   7  15  167.58    5.71   0
   0   7  15   20.66    5.38   0
   1   7  15   18.36    4.87   0
   2   7  15   56.11    5.69   0
  -5   8  15   20.02    5.30   0
  -4   8  15  196.56    6.83   0
  -3   8  15  108.96    6.56   0
  -2   8  15    0.39    4.70   0
  -1   8  15    5.39    5.07   0
   0   8  15  445.21    8.28   0
   1   8  15    0.82    4.94   0
   2   8  15    0.73    5.21   0
  -3   9  15   -0.84    5.47   0
  -2   9  15   11.19    4.98   0
  -1   9  15  148.13    5.67   0
   0   9  15   19.18    6.66   0
  -8   0  16    3.26    5.61   0
  -6   0  16   12.79    5.83   0
  -4   0  16   26.72    4.94   0
  -2   0  16  109.68    6.11   0
   0   0  16    5.59    5.26   0
   2   0  16   38.12    6.67   0
   4   0  16  120.17    8.55   0
  -8   1  16   -6.49    6.12   0
  -7   1  16   56.15    6.01   0
  -6   1  16  143.42    6.57   0
  -5   1  16   18.98    5.59   0
  -4   1  16    5.49    5.72   0
  -3   1  16    2.51    5.20   0
  -2   1  16  106.73    6.58   0
  -1   1  16   42.29    6.27   0
   0   1  16   24.96    5.59   0
   1   1  16   21.32    6.91   0
   2   1  16    4.26    5.64   0
   3   1  16    5.67    5.77   0
   4   1  16   12.70    6.87   0
  -7   2  16    0.18    5.73   0
  -6   2  16    7.70    5.13   0
  -5   2  16    7.46    6.07   0
  -4   2  16   64.57    5.82   0
  -3   2  16   11.87    6.27   0
  -2   2  16   59.07    6.04   0
  -1   2  16    5.40    5.76   0
   0   2  16  450.72    8.39   0
   1   2  16   -2.03    5.14   0
   2   2  16   -0.17    6.12   0
   3   2  16    7.69    6.15   0
   4   2  16   28.57    6.24   0
  -7   3  16    3.31    5.15   0
  -6   3  16  211.09    6.93   0
  -5   3  16    0.39    5.57   0
  -4   3  16   10.71    5.33   0
  -3   3  16    6.92    4.89   0
  -2   3  16  256.91    7.56   0
  -1   3  16   16.29    5.35   0
   0   3  16   50.08    5.01   0
   1   3  16   33.90    5.35   0
   2   3  16   15.68    5.76   0
   3   3  16    3.18    5.71   0
   4   3  16   45.77    6.05   0
  -7   4  16    3.32    5.33   0
  -6   4  16    7.68    5.90   0
  -5   4  16   34.44    5.40   0
  -4   4  16    1.57    5.43   0
  -3   4  16   -0.36    5.05   0
  -2   4  16    4.32    4.65   0
  -1   4  16   34.42    5.50   0
   0   4  16  214.36    6.23   0
   1   4  16   89.26    5.38   0
   2   4  16    4.18    5.06   0
   3   4  16  111.24    6.07   0
  -7   5  16   -5.43    5.64   0
  -6   5  16   18.30    6.42   0
  -5   5  16   95.88    6.10   0
  -4   5  16   61.08    5.45   0
  -3   5  16  157.82    7.00   0
  -2   5  16   65.28    5.60   0
  -1   5  16   14.07    6.01   0
   0   5  16    6.69    5.06   0
   1   5  16    3.83    6.09   0
   2   5  16   46.39    5.87   0
   3   5  16   43.80    5.65   0
  -6   6  16    6.03    5.21   0
  -5   6  16   11.58    5.23   0
  -4   6  16   10.48    5.01   0
  -3   6  16  179.85    7.01   0
  -2   6  16   13.03    5.16   0
  -1   6  16   79.63    5.56   0
   0   6  16    7.97    4.90   0
   1   6  16   22.55    5.78   0
   2   6  16   61.37    5.82   0
  -5   7  16   59.49    5.71   0
  -4   7  16    1.27    6.10   0
  -3   7  16   19.98    6.30   0
  -2   7  16   39.28    5.23   0
  -1   7  16   23.02    4.92   0
   0   7  16  100.41    6.21   0
   1   7  16    5.87    5.35   0
   2   7  16   -5.93    5.77   0
  -4   8  16   10.27    5.56   0
  -3   8  16    5.70    6.55   0
  -2   8  16   -0.62    6.32   0
  -1   8  16    6.72    4.86   0
   0   8  16   68.40    5.67   0
  -7   0  17  149.01    7.41   0
  -5   0  17   39.47    5.88   0
  -3   0  17   61.86    4.94   0
  -1   0  17    0.29    5.64   0
   1   0  17  195.75    8.86   0
   3   0  17   15.80    7.39   0
  -7   1  17    2.53    5.20   0
  -6   1  17    2.37    5.16   0
  -5   1  17  639.48    9.22   0
  -4   1  17   29.25    4.89   0
  -3   1  17   34.48    5.64   0
  -2   1  17   78.93    6.47   0
  -1   1  17  318.34    8.91   0
   0   1  17   36.86    6.55   0
   1   1  17   26.01    5.54   0
   2   1  17    1.30    5.49   0
   3   1  17   11.40    7.23   0
  -7   2  17  102.97    6.37   0
  -6   2  17   17.42    5.98   0
  -5   2  17  205.50    6.88   0
  -4   2  17   27.22    5.25   0
  -3   2  17   24.94    5.73   0
  -2   2  17   19.37    5.65   0
  -1   2  17   41.15    6.28   0
   0   2  17   49.84    5.77   0
   1   2  17  201.69    7.56   0
   2   2  17   58.98    5.83   0
   3   2  17   50.52    6.35   0
  -7   3  17   68.28    6.27   0
  -6   3  17    5.12    5.87   0
  -5   3  17  123.47    6.01   0
  -4   3  17    7.74    5.35   0
  -3   3  17   24.05    5.33   0
  -2   3  17    8.45    5.85   0
  -1   3  17  651.86    8.83   0
   0   3  17    0.25    5.63   0
   1   3  17  209.11    6.57   0
   2   3  17    0.57    5.88   0
   3   3  17   98.64    6.53   0
  -6   4  17   24.12    5.61   0
  -5   4  17   80.25    5.71   0
  -4   4  17    6.01    4.89   0
  -3   4  17    8.09    5.66   0
  -2   4  17   32.17    5.41   0
  -1   4  17   15.77    4.61   0
   0   4  17    9.81    5.37   0
   1   4  17   54.61    5.20   0
   2   4  17    0.98    4.97   0
   3   4  17    1.11    5.22   0
  -6   5  17   -0.71    5.73   0
  -5   5  17  268.70    7.84   0
  -4   5  17   29.22    5.67   0
  -3   5  17   12.02    5.76   0
  -2   5  17   74.06    6.69   0
  -1   5  17  103.01    6.99   0
   0   5  17   18.44    5.31   0
   1   5  17    1.21    5.68   0
   2   5  17   73.30    6.06   0
  -5   6  17   48.34    6.26   0
  -4   6  17  123.03    6.76   0
  -3   6  17   28.27    5.70   0
  -2   6  17    8.54    6.11   0
  -1   6  17    3.16    4.88   0
   0   6  17    9.10    5.03   0
   1   6  17  112.39    7.21   0
  -4   7  17  129.43    7.30   0
  -3   7  17   17.20    4.94   0
  -2   7  17  158.70    6.20   0
  -1   7  17  173.79    5.80   0
   0   7  17   11.96    5.79   0
  -6   0  18   75.50    5.63   0
  -4   0  18  818.94   10.59   0
  -2   0  18   59.32    5.44   0
   0   0  18    4.69    6.42   0
   2   0  18  542.87   17.07   0
  -6   1  18    4.89    5.81   0
  -5   1  18   17.94    5.66   0
  -4   1  18  317.69    7.57   0
  -3   1  18   42.25    5.52   0
  -2   1  18  248.77    8.08   0
  -1   1  18   11.43    5.21   0
   0   1  18  220.14   11.06   0
   1   1  18   10.04    5.98   0
   2   1  18  335.79   10.09   0
  -6   2  18   21.12    5.34   0
  -5   2  18   -0.88    5.46   0
  -4   2  18  256.53    7.27   0
  -3   2  18   29.19    5.93   0
  -2   2  18  117.33    6.87   0
  -1   2  18   27.76    6.26   0
   0   2  18   69.50    6.36   0
   1   2  18   -0.07    5.12   0
   2   2  18  158.74    7.88   0
  -6   3  18    0.30    5.19   0
  -5   3  18   74.79    5.69   0
  -4   3  18  222.36    7.29   0
  -3   3  18   13.76    5.36   0
  -2   3  18  143.70    9.15   0
  -1   3  18  220.05    6.95   0
   0   3  18   44.27    5.63   0
   1   3  18    0.39    5.41   0
   2   3  18  119.30    6.59   0
  -6   4  18    3.36    5.81   0
  -5   4  18    7.01    5.86   0
  -4   4  18  267.46    7.94   0
  -3   4  18   -1.37    5.19   0
  -2   4  18  124.61    5.62   0
  -1   4  18   37.56    5.81   0
   0   4  18    2.86    4.93   0
   1   4  18   52.13    6.64   0
   2   4  18  173.48    7.29   0
  -5   5  18  109.67    6.95   0
  -4   5  18  191.00    7.34   0
  -3   5  18    5.93    4.62   0
  -2   5  18  340.16    7.99   0
  -1   5  18  105.78    5.48   0
   0   5  18  142.98    5.97   0
   1   5  18   20.70    6.14   0
  -4   6  18  211.32    6.79   0
  -3   6  18   24.08    5.02   0
  -2   6  18   11.07    6.67   0
  -1   6  18   19.66    4.89   0
   0   6  18   14.35    5.11   0
  -5   0  19   41.60    5.64   0
  -3   0  19   99.49    6.65   0
  -1   0  19    7.08    5.55   0
   1   0  19   -1.94    7.12   0
  -6   1  19    0.51    6.24   0
  -5   1  19  112.16    6.24   0
  -4   1  19   25.30    5.78   0
  -3   1  19  121.59    6.26   0
  -2   1  19    1.54    5.68   0
  -1   1  19  420.19   11.11   0
   0   1  19    6.00    5.44   0
   1   1  19   23.50    5.91   0
  -6   2  19    6.67    6.05   0
  -5   2  19    1.21    5.58   0
  -4   2  19    2.14    5.41   0
  -3   2  19  115.53    6.81   0
  -2   2  19   25.98    6.37   0
  -1   2  19   27.30    5.01   0
   0   2  19   12.14    5.73   0
   1   2  19   60.12    6.75   0
  -5   3  19  128.82    8.03   0
  -4   3  19    6.21    5.71   0
  -3   3  19    4.99    5.97   0
  -2   3  19    2.29    4.44   0
  -1   3  19  595.78    9.41   0
   0   3  19   29.11    5.87   0
   1   3  19   35.09    5.77   0
  -5   4  19    1.34    5.19   0
  -4   4  19  213.30    7.89   0
  -3   4  19   75.47    6.54   0
  -2   4  19    7.97    5.69   0
  -1   4  19   -4.92    5.43   0
   0   4  19  156.14    6.80   0
  -4   5  19   75.53    5.48   0
  -3   5  19   49.47    5.04   0
  -2   5  19    3.74    5.27   0
  -1   5  19  164.94    6.40   0
  -4   0  20   91.58    5.45   0
  -2   0  20  119.90    6.89   0
  -5   1  20   -6.15    5.14   0
  -4   1  20   56.24    6.60   0
  -3   1  20    2.35    5.26   0
  -2   1  20   89.15    7.60   0
  -1   1  20   57.88    7.00   0
   0   1  20   52.27    6.68   0
  -4   2  20  240.62    8.17   0
  -3   2  20   77.67    7.14   0
  -2   2  20   -3.84    6.23   0
  -1   2  20    2.48    4.91   0
   0   2  20  438.01    9.43   0
  -4   3  20    4.49    5.92   0
  -3   3  20   14.00    4.75   0
  -2   3  20  101.57    7.77   0
  -1   3  20   16.30    6.44   0
  -2   4  20   23.83    4.84   0
;
_shelx_hkl_checksum     50173
_shelx_res_file
;
TITL
CELL  0.71073  7.29090  9.79710 15.09120 90.00000 103.37500 90.00000
ZERR 4  0.00050  0.00050  0.00100  0.00000  0.00500  0.00000
LATT 1
SYMM -X+ 0.50000, Y+ 0.50000, -Z+ 0.50000
SFAC Zn Cl H  O
UNIT 8  16  40  20
OMIT -3 53
L.S. 20
ACTA
BOND
FMAP 2
PLAN 1
HTAB O5 Cl1
HTAB O5 Cl4_$3
HTAB O1 O5_$5
HTAB O1 Cl2_$3
HTAB O4 Cl2_$1
HTAB O4 Cl1_$4
HTAB O2 Cl4_$5
HTAB O2 Cl2_$4
HTAB O2 Cl3_$3
HTAB O3 Cl1_$2
HTAB O3 Cl4_$1
HTAB O5 Cl1
HTAB O5 Cl4_$3
HTAB O1 O5_$5
HTAB O1 Cl2_$3
HTAB O4 Cl2_$1
HTAB O4 Cl1_$4
HTAB O2 Cl4_$5
HTAB O2 Cl2_$4
HTAB O2 Cl3_$3
HTAB O3 Cl1_$2
HTAB O3 Cl4_$1
HTAB O5 Cl1
HTAB O5 Cl4_$3
HTAB O1 O5_$5
HTAB O1 Cl2_$3
HTAB O4 Cl2_$1
HTAB O4 Cl1_$4
HTAB O2 Cl4_$5
HTAB O2 Cl2_$4
HTAB O2 Cl3_$3
HTAB O3 Cl1_$2
HTAB O3 Cl4_$1
HTAB
EQIV $1 x+1/2, -y+3/2, z-1/2
HTAB O3 Cl4_$1
EQIV $2 x-1/2, -y+3/2, z-1/2
HTAB O3 Cl1_$2
EQIV $3 x+1, y, z
HTAB O2 Cl3_$3
EQIV $4 -x+3/2, y+1/2, -z+1/2
HTAB O2 Cl2_$4
EQIV $5 -x+3/2, y-1/2, -z+1/2
HTAB O2 Cl4_$5
HTAB O4 Cl1_$4
HTAB O4 Cl2_$1
HTAB O1 Cl2_$3
HTAB O1 O5_$5
HTAB O5 Cl4_$3
HTAB O5 Cl1
HTAB O3 Cl4_$1
HTAB O3 Cl1_$2
HTAB O2 Cl3_$3
HTAB O2 Cl2_$4
HTAB O2 Cl4_$5
HTAB O4 Cl1_$4
HTAB O4 Cl2_$1
HTAB O1 Cl2_$3
HTAB O1 O5_$5
HTAB O5 Cl4_$3
HTAB O5 Cl1
DFIX O1 H1A 0.84 0.01
DFIX O1 H1B 0.84 0.01
DFIX H1A H1B 1.4 0.1
DFIX O2 H2A 0.84 0.01
DFIX O2 H2B 0.84 0.01
DFIX H2A H2B 1.4 0.1
DFIX O3 H3A 0.84 0.01
DFIX O3 H3B 0.84 0.01
DFIX H3A H3B 1.4 0.1
DFIX O4 H4A 0.84 0.01
DFIX O4 H4B 0.84 0.01
DFIX H4A H4B 1.4 0.1
DFIX O5 H5A 0.84 0.01
DFIX O5 H5B 0.84 0.01
DFIX H5A H5B 1.4 0.1
WGHT    0.015100
FVAR       0.38135
MOLE 1
ZN1   1    0.787036    0.771802    0.154579    11.00000    0.01214    0.01726 =
         0.01619   -0.00051    0.00343    0.00135
ZN2   1    0.475844    0.768807    0.353890    11.00000    0.01283    0.01446 =
         0.01622   -0.00026    0.00379   -0.00030
CL3   2    0.485285    0.779402    0.202276    11.00000    0.01110    0.02347 =
         0.01472   -0.00106    0.00364    0.00103
CL4   2    0.315691    0.953875    0.384934    11.00000    0.02569    0.01806 =
         0.02175   -0.00048    0.00797    0.00608
CL1   2    0.778476    0.754486    0.434881    11.00000    0.01512    0.03549 =
         0.02047    0.00203   -0.00108    0.00243
CL2   2    0.309753    0.578918    0.370380    11.00000    0.02964    0.02001 =
         0.02549    0.00154    0.00299   -0.01099
O3    4    0.662298    0.624398    0.061000    11.00000    0.02094    0.02460 =
         0.02871   -0.00877    0.01099   -0.00202
H3A   3    0.714811    0.602308    0.019666    11.00000   -1.20000
H3B   3    0.552905    0.643870    0.033958    11.00000   -1.20000
O2    4    1.030257    0.762892    0.106412    11.00000    0.01630    0.02747 =
         0.03930    0.00246    0.01112    0.00308
H2A   3    1.100672    0.831111    0.113663    11.00000   -1.20000
H2B   3    1.094444    0.691474    0.107596    11.00000   -1.20000
O4    4    0.694776    0.924871    0.061289    11.00000    0.03065    0.01997 =
         0.03687    0.01008    0.01729    0.00821
H4A   3    0.689804    1.006440    0.076085    11.00000   -1.20000
H4B   3    0.723730    0.921043    0.011108    11.00000   -1.20000
O1    4    0.885039    0.617215    0.247371    11.00000    0.01872    0.03894 =
         0.04255    0.02525    0.00835    0.01232
H1A   3    0.997114    0.600129    0.271681    11.00000   -1.20000
H1B   3    0.800977    0.558403    0.244708    11.00000   -1.20000
O5    4    0.896269    0.912781    0.258505    11.00000    0.01764    0.05059 =
         0.04701   -0.03094    0.00954   -0.01062
H5A   3    1.002123    0.948406    0.267946    11.00000   -1.20000
H5B   3    0.874174    0.890550    0.307897    11.00000   -1.20000
HKLF 4
REM
REM R1 =  0.0181 for    1735 Fo > 4sig(Fo)  and  0.0279 for all    2171 data
REM    130 parameters refined using     15 restraints
END
WGHT      0.0214      0.0000
REM Instructions for potential hydrogen bonds
HTAB O3 Cl4_$1
HTAB O3 Cl1_$2
HTAB O2 Cl3_$3
HTAB O2 Cl2_$4
HTAB O2 Cl4_$5
HTAB O4 Cl1_$4
HTAB O4 Cl2_$1
HTAB O1 Cl2_$3
HTAB O1 O5_$5
HTAB O5 Cl4_$3
HTAB O5 Cl1
REM Highest difference peak  0.438,  deepest hole -0.359,  1-sigma level  0.073
Q1    1   0.8874  0.9667  0.2196  11.00000  0.05    0.44
;
_shelx_res_checksum     51110
_shelxl_version_number         .000002012
data_zncl2_3H2O_150K
_database_code_depnum_ccdc_archive 'CCDC 1033586'
_audit_creation_method     SHELXL-2012
_chemical_name_systematic
;
Dexaaquazinc tetrachloridozinc
;
_chemical_name_common     'Zinc chloride trihydrate'
_chemical_formula_moiety     'H12 O6 Zn 2+, Cl4 Zn 2-'
_chemical_formula_sum     'Cl2 H6 O3 Zn'
_chemical_formula_iupac     '[Zn (H2 O)6] [Zn Cl4]'
_chemical_formula_weight     380.68
_chemical_melting_point     ?
_shelx_space_group_comment
;
The symmetry employed for this shelxl refinement is uniquely defined
by the following loop, which should always be used as a source of
symmetry information in preference to the above space-group names.
They are only intended as comments.
;
_space_group_crystal_system     triclinic
_space_group_name_H-M_alt     'P -1'
_space_group_name_Hall     '-P 1'
loop_
    _space_group_symop_operation_xyz
    'x, y, z'
    '-x, -y, -z'
_cell_length_a     6.4339(5)
_cell_length_b     6.5202(5)
_cell_length_c     14.2769(11)
_cell_angle_alpha     90.910(6)
_cell_angle_beta     99.146(6)
_cell_angle_gamma     95.574(6)
_cell_volume     588.21(8)
_cell_formula_units_Z     2
_cell_measurement_reflns_used     16445
_cell_measurement_theta_min     2.89
_cell_measurement_theta_max     29.7
_cell_measurement_temperature     150
_exptl_crystal_description     'prism'
_exptl_crystal_colour     'colourless'
_exptl_crystal_size_max     0.60
_exptl_crystal_size_mid     0.42
_exptl_crystal_size_min     0.16
_exptl_crystal_density_diffrn     2.149
_exptl_crystal_density_meas     ?
_exptl_crystal_density_method     'not measured'
_exptl_crystal_F_000     376
_exptl_absorpt_coefficient_mu     4.976
_exptl_absorpt_correction_type     integration
_exptl_absorpt_process_details
;
(Coppens, 1970)
;
_shelx_estimated_absorpt_T_min     ?
_shelx_estimated_absorpt_T_max     ?
_exptl_absorpt_correction_T_min     0.0925
_exptl_absorpt_correction_T_max     0.4411
_exptl_special_details     ?
_diffrn_ambient_temperature     150
_diffrn_radiation_type     MoK\a
_diffrn_radiation_wavelength     0.71073
_diffrn_measurement_device_type     'Stoe IPDS 2T'
_diffrn_measurement_method     'rotation method'
_diffrn_detector_area_resol_mean     6.67
_diffrn_reflns_number     13092
_diffrn_reflns_av_R_equivalents     0.0909
_diffrn_reflns_theta_min     2.892
_diffrn_reflns_theta_max     29.516
_diffrn_reflns_theta_full     25.242
_diffrn_measured_fraction_theta_max     0.993
_diffrn_measured_fraction_theta_full     0.991
_diffrn_reflns_limit_h_min     -8
_diffrn_reflns_limit_h_max     8
_diffrn_reflns_limit_k_min     -8
_diffrn_reflns_limit_k_max     8
_diffrn_reflns_limit_l_min     0
_diffrn_reflns_limit_l_max     19
_refine_special_details     ?
_reflns_number_total     3239
_reflns_number_gt     3120
_reflns_threshold_expression     I>2\s(I)
_refine_ls_structure_factor_coef     Fsqd
_refine_ls_matrix_type     full
_refine_ls_R_factor_all     0.0292
_refine_ls_R_factor_gt     0.0285
_refine_ls_wR_factor_gt     0.0879
_refine_ls_wR_factor_ref     0.0887
_refine_ls_goodness_of_fit_ref     1.020
_refine_ls_restrained_S_all     1.018
_refine_ls_number_reflns     3239
_refine_ls_number_parameters     161
_refine_ls_number_restraints     18
_refine_ls_hydrogen_treatment     refall
_refine_ls_weighting_scheme     calc
_refine_ls_weighting_details
;
 w=1/[\s^2^(Fo^2^)+(0.0816P)^2^]
 where P=(Fo^2^+2Fc^2^)/3
;
_atom_sites_solution_hydrogens     difmap
_atom_sites_solution_primary     ?
_atom_sites_solution_secondary     ?
_refine_ls_shift/su_max     0.001
_refine_ls_shift/su_mean     0.000
_refine_diff_density_max     0.947
_refine_diff_density_min     -0.953
_refine_ls_extinction_method     SHELXL
_refine_ls_extinction_coef     0.027(3)
_refine_ls_extinction_expression
                                  'Fc^*^=kFc[1+0.001xFc^2^\l^3^/sin(2\q)]^-1/4^'
loop_
    _atom_type_symbol
    _atom_type_description
    _atom_type_scat_dispersion_real
    _atom_type_scat_dispersion_imag
    _atom_type_scat_source
    'Zn' 'Zn' 0.2839 1.4301
                         'International Tables Vol C Tables 4.2.6.8 and 6.1.1.4'
    'Cl' 'Cl' 0.1484 0.1585
                         'International Tables Vol C Tables 4.2.6.8 and 6.1.1.4'
    'H' 'H' 0.0000 0.0000
                         'International Tables Vol C Tables 4.2.6.8 and 6.1.1.4'
    'O' 'O' 0.0106 0.0060
                         'International Tables Vol C Tables 4.2.6.8 and 6.1.1.4'
_computing_data_collection
;
X-AREA (Stoe & Cie, 2009)
;
_computing_cell_refinement
;
X-AREA (Stoe & Cie, 2009)
;
_computing_data_reduction
;
X-RED (Stoe & Cie, 2009)
;
_computing_structure_solution
;
SHELXS97 (Sheldrick, 2008)
;
_computing_structure_refinement
;
SHELXL2012 (Sheldrick, 2008)
;
_computing_molecular_graphics
;
DIAMOND (Brandenburg, 2006)
;
_computing_publication_material
;
publCIF (Westrip, 2010)
;
loop_
    _atom_site_type_symbol
    _atom_site_label
    _atom_site_fract_x
    _atom_site_fract_y
    _atom_site_fract_z
    _atom_site_U_iso_or_equiv
    _atom_site_adp_type
    _atom_site_calc_flag
    _atom_site_occupancy
    _atom_site_disorder_assembly
    _atom_site_disorder_group
    Zn Zn1 0.11523(3) 0.89978(3) 0.24118(2) 0.01505(10) Uani d 1 . .
    Zn Zn2 0.5000 0.5000 1.0000 0.01412(10) Uani d 1 . .
    Zn Zn3 0.5000 0.5000 0.5000 0.01952(10) Uani d 1 . .
    Cl Cl4 0.11763(7) 0.54937(6) 0.21964(3) 0.01909(11) Uani d 1 . .
    Cl Cl1 0.00446(7) 0.93575(7) 0.38328(3) 0.02259(12) Uani d 1 . .
    Cl Cl2 -0.08727(7) 1.02596(6) 0.11685(3) 0.01956(11) Uani d 1 . .
    Cl Cl3 0.45614(6) 1.04172(7) 0.25090(3) 0.02155(12) Uani d 1 . .
    O O1 0.3849(2) 0.5508(2) 0.85688(10) 0.0202(3) Uani d 1 . .
    O O3 0.2012(2) 0.3787(2) 1.01476(10) 0.0220(3) Uani d 1 . .
    O O2 0.4233(2) 0.7893(2) 1.04390(10) 0.0218(3) Uani d 1 . .
    O O4 0.1902(3) 0.4054(2) 0.43689(13) 0.0338(4) Uani d 1 . .
    O O5 0.4216(3) 0.4000(3) 0.63059(11) 0.0316(3) Uani d 1 . .
    O O6 0.4103(3) 0.7891(2) 0.53108(12) 0.0330(4) Uani d 1 . .
    H H3A 0.153(4) 0.406(4) 1.0635(14) 0.027(7) Uiso d 1 . .
    H H1A 0.2554(19) 0.549(5) 0.837(2) 0.031(7) Uiso d 1 . .
    H H5A 0.324(6) 0.304(6) 0.631(5) 0.099(19) Uiso d 1 . .
    H H5B 0.523(6) 0.365(9) 0.670(3) 0.11(2) Uiso d 1 . .
    H H3B 0.158(4) 0.255(2) 1.001(2) 0.028(7) Uiso d 1 . .
    H H4B 0.150(6) 0.2781(19) 0.433(3) 0.046(9) Uiso d 1 . .
    H H1B 0.444(5) 0.656(4) 0.835(3) 0.052(10) Uiso d 1 . .
    H H6B 0.430(6) 0.842(5) 0.5863(12) 0.043(9) Uiso d 1 . .
    H H2B 0.469(5) 0.846(5) 1.0973(12) 0.033(8) Uiso d 1 . .
    H H4A 0.138(7) 0.443(7) 0.3831(16) 0.068(13) Uiso d 1 . .
    H H2A 0.326(5) 0.848(6) 1.012(3) 0.067(12) Uiso d 1 . .
    H H6A 0.312(5) 0.856(6) 0.505(3) 0.068(13) Uiso d 1 . .
loop_
    _atom_site_aniso_label
    _atom_site_aniso_U_11
    _atom_site_aniso_U_22
    _atom_site_aniso_U_33
    _atom_site_aniso_U_12
    _atom_site_aniso_U_13
    _atom_site_aniso_U_23
    Zn1 0.01631(13) 0.01664(13) 0.01182(13) 0.00047(8) 0.00172(8) 0.00148(8)
    Zn2 0.01421(15) 0.01364(15) 0.01422(15) 0.00026(10) 0.00197(10) 0.00211(10)
    Zn3 0.02499(17) 0.01508(16) 0.01623(16) 0.00053(11) -0.00294(12) 0.00295(11)
    Cl4 0.0226(2) 0.01568(19) 0.0180(2) 0.00149(13) 0.00074(14) 0.00044(14)
    Cl1 0.0276(2) 0.0269(2) 0.0138(2) -0.00023(16) 0.00716(15) -0.00085(15)
    Cl2 0.0214(2) 0.01837(19) 0.0172(2) 0.00167(14) -0.00233(15) 0.00332(14)
    Cl3 0.01682(19) 0.0240(2) 0.0227(2) -0.00282(15) 0.00277(15) 0.00254(15)
    O1 0.0181(5) 0.0231(6) 0.0185(6) 0.0001(4) 0.0003(5) 0.0057(5)
    O3 0.0204(6) 0.0212(6) 0.0243(7) -0.0047(5) 0.0081(5) -0.0033(5)
    O2 0.0246(6) 0.0193(6) 0.0205(6) 0.0071(5) -0.0021(5) -0.0003(5)
    O4 0.0339(8) 0.0262(7) 0.0336(8) -0.0064(6) -0.0133(7) 0.0092(6)
    O5 0.0396(8) 0.0325(8) 0.0208(7) -0.0004(6) 0.0011(6) 0.0091(6)
    O6 0.0504(10) 0.0230(7) 0.0246(8) 0.0105(6) -0.0011(7) 0.0001(6)
_geom_special_details
;
 All esds (except the esd in the dihedral angle between two l.s. planes)
 are estimated using the full covariance matrix.  The cell esds are taken
 into account individually in the estimation of esds in distances, angles
 and torsion angles; correlations between esds in cell parameters are only
 used when they are defined by crystal symmetry.  An approximate (isotropic)
 treatment of cell esds is used for estimating esds involving l.s. planes.
;
loop_
    _geom_bond_atom_site_label_1
    _geom_bond_atom_site_label_2
    _geom_bond_site_symmetry_2
    _geom_bond_distance
    _geom_bond_publ_flag
    Zn1 Cl2 . 2.2460(5) ?
    Zn1 Cl1 . 2.2706(5) ?
    Zn1 Cl3 . 2.2785(5) ?
    Zn1 Cl4 . 2.3024(5) ?
    Zn2 O3 . 2.0506(13) ?
    Zn2 O3 2_667 2.0506(13) ?
    Zn2 O1 . 2.1027(13) ?
    Zn2 O1 2_667 2.1027(13) ?
    Zn2 O2 . 2.1066(13) ?
    Zn2 O2 2_667 2.1066(13) ?
    Zn3 O4 . 2.0829(16) ?
    Zn3 O4 2_666 2.0829(16) ?
    Zn3 O6 . 2.0852(16) ?
    Zn3 O6 2_666 2.0852(16) ?
    Zn3 O5 2_666 2.1045(16) ?
    Zn3 O5 . 2.1045(16) ?
loop_
    _geom_angle_atom_site_label_1
    _geom_angle_atom_site_label_2
    _geom_angle_atom_site_label_3
    _geom_angle_site_symmetry_1
    _geom_angle_site_symmetry_3
    _geom_angle
    _geom_angle_publ_flag
    Cl2 Zn1 Cl1 . . 115.478(19) ?
    Cl2 Zn1 Cl3 . . 109.745(18) ?
    Cl1 Zn1 Cl3 . . 110.036(19) ?
    Cl2 Zn1 Cl4 . . 109.947(18) ?
    Cl1 Zn1 Cl4 . . 104.334(18) ?
    Cl3 Zn1 Cl4 . . 106.860(18) ?
    O3 Zn2 O3 . 2_667 180.0 ?
    O3 Zn2 O1 . . 88.54(5) ?
    O3 Zn2 O1 2_667 . 91.46(5) ?
    O3 Zn2 O1 . 2_667 91.46(5) ?
    O3 Zn2 O1 2_667 2_667 88.54(5) ?
    O1 Zn2 O1 . 2_667 180.00(3) ?
    O3 Zn2 O2 . . 88.50(6) ?
    O3 Zn2 O2 2_667 . 91.50(6) ?
    O1 Zn2 O2 . . 92.17(5) ?
    O1 Zn2 O2 2_667 . 87.83(5) ?
    O3 Zn2 O2 . 2_667 91.50(6) ?
    O3 Zn2 O2 2_667 2_667 88.50(6) ?
    O1 Zn2 O2 . 2_667 87.84(5) ?
    O1 Zn2 O2 2_667 2_667 92.16(5) ?
    O2 Zn2 O2 . 2_667 180.0 ?
    O4 Zn3 O4 . 2_666 180.0 ?
    O4 Zn3 O6 . . 89.91(7) ?
    O4 Zn3 O6 2_666 . 90.09(7) ?
    O4 Zn3 O6 . 2_666 90.09(7) ?
    O4 Zn3 O6 2_666 2_666 89.91(7) ?
    O6 Zn3 O6 . 2_666 180.0 ?
    O4 Zn3 O5 . 2_666 91.29(7) ?
    O4 Zn3 O5 2_666 2_666 88.71(7) ?
    O6 Zn3 O5 . 2_666 91.31(7) ?
    O6 Zn3 O5 2_666 2_666 88.69(7) ?
    O4 Zn3 O5 . . 88.71(7) ?
    O4 Zn3 O5 2_666 . 91.29(7) ?
    O6 Zn3 O5 . . 88.69(7) ?
    O6 Zn3 O5 2_666 . 91.31(7) ?
    O5 Zn3 O5 2_666 . 180.00(9) ?
loop_
    _geom_hbond_atom_site_label_D
    _geom_hbond_atom_site_label_H
    _geom_hbond_atom_site_label_A
    _geom_hbond_site_symmetry_A
    _geom_hbond_distance_DH
    _geom_hbond_distance_HA
    _geom_hbond_distance_DA
    _geom_hbond_angle_DHA
    O1 H1B Cl3 2_676 0.843(10) 2.423(13) 3.2520(14) 168(4)
    O1 H1A Cl4 2_566 0.836(10) 2.427(12) 3.2431(14) 166(3)
    O2 H2A Cl2 2_576 0.840(10) 2.412(16) 3.2260(14) 163(4)
    O2 H2B Cl3 1_556 0.837(10) 2.538(15) 3.3264(15) 157(3)
    O3 H3B Cl2 2_566 0.840(10) 2.422(18) 3.1715(14) 149(3)
    O3 H3B Cl2 1_546 0.840(10) 2.81(3) 3.3159(14) 120(2)
    O3 H3A Cl4 1_556 0.831(10) 2.454(13) 3.2552(15) 162(3)
    O4 H4A Cl4 . 0.838(10) 2.432(19) 3.2307(18) 159(4)
    O4 H4B Cl1 1_545 0.843(10) 2.385(13) 3.2114(17) 167(4)
    O5 H5B Cl3 2_666 0.838(10) 2.91(5) 3.4565(17) 125(5)
    O5 H5B Cl4 2_666 0.838(10) 2.59(3) 3.3527(18) 151(6)
    O5 H5A Cl1 2_566 0.842(10) 2.483(14) 3.3159(18) 170(5)
    O6 H6A Cl1 . 0.843(10) 2.52(2) 3.3142(18) 158(4)
    O6 H6B Cl3 2_676 0.841(10) 2.410(12) 3.2405(17) 169(3)
_shelx_hkl_file
;
   1   0   0   28.35    0.96   0
   3   0   0 3659.32    4.88   0
   4   0   0  101.55    1.04   0
   5   0   0 1000.53    2.23   0
   6   0   0    5.46    0.64   0
   7   0   0    2.46    0.65   0
   8   0   0  364.35    1.52   0
  -8   1   0   36.65    0.88   0
  -7   1   0  933.41    2.20   0
  -6   1   0   91.32    0.86   0
  -5   1   0   63.63    0.88   0
  -4   1   0  932.69    2.97   0
  -3   1   0    2.69    0.64   0
  -2   1   0   38.98    1.19   0
   0   1   0   19.95    0.83   0
   2   1   0  485.50    2.52   0
   3   1   0 3731.08    4.75   0
   4   1   0  159.09    1.21   0
   5   1   0   16.79    0.81   0
   6   1   0  885.54    2.11   0
   7   1   0   19.80    0.84   0
   8   1   0   51.37    0.85   0
  -8   2   0  253.11    1.38   0
  -7   2   0    1.17    0.75   0
  -6   2   0  228.01    1.66   0
  -5   2   0  764.26    2.58   0
  -4   2   0  163.92    1.39   0
  -3   2   0 2957.80    5.03   0
  -2   2   0  672.30    2.83   0
  -1   2   0 1295.40    4.57   0
   1   2   0 1562.83    4.12   0
   3   2   0  405.94    2.01   0
   4   2   0  168.12    1.32   0
   5   2   0 1401.36    3.17   0
   6   2   0   45.43    0.86   0
   7   2   0  315.66    1.40   0
   8   2   0  139.75    1.13   0
  -8   3   0  125.47    1.05   0
  -7   3   0  672.78    2.59   0
  -6   3   0    2.16    0.72   0
  -5   3   0 1393.20    3.14   0
  -4   3   0  982.63    2.68   0
  -3   3   0    8.33    0.92   0
  -1   3   0  386.86    2.23   0
   0   3   0  718.25    2.19   0
   1   3   0 2107.05    4.14   0
   2   3   0  725.20    2.40   0
   3   3   0 2275.13    4.04   0
   4   3   0  562.16    2.03   0
   5   3   0    8.16    0.81   0
   6   3   0  587.59    2.24   0
   7   3   0  192.56    1.24   0
  -8   4   0   12.23    0.70   0
  -7   4   0   76.21    1.23   0
  -6   4   0   32.55    0.94   0
  -5   4   0   90.24    1.08   0
  -4   4   0  129.70    1.21   0
  -3   4   0   62.73    1.01   0
  -2   4   0   95.59    1.16   0
  -1   4   0 1653.90    2.96   0
   0   4   0  322.78    1.43   0
   1   4   0 1489.96    3.65   0
   2   4   0 3310.02    4.30   0
   3   4   0  218.94    1.38   0
   4   4   0 1348.72    3.05   0
   5   4   0  368.79    1.71   0
   6   4   0  151.91    1.37   0
   7   4   0  262.38    1.43   0
  -7   5   0  202.08    1.48   0
  -6   5   0  289.21    1.65   0
  -5   5   0 1030.04    2.73   0
  -4   5   0  289.60    1.64   0
  -3   5   0   79.91    1.15   0
  -2   5   0 1250.41    3.29   0
  -1   5   0  182.48    1.16   0
   0   5   0  493.35    1.60   0
   1   5   0  124.15    1.35   0
   2   5   0   27.76    0.97   0
   3   5   0  744.75    2.26   0
   4   5   0   15.05    0.88   0
   5   5   0  264.21    1.50   0
   6   5   0   97.33    1.16   0
  -7   6   0  274.86    1.78   0
  -6   6   0   12.98    0.97   0
  -5   6   0  255.71    1.68   0
  -4   6   0  210.27    1.54   0
  -3   6   0    5.87    0.82   0
  -2   6   0  524.10    1.61   0
  -1   6   0  252.83    1.21   0
   0   6   0   21.75    0.84   0
   1   6   0 1717.62    2.82   0
   2   6   0    5.89    0.81   0
   3   6   0  333.12    1.81   0
   4   6   0  765.06    2.30   0
   5   6   0   43.19    1.02   0
  -6   7   0  339.78    2.02   0
  -5   7   0    9.23    0.90   0
  -4   7   0  385.54    2.06   0
  -3   7   0  120.57    1.08   0
  -2   7   0  400.73    1.50   0
  -1   7   0  175.77    1.13   0
   0   7   0  404.03    1.43   0
   1   7   0  258.92    1.26   0
   2   7   0  317.67    1.42   0
   3   7   0   34.13    1.18   0
   4   7   0  177.69    1.53   0
  -4   8   0    2.08    0.73   0
  -3   8   0    4.10    0.97   0
  -2   8   0   63.57    0.89   0
  -1   8   0    1.51    0.76   0
   0   8   0   22.68    0.80   0
   1   8   0  467.39    1.68   0
   2   8   0    0.85    0.75   0
   3   8   0  508.69    1.93   0
  -1   9   0  242.53    1.26   0
   1  -9   1    1.59    0.70   0
  -3  -8   1   94.85    1.18   0
  -2  -8   1   90.60    1.03   0
  -1  -8   1  235.63    1.34   0
   0  -8   1  612.14    1.77   0
   1  -8   1  200.16    1.11   0
   2  -8   1   49.11    0.93   0
   3  -8   1   67.19    1.02   0
   4  -8   1   82.26    1.11   0
  -4  -7   1   15.16    0.98   0
  -3  -7   1    5.91    0.96   0
  -2  -7   1  270.01    1.28   0
  -1  -7   1   45.46    0.90   0
   0  -7   1  474.93    1.58   0
   1  -7   1   23.39    0.70   0
   2  -7   1   63.63    0.84   0
   3  -7   1    3.48    0.82   0
   4  -7   1  109.17    1.34   0
   5  -7   1   34.85    1.10   0
   6  -7   1   40.14    1.07   0
  -6  -6   1    2.31    0.97   0
  -5  -6   1   77.56    1.13   0
  -4  -6   1  139.97    1.26   0
  -3  -6   1  582.62    2.23   0
  -2  -6   1   45.97    1.04   0
  -1  -6   1    4.44    0.77   0
   0  -6   1 1049.16    2.15   0
   1  -6   1  763.02    1.83   0
   2  -6   1  762.02    1.90   0
   3  -6   1   36.77    1.09   0
   4  -6   1   71.09    1.06   0
   5  -6   1  573.93    2.23   0
   6  -6   1  144.27    1.35   0
   7  -6   1   33.18    1.06   0
  -6  -5   1    6.74    0.94   0
  -5  -5   1   24.40    0.96   0
  -4  -5   1   16.99    0.92   0
  -3  -5   1  196.72    1.31   0
  -2  -5   1   94.27    1.17   0
  -1  -5   1  312.10    1.76   0
   0  -5   1   40.90    0.88   0
   1  -5   1    8.20    0.76   0
   2  -5   1  557.34    2.25   0
   3  -5   1  174.90    1.41   0
   4  -5   1  118.19    1.21   0
   5  -5   1   44.97    0.98   0
   6  -5   1  250.01    1.50   0
   7  -5   1  158.36    1.38   0
  -7  -4   1   33.55    0.89   0
  -6  -4   1   39.09    1.05   0
  -5  -4   1    8.72    0.82   0
  -4  -4   1   55.38    0.93   0
  -3  -4   1  441.01    1.81   0
  -2  -4   1   94.70    1.05   0
  -1  -4   1  835.84    2.59   0
   0  -4   1   78.33    1.29   0
   1  -4   1   19.27    0.93   0
   2  -4   1  972.71    2.81   0
   3  -4   1    2.38    0.74   0
   4  -4   1    9.54    0.74   0
   5  -4   1  378.49    1.78   0
   6  -4   1  137.47    1.26   0
   7  -4   1  147.57    1.34   0
   8  -4   1   41.89    1.17   0
  -8  -3   1  306.33    1.44   0
  -7  -3   1   24.96    0.81   0
  -6  -3   1    6.82    0.86   0
  -5  -3   1  242.27    1.44   0
  -4  -3   1   27.00    0.81   0
  -3  -3   1    1.62    0.65   0
  -2  -3   1 1135.29    2.98   0
  -1  -3   1 1266.52    3.43   0
   0  -3   1  897.14    3.18   0
   1  -3   1 1261.89    3.58   0
   2  -3   1  316.18    1.87   0
   3  -3   1   42.61    1.03   0
   4  -3   1  838.00    2.46   0
   5  -3   1   15.71    0.82   0
   6  -3   1   67.55    0.97   0
   7  -3   1  411.65    2.05   0
   8  -3   1  356.87    1.45   0
  -8  -2   1  246.10    1.36   0
  -7  -2   1   93.68    1.06   0
  -6  -2   1  609.77    1.79   0
  -5  -2   1   44.21    1.02   0
  -4  -2   1   30.39    0.91   0
  -3  -2   1   21.62    0.82   0
  -2  -2   1  423.38    2.02   0
  -1  -2   1  537.81    2.48   0
   0  -2   1  237.91    2.21   0
   1  -2   1 1958.68    4.66   0
   2  -2   1  545.16    2.46   0
   3  -2   1  117.24    1.27   0
   4  -2   1   36.47    0.91   0
   5  -2   1   54.09    1.07   0
   6  -2   1   63.71    1.02   0
   7  -2   1  147.38    1.14   0
   8  -2   1    5.63    0.76   0
  -8  -1   1  274.88    1.36   0
  -7  -1   1   76.04    0.87   0
  -6  -1   1  519.03    1.72   0
  -5  -1   1   20.85    0.69   0
  -4  -1   1  111.20    1.11   0
  -3  -1   1  477.90    2.19   0
  -2  -1   1  936.36    3.27   0
  -1  -1   1  202.07    1.96   0
   0  -1   1  916.42    4.55   0
   1  -1   1 2012.59    5.76   0
   2  -1   1  153.09    1.55   0
   3  -1   1 1159.13    3.35   0
   4  -1   1  322.71    1.87   0
   5  -1   1   38.66    0.96   0
   6  -1   1   27.43    0.73   0
   7  -1   1   99.00    0.98   0
   8  -1   1  159.42    1.14   0
  -8   0   1   77.22    0.96   0
  -7   0   1  224.07    1.18   0
  -6   0   1 1564.15    2.72   0
  -5   0   1  445.68    1.62   0
  -4   0   1  440.00    1.66   0
  -3   0   1  234.89    1.42   0
  -2   0   1 1532.94    3.89   0
  -1   0   1 1410.05    5.69   0
   1   0   1 1067.79    5.50   0
   2   0   1 3581.40    5.75   0
   3   0   1 1819.74    3.49   0
   4   0   1   63.58    0.89   0
   5   0   1   58.02    0.84   0
   6   0   1  359.95    1.46   0
   7   0   1   13.24    0.82   0
   8   0   1   51.93    0.86   0
  -8   1   1    2.02    0.77   0
  -7   1   1   35.38    0.79   0
  -6   1   1  471.64    1.65   0
  -5   1   1  309.75    1.47   0
  -4   1   1 1503.49    3.43   0
  -3   1   1   44.49    0.97   0
  -2   1   1  256.24    2.05   0
  -1   1   1  833.01    4.01   0
   0   1   1  613.49    4.33   0
   1   1   1  266.45    2.29   0
   2   1   1  489.93    2.54   0
   3   1   1  738.57    2.81   0
   4   1   1  151.37    1.31   0
   5   1   1  559.20    1.70   0
   6   1   1   23.39    0.86   0
   7   1   1    6.06    0.85   0
   8   1   1   12.23    0.84   0
  -8   2   1   90.68    1.05   0
  -7   2   1    6.60    0.73   0
  -6   2   1  422.64    1.69   0
  -5   2   1  345.43    1.80   0
  -4   2   1 1348.27    3.33   0
  -3   2   1  100.62    1.18   0
  -2   2   1    2.31    0.80   0
  -1   2   1 2371.31    4.68   0
   0   2   1  729.35    3.67   0
   1   2   1  406.61    2.18   0
   2   2   1   61.62    1.01   0
   3   2   1  348.73    1.77   0
   4   2   1  183.62    1.40   0
   5   2   1  207.81    1.45   0
   6   2   1   89.22    0.90   0
   7   2   1   38.78    0.85   0
   8   2   1  129.38    1.11   0
  -8   3   1  182.39    1.35   0
  -7   3   1  447.01    2.26   0
  -6   3   1    0.82    0.88   0
  -5   3   1   79.35    1.01   0
  -4   3   1 1540.61    3.34   0
  -3   3   1 1134.61    3.09   0
  -2   3   1  736.93    2.62   0
  -1   3   1  771.02    3.12   0
   0   3   1 1135.34    2.76   0
   1   3   1 3973.51    5.15   0
   2   3   1  971.62    2.79   0
   3   3   1  133.69    1.27   0
   4   3   1  103.60    1.07   0
   5   3   1  717.80    2.29   0
   6   3   1  143.71    1.31   0
   7   3   1   98.81    1.00   0
  -8   4   1  159.64    1.31   0
  -7   4   1  139.49    1.40   0
  -6   4   1   67.56    1.05   0
  -5   4   1   86.79    1.09   0
  -4   4   1  388.11    1.76   0
  -3   4   1    3.73    0.74   0
  -2   4   1  734.32    2.65   0
  -1   4   1   45.35    0.76   0
   0   4   1   76.70    0.99   0
   1   4   1  800.03    2.76   0
   2   4   1  927.79    2.68   0
   3   4   1  476.30    1.92   0
   4   4   1  145.38    1.28   0
   5   4   1   16.71    0.87   0
   6   4   1    6.41    0.90   0
   7   4   1  122.00    1.13   0
  -7   5   1  384.52    1.91   0
  -6   5   1  156.66    1.36   0
  -5   5   1   42.21    0.98   0
  -4   5   1  119.84    1.26   0
  -3   5   1  344.50    1.81   0
  -2   5   1  752.42    1.92   0
  -1   5   1   10.96    0.60   0
   0   5   1   13.77    0.70   0
   1   5   1 2218.63    3.93   0
   2   5   1  697.64    2.38   0
   3   5   1  923.57    2.48   0
   4   5   1   51.14    1.04   0
   5   5   1   22.29    0.97   0
   6   5   1   45.70    1.10   0
  -7   6   1   32.18    1.08   0
  -6   6   1  366.42    1.95   0
  -5   6   1  393.51    1.94   0
  -4   6   1   88.03    1.22   0
  -3   6   1    9.15    1.06   0
  -2   6   1  478.35    1.58   0
  -1   6   1  223.59    1.18   0
   0   6   1  247.60    1.18   0
   1   6   1   45.39    0.82   0
   2   6   1  380.22    1.98   0
   3   6   1 1117.97    3.02   0
   4   6   1  518.37    2.14   0
   5   6   1  255.33    1.58   0
  -6   7   1   37.28    1.12   0
  -5   7   1   38.84    1.16   0
  -4   7   1   17.80    0.88   0
  -3   7   1   20.27    0.73   0
  -2   7   1   32.86    0.78   0
  -1   7   1    1.38    0.79   0
   0   7   1  154.64    1.01   0
   1   7   1  105.13    1.03   0
   2   7   1    1.41    0.88   0
   3   7   1  381.52    2.05   0
   4   7   1   84.62    1.33   0
  -4   8   1  168.06    1.35   0
  -3   8   1   35.28    1.01   0
  -2   8   1   57.24    0.88   0
  -1   8   1   97.97    1.06   0
   0   8   1  266.15    1.25   0
   1   8   1    7.24    0.86   0
   2   8   1    1.93    0.97   0
   3   8   1  231.34    1.47   0
  -1   9   1   26.58    0.85   0
  -3  -8   2   19.11    0.97   0
  -2  -8   2  512.40    1.82   0
  -1  -8   2    0.64    0.71   0
   0  -8   2  504.98    1.59   0
   1  -8   2  221.85    1.23   0
   2  -8   2   31.64    0.86   0
   3  -8   2  589.04    2.13   0
   4  -8   2    7.41    0.65   0
  -4  -7   2  238.82    1.63   0
  -3  -7   2  343.37    1.84   0
  -2  -7   2   15.50    0.97   0
  -1  -7   2  775.68    1.95   0
   0  -7   2   80.54    0.97   0
   1  -7   2  268.28    1.22   0
   2  -7   2  297.77    1.24   0
   3  -7   2   55.43    1.15   0
   4  -7   2   68.35    1.14   0
   5  -7   2    7.79    0.77   0
   6  -7   2    5.18    1.07   0
  -6  -6   2   69.04    1.22   0
  -5  -6   2  635.78    2.22   0
  -4  -6   2   25.65    0.98   0
  -3  -6   2   23.25    0.88   0
  -2  -6   2  833.68    2.55   0
  -1  -6   2  365.49    1.94   0
   0  -6   2 1764.75    2.78   0
   1  -6   2    5.55    0.78   0
   2  -6   2  497.52    2.16   0
   3  -6   2 1408.61    3.43   0
   4  -6   2   27.36    0.92   0
   5  -6   2  721.18    2.35   0
   6  -6   2  218.37    1.50   0
  -6  -5   2  195.80    1.46   0
  -5  -5   2  396.81    1.78   0
  -4  -5   2 1854.52    3.41   0
  -3  -5   2  188.42    1.34   0
  -2  -5   2 1137.73    2.86   0
  -1  -5   2 1526.35    3.25   0
   0  -5   2  382.96    1.86   0
   1  -5   2 2774.99    4.71   0
   2  -5   2  247.29    1.75   0
   3  -5   2  307.40    1.65   0
   4  -5   2  218.03    1.50   0
   5  -5   2    5.57    0.78   0
   6  -5   2  329.39    1.69   0
   7  -5   2    2.51    0.91   0
  -7  -4   2   47.42    0.95   0
  -6  -4   2   55.19    1.04   0
  -5  -4   2  456.17    1.82   0
  -4  -4   2   22.49    0.75   0
  -3  -4   2  810.94    2.37   0
  -2  -4   2  902.48    2.47   0
  -1  -4   2    8.80    1.02   0
   0  -4   2 3327.35    4.14   0
   1  -4   2  212.67    1.61   0
   2  -4   2 2534.51    4.40   0
   3  -4   2   53.47    1.06   0
   4  -4   2  309.87    1.81   0
   5  -4   2  717.59    2.25   0
   6  -4   2   66.15    0.97   0
   7  -4   2  178.36    1.50   0
   8  -4   2  204.45    1.73   0
  -8  -3   2   31.06    0.94   0
  -7  -3   2  961.90    2.20   0
  -6  -3   2    2.10    0.81   0
  -5  -3   2 1080.73    2.75   0
  -4  -3   2 1428.61    3.09   0
  -3  -3   2    6.47    0.73   0
  -1  -3   2  324.93    1.73   0
   0  -3   2    3.02    0.83   0
   2  -3   2 1187.48    3.31   0
   4  -3   2  342.54    1.68   0
   5  -3   2   45.26    0.87   0
   6  -3   2  749.09    2.40   0
   7  -3   2   68.67    1.23   0
   8  -3   2   46.03    0.88   0
  -8  -2   2  116.92    1.07   0
  -7  -2   2    6.73    0.67   0
  -6  -2   2  980.34    2.16   0
  -5  -2   2    6.92    0.85   0
  -4  -2   2  530.32    2.03   0
  -3  -2   2  801.15    2.40   0
  -2  -2   2   34.04    0.87   0
  -1  -2   2   27.99    0.77   0
   0  -2   2  186.50    1.67   0
   1  -2   2  445.18    2.59   0
   2  -2   2 1789.35    4.01   0
   3  -2   2  388.59    1.90   0
   4  -2   2 4659.69    5.46   0
   5  -2   2  218.74    1.45   0
   6  -2   2  423.77    2.03   0
   7  -2   2  941.95    2.29   0
   8  -2   2   18.91    0.88   0
  -8  -1   2    3.40    0.74   0
  -7  -1   2  442.97    1.53   0
  -6  -1   2    3.99    0.83   0
  -5  -1   2 1270.99    2.49   0
  -4  -1   2 1134.42    2.53   0
  -3  -1   2 1960.83    3.51   0
  -1  -1   2  457.26    2.77   0
   0  -1   2 3740.58   14.22   0
   2  -1   2 1310.71    3.83   0
   4  -1   2    8.46    0.95   0
   5  -1   2  555.03    2.24   0
   6  -1   2  498.64    1.74   0
   7  -1   2    2.37    0.72   0
   8  -1   2  223.61    1.33   0
  -8   0   2    0.12    0.80   0
  -7   0   2  468.74    1.60   0
  -6   0   2  241.66    1.32   0
  -5   0   2  179.14    1.15   0
  -4   0   2 1681.16    3.10   0
  -3   0   2   23.83    0.71   0
  -2   0   2   32.85    1.14   0
  -1   0   2 3186.31   18.15   0
   0   0   2   14.64    2.26   0
   1   0   2 3428.09    9.07   0
   2   0   2  747.10    3.37   0
   3   0   2   11.70    0.96   0
   4   0   2 4185.74    4.83   0
   5   0   2  280.54    1.34   0
   6   0   2  820.36    2.05   0
   7   0   2  408.85    1.61   0
   8   0   2   33.76    0.82   0
  -8   1   2   87.39    0.99   0
  -7   1   2   17.65    0.74   0
  -6   1   2  368.35    1.48   0
  -5   1   2   27.48    0.81   0
  -4   1   2  952.61    2.94   0
  -3   1   2  866.65    3.08   0
  -2   1   2  359.97    2.22   0
  -1   1   2 2117.39    6.34   0
   0   1   2 4965.44   17.44   0
   1   1   2  368.71    2.64   0
   3   1   2 3281.26    5.23   0
   4   1   2  469.85    2.05   0
   5   1   2 1556.03    3.09   0
   6   1   2  162.74    1.07   0
   7   1   2  218.40    1.24   0
   8   1   2   83.48    0.97   0
  -8   2   2   21.39    0.89   0
  -7   2   2  741.41    2.28   0
  -6   2   2    4.03    0.73   0
  -5   2   2  684.48    2.41   0
  -4   2   2 1783.91    3.73   0
  -3   2   2  397.28    1.98   0
  -2   2   2  990.85    3.22   0
   0   2   2  329.93    2.43   0
   1   2   2 1201.35    3.71   0
   2   2   2  184.17    1.49   0
   3   2   2  150.25    1.36   0
   4   2   2  195.31    1.31   0
   5   2   2   36.79    1.04   0
   6   2   2  717.07    1.94   0
   7   2   2   72.27    0.93   0
   8   2   2   12.03    0.84   0
  -8   3   2    2.64    0.73   0
  -7   3   2   47.13    1.23   0
  -6   3   2  450.50    1.92   0
  -5   3   2  431.81    1.86   0
  -4   3   2 1803.79    3.63   0
  -3   3   2  175.52    1.48   0
  -2   3   2 1403.08    3.58   0
   0   3   2 1987.31    3.57   0
   1   3   2  984.05    3.08   0
   3   3   2   24.01    0.83   0
   4   3   2 1141.22    2.81   0
   5   3   2  309.91    1.60   0
   6   3   2   57.21    1.06   0
   7   3   2  353.73    1.48   0
  -8   4   2  361.23    1.58   0
  -7   4   2  164.00    1.45   0
  -6   4   2   66.54    1.03   0
  -5   4   2 1153.26    2.87   0
  -4   4   2   17.92    0.78   0
  -3   4   2 1210.07    3.16   0
  -2   4   2  166.09    1.54   0
  -1   4   2 1424.66    2.82   0
   0   4   2  268.08    1.40   0
   1   4   2  717.53    2.57   0
   2   4   2  364.31    1.72   0
   3   4   2  260.26    1.46   0
   4   4   2   12.30    0.86   0
   5   4   2  279.55    1.54   0
   6   4   2    2.89    0.85   0
   7   4   2   25.21    0.87   0
  -7   5   2   59.38    1.14   0
  -6   5   2  292.07    1.69   0
  -5   5   2   43.81    1.00   0
  -4   5   2 1300.22    3.16   0
  -3   5   2   40.03    0.97   0
  -2   5   2  921.81    2.13   0
  -1   5   2  615.91    1.82   0
   0   5   2   19.15    0.67   0
   1   5   2  797.75    2.76   0
   2   5   2  866.74    2.66   0
   3   5   2    4.17    0.94   0
   4   5   2 1331.46    3.13   0
   5   5   2  112.29    1.20   0
   6   5   2  258.80    1.70   0
  -7   6   2   17.06    0.99   0
  -6   6   2  622.96    2.36   0
  -5   6   2  330.69    1.82   0
  -4   6   2    2.05    1.01   0
  -3   6   2 2610.83    3.52   0
  -2   6   2    1.93    0.59   0
  -1   6   2 1436.62    2.52   0
   0   6   2  364.34    1.43   0
   1   6   2   34.03    0.86   0
   2   6   2  527.15    2.29   0
   3   6   2   48.77    1.08   0
   4   6   2    4.56    0.83   0
   5   6   2  178.32    1.51   0
  -6   7   2    2.04    1.02   0
  -5   7   2   32.04    1.15   0
  -4   7   2   21.20    0.98   0
  -3   7   2    6.88    0.85   0
  -2   7   2  482.54    1.55   0
  -1   7   2    8.76    0.81   0
   0   7   2  556.94    1.68   0
   1   7   2  373.24    1.49   0
   2   7   2   99.79    1.07   0
   3   7   2  358.98    2.11   0
   4   7   2  150.24    1.59   0
  -4   8   2  117.02    1.30   0
  -3   8   2  562.53    1.73   0
  -2   8   2   74.03    1.07   0
  -1   8   2  599.69    1.76   0
   0   8   2   47.23    0.94   0
   1   8   2   53.48    0.96   0
   2   8   2  415.46    1.69   0
   3   8   2    0.83    0.75   0
  -3  -8   3   12.72    0.80   0
  -2  -8   3   59.29    0.97   0
  -1  -8   3    3.72    0.83   0
   0  -8   3  103.63    1.08   0
   1  -8   3   28.75    0.88   0
   2  -8   3   24.95    1.19   0
   3  -8   3   20.21    0.78   0
   4  -8   3   56.38    0.88   0
  -4  -7   3   53.16    1.17   0
  -3  -7   3    3.30    0.88   0
  -2  -7   3  100.12    1.34   0
  -1  -7   3   47.07    0.86   0
   0  -7   3  306.51    1.29   0
   1  -7   3    4.13    0.63   0
   2  -7   3    3.00    0.80   0
   3  -7   3  150.91    1.42   0
   4  -7   3   21.05    0.93   0
   5  -7   3    2.62    0.88   0
  -6  -6   3  111.44    1.32   0
  -5  -6   3   57.03    1.07   0
  -4  -6   3   11.45    0.86   0
  -3  -6   3  222.06    1.51   0
  -2  -6   3   39.62    0.97   0
  -1  -6   3   13.98    0.87   0
   0  -6   3  595.26    2.21   0
   1  -6   3  133.82    1.27   0
   2  -6   3  553.44    2.31   0
   3  -6   3   44.43    0.94   0
   4  -6   3    4.95    0.76   0
   5  -6   3  110.67    1.19   0
   6  -6   3  120.14    1.21   0
  -6  -5   3  166.41    1.37   0
  -5  -5   3  236.72    1.45   0
  -4  -5   3  566.90    2.00   0
  -3  -5   3  127.87    1.10   0
  -2  -5   3    3.88    0.80   0
  -1  -5   3  221.62    1.63   0
   0  -5   3    2.20    0.74   0
   1  -5   3    3.35    0.85   0
   2  -5   3  736.65    2.60   0
   3  -5   3   24.22    1.13   0
   4  -5   3  260.08    1.70   0
   5  -5   3    2.98    0.78   0
   6  -5   3    8.81    0.79   0
   7  -5   3    1.75    0.80   0
  -7  -4   3  169.99    1.20   0
  -6  -4   3   95.10    1.18   0
  -5  -4   3  605.35    2.08   0
  -4  -4   3  112.69    1.09   0
  -3  -4   3   20.30    0.81   0
  -2  -4   3   37.85    0.87   0
  -1  -4   3  155.88    1.39   0
   0  -4   3  495.06    2.19   0
   1  -4   3    2.62    0.90   0
   2  -4   3  177.70    1.56   0
   3  -4   3  152.47    1.29   0
   4  -4   3  140.95    1.23   0
   5  -4   3    0.70    0.65   0
   6  -4   3    0.99    0.72   0
   7  -4   3   29.59    1.02   0
  -8  -3   3  248.29    1.39   0
  -7  -3   3    0.21    0.81   0
  -6  -3   3   28.72    0.97   0
  -5  -3   3  750.53    2.32   0
  -4  -3   3 1074.44    2.63   0
  -3  -3   3 1537.77    3.19   0
  -2  -3   3  142.67    1.35   0
  -1  -3   3  517.54    2.08   0
   0  -3   3 1802.28    3.81   0
   1  -3   3 1842.71    3.87   0
   2  -3   3  519.77    2.16   0
   3  -3   3   39.56    1.10   0
   4  -3   3 1774.52    3.46   0
   5  -3   3   35.67    1.03   0
   6  -3   3  135.90    1.30   0
   7  -3   3    8.17    0.91   0
   8  -3   3   20.37    0.86   0
  -8  -2   3  312.83    1.43   0
  -7  -2   3   51.84    0.89   0
  -6  -2   3  354.99    1.46   0
  -5  -2   3  267.55    1.54   0
  -4  -2   3  256.17    1.48   0
  -3  -2   3 1160.58    2.89   0
  -2  -2   3  542.54    2.19   0
  -1  -2   3   62.70    1.14   0
   0  -2   3  245.30    2.11   0
   1  -2   3  543.30    2.55   0
   2  -2   3  593.26    2.55   0
   3  -2   3 1014.86    3.05   0
   4  -2   3   15.24    0.97   0
   5  -2   3   54.87    1.12   0
   6  -2   3  385.29    1.91   0
   7  -2   3   29.76    0.75   0
   8  -2   3   14.86    0.76   0
  -8  -1   3  512.08    1.76   0
  -7  -1   3  113.05    0.98   0
  -6  -1   3  284.95    1.35   0
  -5  -1   3   83.58    0.89   0
  -4  -1   3  222.12    1.55   0
  -3  -1   3 1103.13    3.08   0
  -2  -1   3 1424.84    3.69   0
  -1  -1   3  140.23    1.76   0
   0  -1   3  625.56    3.99   0
   1  -1   3 4583.47    8.36   0
   2  -1   3  546.40    2.50   0
   3  -1   3  608.31    2.45   0
   4  -1   3  492.22    2.19   0
   5  -1   3    3.65    0.88   0
   6  -1   3  158.34    1.34   0
   7  -1   3    0.47    0.79   0
   8  -1   3    7.92    0.84   0
  -8   0   3  157.41    1.25   0
  -7   0   3  366.59    1.47   0
  -6   0   3 1897.29    3.00   0
  -5   0   3  329.62    1.45   0
  -4   0   3  342.15    1.57   0
  -3   0   3 2922.34    4.42   0
  -2   0   3 1011.99    3.49   0
  -1   0   3 2726.18    8.37   0
   0   0   3  185.59    3.72   0
   1   0   3 1106.18    5.04   0
   2   0   3 1438.61    4.46   0
   3   0   3 4467.31    6.01   0
   4   0   3 1052.78    2.97   0
   5   0   3  214.86    1.60   0
   6   0   3  346.48    1.48   0
   7   0   3  160.02    1.20   0
   8   0   3  230.95    1.32   0
  -8   1   3   65.86    0.96   0
  -7   1   3   59.83    0.87   0
  -6   1   3  631.15    1.82   0
  -5   1   3  276.10    1.39   0
  -4   1   3  555.34    2.44   0
  -3   1   3  168.08    1.45   0
  -2   1   3   58.13    1.23   0
  -1   1   3 1257.86    5.05   0
   0   1   3  379.39    3.46   0
   1   1   3  211.74    2.11   0
   2   1   3 1709.56    4.43   0
   3   1   3 1650.59    3.99   0
   4   1   3  557.06    2.27   0
   5   1   3  769.66    2.42   0
   6   1   3    8.55    0.65   0
   7   1   3  101.26    0.96   0
   8   1   3  120.67    1.18   0
  -8   2   3   11.08    0.71   0
  -7   2   3   61.43    0.81   0
  -6   2   3 1208.65    3.23   0
  -5   2   3  597.00    2.23   0
  -4   2   3 2571.81    4.47   0
  -3   2   3  343.16    1.87   0
  -2   2   3   11.21    0.71   0
  -1   2   3 2813.13    5.87   0
   0   2   3  277.06    2.32   0
   1   2   3  122.97    1.41   0
   2   2   3  191.01    1.59   0
   3   2   3 2330.73    4.42   0
   4   2   3  905.12    2.69   0
   5   2   3 1048.33    2.77   0
   6   2   3   27.96    1.02   0
   7   2   3    6.23    0.83   0
   8   2   3  139.57    1.09   0
  -8   3   3   38.36    0.78   0
  -7   3   3   48.52    1.20   0
  -6   3   3   94.58    1.16   0
  -5   3   3  269.62    1.59   0
  -4   3   3 1431.21    3.27   0
  -3   3   3 1189.75    3.26   0
  -2   3   3  967.47    2.99   0
  -1   3   3  169.79    1.58   0
   0   3   3  311.03    2.02   0
   1   3   3 2479.97    4.54   0
   2   3   3   47.56    1.16   0
   3   3   3  154.63    1.29   0
   4   3   3  887.84    2.59   0
   5   3   3 1588.93    3.43   0
   6   3   3  235.42    1.56   0
   7   3   3  301.62    1.43   0
  -8   4   3    8.64    0.81   0
  -7   4   3    1.28    0.92   0
  -6   4   3   41.14    0.94   0
  -5   4   3   11.90    0.89   0
  -4   4   3  518.65    2.06   0
  -3   4   3   44.79    1.01   0
  -2   4   3  520.27    2.33   0
  -1   4   3   80.65    0.87   0
   0   4   3    2.01    0.68   0
   1   4   3   58.56    1.12   0
   2   4   3   22.44    0.92   0
   3   4   3    2.66    0.76   0
   4   4   3  102.58    1.21   0
   5   4   3  203.30    1.46   0
   6   4   3  301.72    1.65   0
   7   4   3  134.20    1.16   0
  -7   5   3   35.44    1.09   0
  -6   5   3   43.83    1.00   0
  -5   5   3    1.19    0.82   0
  -4   5   3  350.35    1.82   0
  -3   5   3  287.82    1.71   0
  -2   5   3  812.39    2.07   0
  -1   5   3   12.64    0.71   0
   0   5   3    0.64    0.81   0
   1   5   3 1075.65    3.19   0
   2   5   3  233.11    1.49   0
   3   5   3  234.84    1.52   0
   4   5   3  105.08    1.23   0
   5   5   3  321.33    1.73   0
   6   5   3  193.92    1.55   0
  -7   6   3   10.57    1.03   0
  -6   6   3   21.31    1.05   0
  -5   6   3  119.95    1.35   0
  -4   6   3   83.21    1.23   0
  -3   6   3   37.50    0.73   0
  -2   6   3  218.09    1.24   0
  -1   6   3   40.65    0.81   0
   0   6   3  427.27    1.55   0
   1   6   3   35.07    0.81   0
   2   6   3    2.31    0.98   0
   3   6   3  299.78    1.72   0
   4   6   3   75.56    1.21   0
   5   6   3   26.32    1.02   0
  -6   7   3    2.66    0.94   0
  -5   7   3    8.70    0.98   0
  -4   7   3    1.82    0.77   0
  -3   7   3   23.29    0.83   0
  -2   7   3    3.06    0.70   0
  -1   7   3   24.97    0.89   0
   0   7   3    5.17    0.63   0
   1   7   3   54.31    1.01   0
   2   7   3    3.11    0.78   0
   3   7   3   93.58    1.47   0
   4   7   3    2.95    0.97   0
  -4   8   3  152.73    1.32   0
  -3   8   3  137.63    1.13   0
  -2   8   3    6.86    0.76   0
  -1   8   3    3.46    0.97   0
   0   8   3  163.02    1.12   0
   1   8   3    2.46    0.90   0
   2   8   3   12.15    0.95   0
  -3  -8   4  273.80    1.55   0
  -2  -8   4    2.22    0.89   0
  -1  -8   4  415.35    1.70   0
   0  -8   4  100.49    1.11   0
   1  -8   4    2.64    0.85   0
   2  -8   4  519.71    1.64   0
   3  -8   4  185.08    1.26   0
   4  -8   4  209.51    1.69   0
  -4  -7   4   16.60    1.00   0
  -3  -7   4   14.96    0.94   0
  -2  -7   4  350.28    1.82   0
  -1  -7   4   75.59    1.20   0
   0  -7   4  250.03    1.38   0
   1  -7   4 1308.41    2.71   0
   2  -7   4   13.51    0.91   0
   3  -7   4 1272.44    3.11   0
   4  -7   4   26.90    1.02   0
   5  -7   4  179.29    1.45   0
  -6  -6   4  754.10    2.71   0
  -5  -6   4   10.73    0.89   0
  -4  -6   4  946.94    2.56   0
  -3  -6   4  137.52    1.26   0
  -2  -6   4    2.72    0.90   0
  -1  -6   4 1507.74    3.33   0
   0  -6   4   11.37    1.01   0
   1  -6   4  405.57    2.00   0
   2  -6   4 1243.10    3.00   0
   3  -6   4  296.11    1.79   0
   4  -6   4 1498.16    3.19   0
   5  -6   4   74.90    1.01   0
   6  -6   4   61.08    1.02   0
  -6  -5   4    7.17    0.84   0
  -5  -5   4  223.10    1.39   0
  -4  -5   4   13.39    0.85   0
  -3  -5   4  473.90    1.87   0
  -2  -5   4  143.66    1.23   0
  -1  -5   4  162.25    1.36   0
   0  -5   4 1225.08    3.14   0
   1  -5   4  103.19    1.36   0
   2  -5   4  590.27    2.19   0
   3  -5   4  851.78    2.47   0
   4  -5   4   12.03    0.94   0
   5  -5   4 1307.76    3.14   0
   6  -5   4    1.12    0.72   0
   7  -5   4  226.64    1.59   0
  -7  -4   4  158.89    1.25   0
  -6  -4   4  417.06    1.90   0
  -5  -4   4   76.79    1.11   0
  -4  -4   4 1351.31    2.92   0
  -3  -4   4  306.04    1.61   0
  -2  -4   4 1200.13    2.89   0
  -1  -4   4 3550.20    4.80   0
   0  -4   4  301.85    1.66   0
   1  -4   4 3944.40    5.19   0
   2  -4   4  819.13    2.50   0
   3  -4   4   22.92    1.02   0
   4  -4   4 1215.44    2.82   0
   5  -4   4  335.59    1.67   0
   6  -4   4  143.56    1.22   0
   7  -4   4    0.67    0.84   0
  -8  -3   4  145.11    1.16   0
  -7  -3   4   14.11    0.76   0
  -6  -3   4  735.25    2.47   0
  -5  -3   4    2.46    0.76   0
  -4  -3   4    4.50    0.77   0
  -3  -3   4  752.49    2.29   0
  -2  -3   4  293.73    1.70   0
  -1  -3   4  356.98    1.89   0
   0  -3   4 1229.29    3.33   0
   1  -3   4    3.76    0.81   0
   2  -3   4 4800.67    6.29   0
   3  -3   4  106.02    1.12   0
   4  -3   4  650.23    2.20   0
   5  -3   4 1730.00    3.66   0
   6  -3   4   48.86    1.05   0
   7  -3   4  696.24    2.45   0
   8  -3   4   37.88    0.80   0
  -8  -2   4   95.18    1.01   0
  -7  -2   4  207.90    1.25   0
  -6  -2   4  313.71    1.44   0
  -5  -2   4 1896.20    3.89   0
  -4  -2   4  485.21    1.92   0
  -3  -2   4 3374.46    4.57   0
  -2  -2   4 1405.37    3.46   0
  -1  -2   4 1005.69    3.35   0
   0  -2   4  967.85    3.74   0
   1  -2   4 1548.43    4.08   0
   2  -2   4   54.10    1.24   0
   3  -2   4 1709.20    3.88   0
   4  -2   4  171.68    1.32   0
   5  -2   4  282.54    1.68   0
   6  -2   4  315.51    1.96   0
   7  -2   4    1.23    0.94   0
   8  -2   4  100.66    1.08   0
  -8  -1   4   32.37    0.77   0
  -7  -1   4   46.07    0.87   0
  -6  -1   4 1077.91    2.26   0
  -5  -1   4   34.15    0.74   0
  -4  -1   4 1712.63    3.40   0
  -3  -1   4  624.62    2.35   0
  -2  -1   4  344.95    2.03   0
  -1  -1   4  599.06    3.21   0
   0  -1   4 1152.74    5.05   0
   1  -1   4  175.13    1.99   0
   2  -1   4 2046.65    4.61   0
   3  -1   4  155.15    1.58   0
   4  -1   4 1285.95    3.25   0
   5  -1   4  171.76    1.37   0
   6  -1   4   29.00    0.89   0
   7  -1   4  581.92    1.88   0
   8  -1   4   25.87    0.78   0
  -8   0   4  282.15    1.45   0
  -7   0   4    2.05    0.66   0
  -6   0   4  293.64    1.31   0
  -5   0   4 1350.14    2.67   0
  -4   0   4  120.41    1.21   0
  -3   0   4 6440.31    6.79   0
  -2   0   4  339.02    2.17   0
  -1   0   4 3028.65    8.93   0
   0   0   4 4166.25   12.11   0
   1   0   4  971.74    4.47   0
   2   0   4 3331.15    6.40   0
   3   0   4 4773.99    6.72   0
   4   0   4   44.24    1.07   0
   5   0   4 2367.74    4.08   0
   6   0   4    9.88    0.88   0
   7   0   4   61.96    0.89   0
   8   0   4   74.14    0.96   0
  -8   1   4   98.92    1.12   0
  -7   1   4  837.76    2.13   0
  -6   1   4  230.25    1.30   0
  -5   1   4  581.95    2.34   0
  -4   1   4 2091.31    4.17   0
  -3   1   4  144.89    1.44   0
  -2   1   4 1083.85    3.86   0
  -1   1   4 2632.31    7.34   0
   0   1   4  246.08    2.95   0
   1   1   4  664.33    3.34   0
   2   1   4  406.03    2.37   0
   3   1   4  717.27    2.78   0
   4   1   4  762.71    2.58   0
   5   1   4  178.57    1.51   0
   6   1   4  696.43    2.12   0
   7   1   4   41.49    0.75   0
   8   1   4  128.84    1.06   0
  -8   2   4  127.84    1.13   0
  -7   2   4   71.58    0.94   0
  -6   2   4  563.28    2.26   0
  -5   2   4  342.09    1.82   0
  -4   2   4  244.03    1.55   0
  -3   2   4 4807.86    6.66   0
  -2   2   4   50.54    1.08   0
   0   2   4  383.15    2.57   0
   1   2   4  260.75    1.93   0
   2   2   4 2633.24    4.83   0
   3   2   4  853.06    2.74   0
   4   2   4  319.56    1.85   0
   5   2   4 1451.55    3.35   0
   6   2   4   28.53    0.94   0
   7   2   4  326.01    1.50   0
  -8   3   4  339.09    1.55   0
  -7   3   4  386.39    1.99   0
  -6   3   4   78.33    1.08   0
  -5   3   4 2347.40    4.11   0
  -4   3   4   13.17    0.79   0
  -3   3   4   99.86    1.24   0
  -2   3   4 3557.58    4.93   0
  -1   3   4  335.80    2.03   0
   0   3   4 3960.37    6.05   0
   1   3   4    9.57    0.87   0
   2   3   4  333.36    1.87   0
   3   3   4 1177.10    3.00   0
   4   3   4   86.84    1.09   0
   5   3   4  346.14    1.73   0
   6   3   4  134.45    1.33   0
   7   3   4   43.16    0.86   0
  -8   4   4    6.53    1.01   0
  -7   4   4    3.29    0.86   0
  -6   4   4  242.61    1.53   0
  -5   4   4   15.62    0.91   0
  -4   4   4  605.34    2.27   0
  -3   4   4   13.46    0.88   0
  -2   4   4  186.13    1.35   0
  -1   4   4 1481.22    2.90   0
   0   4   4   15.50    0.94   0
   1   4   4 2298.81    4.19   0
   2   4   4  789.00    2.47   0
   3   4   4  609.49    2.16   0
   4   4   4 1300.22    3.08   0
   5   4   4  292.98    1.63   0
   6   4   4  413.23    1.94   0
  -7   5   4   88.28    1.26   0
  -6   5   4   21.41    1.00   0
  -5   5   4 2383.54    4.24   0
  -4   5   4   48.84    1.13   0
  -3   5   4 2079.49    4.16   0
  -2   5   4 1027.69    2.34   0
  -1   5   4   10.77    0.69   0
   0   5   4 1687.56    2.96   0
   1   5   4  105.01    1.48   0
   2   5   4  200.23    1.44   0
   3   5   4  199.92    1.51   0
   4   5   4   93.45    1.16   0
   5   5   4  538.71    2.19   0
   6   5   4   11.03    0.94   0
  -7   6   4   59.87    1.28   0
  -6   6   4    1.60    0.98   0
  -5   6   4    1.93    0.95   0
  -4   6   4  686.85    2.66   0
  -3   6   4  110.50    1.11   0
  -2   6   4 2136.98    3.15   0
  -1   6   4   78.07    0.96   0
   0   6   4  157.12    1.16   0
   1   6   4 1881.81    3.05   0
   2   6   4   57.70    1.14   0
   3   6   4  527.53    2.26   0
   4   6   4  335.28    1.87   0
   5   6   4    0.81    0.92   0
  -6   7   4   78.07    1.35   0
  -5   7   4  288.66    1.99   0
  -4   7   4    2.51    0.84   0
  -3   7   4 1063.60    2.38   0
  -2   7   4   23.46    0.70   0
  -1   7   4  500.10    1.66   0
   0   7   4  409.74    1.53   0
   1   7   4  107.85    1.15   0
   2   7   4  262.62    1.43   0
   3   7   4   23.69    1.23   0
   4   7   4   37.85    1.18   0
  -4   8   4  157.15    1.39   0
  -3   8   4   70.33    0.92   0
  -2   8   4  727.79    1.97   0
  -1   8   4  160.63    1.18   0
   0   8   4  223.02    1.32   0
   1   8   4  170.30    1.31   0
   2   8   4   61.53    0.96   0
  -3  -8   5  403.49    1.82   0
  -2  -8   5   42.51    1.01   0
  -1  -8   5  146.57    1.20   0
   0  -8   5   98.70    1.08   0
   1  -8   5    1.45    0.66   0
   2  -8   5   20.72    0.76   0
   3  -8   5    3.53    0.84   0
  -4  -7   5   84.01    1.25   0
  -3  -7   5  182.10    1.47   0
  -2  -7   5    2.67    1.00   0
  -1  -7   5   13.08    1.00   0
   0  -7   5    8.54    0.90   0
   1  -7   5   23.54    1.10   0
   2  -7   5   14.28    0.98   0
   3  -7   5   28.10    1.02   0
   4  -7   5    6.33    0.86   0
   5  -7   5   17.73    0.90   0
  -5  -6   5   17.81    0.96   0
  -4  -6   5   10.98    0.96   0
  -3  -6   5  786.17    2.17   0
  -2  -6   5  459.28    1.90   0
  -1  -6   5 1059.10    2.84   0
   0  -6   5   87.54    1.31   0
   1  -6   5  150.32    1.44   0
   2  -6   5  630.16    2.22   0
   3  -6   5  127.51    1.28   0
   4  -6   5    2.82    1.32   0
   5  -6   5   47.42    0.89   0
   6  -6   5   55.19    0.98   0
  -6  -5   5  154.52    1.38   0
  -5  -5   5  313.07    1.59   0
  -4  -5   5   40.85    1.03   0
  -3  -5   5  107.82    1.23   0
  -2  -5   5  137.81    1.22   0
  -1  -5   5  527.42    1.96   0
   0  -5   5  132.60    1.41   0
   1  -5   5  291.40    1.63   0
   2  -5   5  152.32    1.30   0
   3  -5   5   63.22    1.14   0
   4  -5   5  787.24    2.40   0
   5  -5   5   34.98    1.15   0
   6  -5   5    5.64    0.81   0
   7  -5   5   16.31    0.93   0
  -7  -4   5  249.80    1.52   0
  -6  -4   5  300.34    1.73   0
  -5  -4   5  366.22    1.75   0
  -4  -4   5  124.89    1.08   0
  -3  -4   5    1.23    0.73   0
  -2  -4   5  274.26    1.57   0
  -1  -4   5 1396.75    3.37   0
   0  -4   5  212.37    1.48   0
   1  -4   5   59.02    1.18   0
   2  -4   5 1186.18    2.93   0
   3  -4   5  321.60    1.58   0
   4  -4   5  509.93    1.95   0
   5  -4   5    1.99    0.93   0
   6  -4   5    1.68    1.24   0
   7  -4   5   13.43    0.93   0
  -8  -3   5  298.90    1.55   0
  -7  -3   5   73.78    1.03   0
  -6  -3   5   49.25    1.06   0
  -5  -3   5 1841.83    3.49   0
  -4  -3   5 1659.25    3.14   0
  -3  -3   5  457.14    1.86   0
  -2  -3   5   17.53    0.98   0
  -1  -3   5 1559.24    3.76   0
   0  -3   5  499.29    2.40   0
   1  -3   5 1575.08    3.73   0
   2  -3   5    1.34    0.99   0
   3  -3   5   63.54    1.03   0
   4  -3   5 1844.89    3.79   0
   5  -3   5 1038.05    2.97   0
   6  -3   5  507.07    2.49   0
   7  -3   5    1.64    0.86   0
  -8  -2   5    7.68    0.77   0
  -7  -2   5   28.73    0.83   0
  -6  -2   5   50.27    0.84   0
  -5  -2   5  359.70    1.71   0
  -4  -2   5  215.54    1.42   0
  -3  -2   5 1776.20    3.51   0
  -2  -2   5  594.93    2.31   0
  -1  -2   5  278.43    1.91   0
   0  -2   5  186.63    1.93   0
   1  -2   5 2220.15    4.76   0
   2  -2   5    6.33    0.95   0
   3  -2   5   16.35    1.10   0
   4  -2   5  931.50    2.79   0
   5  -2   5  239.66    1.66   0
   6  -2   5  546.78    2.22   0
   7  -2   5   68.62    1.08   0
   8  -2   5   84.01    1.16   0
  -8  -1   5  185.81    1.19   0
  -7  -1   5   10.03    0.83   0
  -6  -1   5   98.12    0.95   0
  -5  -1   5  955.65    2.68   0
  -4  -1   5 1708.18    3.56   0
  -3  -1   5 2698.40    4.39   0
  -2  -1   5 1195.09    3.57   0
  -1  -1   5  344.74    2.55   0
   0  -1   5  666.54    3.61   0
   1  -1   5  315.16    2.29   0
   2  -1   5  379.31    2.26   0
   3  -1   5    6.23    1.18   0
   4  -1   5  479.85    2.10   0
   5  -1   5  519.78    2.16   0
   6  -1   5 1647.98    3.87   0
   7  -1   5   88.73    0.99   0
   8  -1   5   37.06    0.98   0
  -8   0   5    1.51    0.72   0
  -7   0   5    8.38    0.71   0
  -6   0   5  175.31    1.22   0
  -5   0   5   22.98    0.97   0
  -4   0   5   47.37    1.13   0
  -3   0   5 1821.34    3.87   0
  -2   0   5 1203.48    4.19   0
  -1   0   5 6296.44   11.77   0
   0   0   5 1215.08    5.93   0
   1   0   5 1111.39    4.49   0
   2   0   5  771.17    3.16   0
   3   0   5 2713.02    5.09   0
   4   0   5   93.35    1.26   0
   5   0   5   36.40    0.97   0
   6   0   5 1025.35    2.94   0
   7   0   5  342.73    1.50   0
   8   0   5  336.82    1.55   0
  -8   1   5    1.00    0.93   0
  -7   1   5  123.93    1.19   0
  -6   1   5  118.17    1.02   0
  -5   1   5   51.67    0.98   0
  -4   1   5   55.52    1.15   0
  -3   1   5  928.10    2.95   0
  -2   1   5  517.09    2.76   0
  -1   1   5  634.45    3.74   0
   0   1   5   85.30    2.05   0
   1   1   5   24.94    1.36   0
   2   1   5    9.70    1.06   0
   3   1   5   61.54    1.39   0
   4   1   5   18.49    1.05   0
   5   1   5  107.35    1.29   0
   6   1   5  242.19    1.53   0
   7   1   5   76.24    1.05   0
  -8   2   5   20.04    0.75   0
  -7   2   5    0.86    0.69   0
  -6   2   5  166.78    1.45   0
  -5   2   5   70.51    1.20   0
  -4   2   5  199.26    1.51   0
  -3   2   5   72.30    1.13   0
  -2   2   5   30.73    0.98   0
  -1   2   5 1889.85    5.15   0
   0   2   5 1279.31    4.30   0
   1   2   5  168.57    1.61   0
   2   2   5  225.19    1.72   0
   3   2   5 1710.73    3.74   0
   4   2   5  395.24    1.93   0
   5   2   5   76.36    1.21   0
   6   2   5  199.95    1.41   0
   7   2   5  124.40    1.08   0
  -8   3   5   30.69    0.96   0
  -7   3   5  253.56    1.77   0
  -6   3   5   40.28    1.09   0
  -5   3   5   84.82    1.16   0
  -4   3   5  960.74    2.77   0
  -3   3   5  119.14    1.23   0
  -2   3   5  714.29    2.75   0
  -1   3   5  113.92    1.49   0
   0   3   5   27.52    1.12   0
   1   3   5  353.17    2.02   0
   2   3   5   58.68    1.11   0
   3   3   5   42.02    1.05   0
   4   3   5   89.61    1.26   0
   5   3   5  383.98    1.87   0
   6   3   5   90.88    1.22   0
   7   3   5   70.60    1.02   0
  -8   4   5    3.08    1.10   0
  -7   4   5    0.84    0.94   0
  -6   4   5    3.17    0.91   0
  -5   4   5    1.78    0.80   0
  -4   4   5    4.82    0.80   0
  -3   4   5    7.00    0.78   0
  -2   4   5  258.27    1.68   0
  -1   4   5    4.62    0.87   0
   0   4   5  363.11    1.96   0
   1   4   5  188.90    1.51   0
   2   4   5   38.66    0.97   0
   3   4   5   15.33    0.84   0
   4   4   5   86.56    1.11   0
   5   4   5  151.78    1.40   0
   6   4   5    7.66    0.91   0
  -7   5   5   48.07    1.15   0
  -6   5   5   70.49    1.19   0
  -5   5   5  265.23    1.72   0
  -4   5   5  194.45    1.49   0
  -3   5   5  103.75    1.30   0
  -2   5   5 1323.97    4.11   0
  -1   5   5  113.37    0.93   0
   0   5   5  102.90    1.27   0
   1   5   5   36.76    1.07   0
   2   5   5   10.01    0.81   0
   3   5   5   31.00    0.98   0
   4   5   5   15.56    0.92   0
   5   5   5   59.71    1.18   0
   6   5   5  149.81    1.50   0
  -7   6   5   60.74    1.29   0
  -6   6   5   18.87    1.05   0
  -5   6   5   70.06    1.27   0
  -4   6   5  188.42    1.68   0
  -3   6   5   87.70    1.00   0
  -2   6   5   84.56    1.06   0
  -1   6   5  179.06    1.24   0
   0   6   5 1406.41    2.66   0
   1   6   5  199.44    1.26   0
   2   6   5  200.47    1.62   0
   3   6   5   44.77    1.16   0
   4   6   5   19.21    1.01   0
   5   6   5    0.78    0.93   0
  -6   7   5    2.11    1.07   0
  -5   7   5   20.68    1.25   0
  -4   7   5    6.64    0.95   0
  -3   7   5   32.91    0.96   0
  -2   7   5   69.06    0.94   0
  -1   7   5   35.47    0.99   0
   0   7   5  154.82    1.17   0
   1   7   5   34.08    1.01   0
   2   7   5  142.98    1.17   0
   3   7   5    5.54    1.15   0
  -4   8   5  192.37    1.53   0
  -3   8   5  148.01    1.29   0
  -2   8   5   28.75    0.79   0
  -1   8   5    5.72    0.84   0
   0   8   5  424.93    1.65   0
   1   8   5  203.66    1.31   0
   2   8   5  381.45    1.86   0
  -2  -8   6  358.26    1.79   0
  -1  -8   6   57.69    1.18   0
   0  -8   6  232.05    1.50   0
   1  -8   6  319.87    1.46   0
   2  -8   6   11.65    1.00   0
   3  -8   6  226.99    1.75   0
  -4  -7   6   69.61    1.03   0
  -3  -7   6  467.94    2.10   0
  -2  -7   6   18.08    0.98   0
  -1  -7   6  220.68    1.63   0
   0  -7   6  337.10    2.02   0
   1  -7   6    1.48    0.90   0
   2  -7   6  509.76    2.05   0
   3  -7   6    1.32    1.08   0
   4  -7   6   68.83    1.04   0
   5  -7   6  154.90    1.36   0
  -5  -6   6  274.29    1.66   0
  -4  -6   6   46.60    1.09   0
  -3  -6   6  261.95    1.43   0
  -2  -6   6  155.98    1.30   0
  -1  -6   6    5.61    0.89   0
   0  -6   6  706.11    2.39   0
   1  -6   6   92.18    1.23   0
   2  -6   6   12.91    1.04   0
   3  -6   6 1447.81    3.10   0
   4  -6   6    3.64    0.99   0
   5  -6   6  614.97    2.37   0
   6  -6   6  271.57    1.63   0
  -6  -5   6   99.93    1.26   0
  -5  -5   6  227.79    1.48   0
  -4  -5   6  877.87    2.45   0
  -3  -5   6  141.09    1.23   0
  -2  -5   6 1691.44    3.42   0
  -1  -5   6  397.62    1.74   0
   0  -5   6  971.71    2.64   0
   1  -5   6  318.69    1.58   0
   2  -5   6  189.06    1.48   0
   3  -5   6   33.09    0.99   0
   4  -5   6  180.83    1.40   0
   5  -5   6    6.21    0.99   0
   6  -5   6  133.62    1.57   0
  -7  -4   6    2.18    0.76   0
  -6  -4   6   10.15    0.84   0
  -5  -4   6   91.55    1.10   0
  -4  -4   6  251.05    1.50   0
  -3  -4   6  660.62    2.17   0
  -2  -4   6   18.96    0.89   0
  -1  -4   6  893.54    2.76   0
   0  -4   6 1129.26    3.21   0
   1  -4   6  670.97    2.36   0
   2  -4   6  674.16    2.30   0
   3  -4   6 1553.79    3.27   0
   4  -4   6    1.43    0.91   0
   5  -4   6  951.36    2.65   0
   6  -4   6   63.55    1.20   0
   7  -4   6   76.75    1.19   0
  -7  -3   6  456.83    1.73   0
  -6  -3   6    0.58    0.84   0
  -5  -3   6 1049.95    2.61   0
  -4  -3   6  514.84    1.85   0
  -3  -3   6    5.38    0.79   0
  -2  -3   6 4892.58    6.07   0
  -1  -3   6   60.36    1.24   0
   0  -3   6 4092.86    6.08   0
   1  -3   6 1147.04    3.21   0
   2  -3   6  477.21    2.11   0
   3  -3   6 1465.58    3.24   0
   4  -3   6  236.69    1.62   0
   5  -3   6   11.83    1.02   0
   6  -3   6  609.34    2.39   0
   7  -3   6   42.17    1.07   0
  -8  -2   6    2.89    0.79   0
  -7  -2   6  138.61    1.07   0
  -6  -2   6  301.41    1.90   0
  -5  -2   6    1.96    0.76   0
  -4  -2   6  507.85    1.86   0
  -3  -2   6  348.92    1.80   0
  -2  -2   6   24.64    0.99   0
  -1  -2   6 3011.79    5.69   0
   0  -2   6  165.82    1.75   0
   1  -2   6 2238.27    4.72   0
   2  -2   6   12.87    1.05   0
   3  -2   6  244.07    1.78   0
   4  -2   6  211.65    1.60   0
   5  -2   6  206.23    1.61   0
   6  -2   6  207.63    1.63   0
   7  -2   6  305.60    1.87   0
  -8  -1   6  222.55    1.26   0
  -7  -1   6   80.08    0.97   0
  -6  -1   6    1.62    0.73   0
  -5  -1   6 1549.12    3.24   0
  -4  -1   6   16.18    0.84   0
  -3  -1   6 1615.55    3.50   0
  -2  -1   6 2370.69    4.97   0
  -1  -1   6  490.25    2.91   0
   0  -1   6 9999.99   13.75   0
   1  -1   6 1001.72    3.81   0
   2  -1   6 1973.18    4.53   0
   3  -1   6 1147.01    3.23   0
   4  -1   6   10.37    0.91   0
   5  -1   6  147.24    1.33   0
   6  -1   6  127.64    1.36   0
   7  -1   6   14.29    0.93   0
  -8   0   6   17.85    0.94   0
  -7   0   6 1072.54    2.32   0
  -6   0   6  136.78    1.08   0
  -5   0   6   13.45    0.84   0
  -4   0   6 2346.29    4.30   0
  -3   0   6 1055.95    3.09   0
  -2   0   6 1060.47    3.89   0
  -1   0   6  908.29    4.53   0
   0   0   6  367.05    3.23   0
   1   0   6 6602.98   10.51   0
   2   0   6  212.01    1.84   0
   3   0   6 1180.85    3.41   0
   4   0   6  770.95    2.64   0
   5   0   6   52.19    1.26   0
   6   0   6  753.59    2.43   0
   7   0   6   23.48    1.17   0
  -8   1   6  184.86    1.20   0
  -7   1   6   21.32    0.88   0
  -6   1   6  400.88    2.08   0
  -5   1   6  845.50    2.63   0
  -4   1   6  128.84    1.32   0
  -3   1   6 3538.60    5.92   0
  -2   1   6   15.57    1.29   0
  -1   1   6 2150.00    6.20   0
   0   1   6 1814.78    5.87   0
   1   1   6  107.95    1.74   0
   2   1   6 3772.02    6.34   0
   3   1   6  222.08    1.74   0
   4   1   6  970.14    2.88   0
   5   1   6  668.61    2.36   0
   6   1   6   37.62    1.07   0
   7   1   6  350.99    1.55   0
  -8   2   6    8.50    0.95   0
  -7   2   6 1132.84    2.48   0
  -6   2   6   27.95    1.09   0
  -5   2   6  451.70    1.97   0
  -4   2   6 3026.78    4.95   0
  -3   2   6  495.52    2.36   0
  -2   2   6 5970.28    8.06   0
  -1   2   6   25.20    1.31   0
   0   2   6  137.57    1.89   0
   1   2   6 1875.74    4.59   0
   2   2   6  695.84    2.74   0
   3   2   6 1022.64    2.97   0
   4   2   6   19.11    0.99   0
   5   2   6   37.64    1.06   0
   6   2   6  600.77    2.19   0
   7   2   6   36.08    0.95   0
  -8   3   6    2.21    0.80   0
  -7   3   6   17.12    1.04   0
  -6   3   6  329.45    1.80   0
  -5   3   6    2.62    1.01   0
  -4   3   6  245.01    1.60   0
  -3   3   6  745.98    2.60   0
  -2   3   6  392.90    2.20   0
  -1   3   6 5556.81    7.30   0
   0   3   6   29.54    1.20   0
   1   3   6 2671.93    5.01   0
   2   3   6 2947.56    4.91   0
   3   3   6   46.91    1.09   0
   4   3   6 2390.96    4.21   0
   5   3   6  114.23    1.16   0
   6   3   6   47.19    1.05   0
   7   3   6  504.79    1.92   0
  -8   4   6  294.60    2.04   0
  -7   4   6  320.51    1.86   0
  -6   4   6  339.43    1.84   0
  -5   4   6  751.81    2.49   0
  -4   4   6  554.12    2.20   0
  -3   4   6    5.41    0.76   0
  -2   4   6 1232.57    3.35   0
  -1   4   6  469.04    2.27   0
   0   4   6  825.24    2.88   0
   1   4   6    5.93    1.04   0
   2   4   6  232.48    1.65   0
   3   4   6  519.10    2.13   0
   4   4   6   19.88    0.92   0
   5   4   6  181.66    1.43   0
   6   4   6   77.04    1.30   0
  -7   5   6  100.98    1.36   0
  -6   5   6  129.03    1.41   0
  -5   5   6    4.92    1.02   0
  -4   5   6  612.14    2.39   0
  -3   5   6  158.00    1.69   0
  -2   5   6    4.09    0.82   0
  -1   5   6 1826.69    3.60   0
   0   5   6  528.11    2.28   0
   1   5   6 1900.65    3.83   0
   2   5   6  118.70    1.23   0
   3   5   6   79.81    1.19   0
   4   5   6 1357.65    3.30   0
   5   5   6   15.70    0.88   0
  -6   6   6  485.97    2.25   0
  -5   6   6   58.47    1.22   0
  -4   6   6  215.87    1.70   0
  -3   6   6  591.76    2.54   0
  -2   6   6  273.73    1.48   0
  -1   6   6  207.37    1.21   0
   0   6   6  955.28    2.33   0
   1   6   6    3.29    1.01   0
   2   6   6  898.42    2.87   0
   3   6   6    2.86    0.97   0
   4   6   6   63.64    1.33   0
  -5   7   6   19.06    1.21   0
  -4   7   6   22.58    1.04   0
  -3   7   6   23.90    0.83   0
  -2   7   6   17.45    0.97   0
  -1   7   6  151.47    1.15   0
   0   7   6    3.18    0.95   0
   1   7   6  657.77    1.93   0
   2   7   6   42.71    1.11   0
   3   7   6  320.89    2.05   0
  -4   8   6  308.29    1.76   0
  -3   8   6  382.02    1.64   0
  -2   8   6   13.46    1.01   0
  -1   8   6  365.63    1.60   0
   0   8   6   84.95    1.12   0
   1   8   6    2.08    0.97   0
  -2  -8   7    2.46    1.09   0
  -1  -8   7    5.92    1.03   0
   0  -8   7  121.19    1.34   0
   1  -8   7   62.50    1.11   0
   2  -8   7   98.58    1.30   0
   3  -8   7   26.56    0.88   0
  -4  -7   7  114.07    1.30   0
  -3  -7   7  392.37    1.90   0
  -2  -7   7    5.68    0.93   0
  -1  -7   7    4.78    0.94   0
   0  -7   7  327.83    1.82   0
   1  -7   7  129.99    1.29   0
   2  -7   7   95.15    1.28   0
   3  -7   7   48.63    1.22   0
   4  -7   7   57.37    1.27   0
  -5  -6   7   12.46    0.98   0
  -4  -6   7  322.35    1.69   0
  -3  -6   7  934.61    2.74   0
  -2  -6   7  681.19    2.14   0
  -1  -6   7  322.87    1.64   0
   0  -6   7   57.77    1.19   0
   1  -6   7   86.91    1.28   0
   2  -6   7  868.34    2.47   0
   3  -6   7  110.33    1.31   0
   4  -6   7   32.44    1.09   0
   5  -6   7  169.66    1.47   0
  -6  -5   7   23.35    1.10   0
  -5  -5   7    7.41    0.80   0
  -4  -5   7    9.15    0.92   0
  -3  -5   7  390.57    1.80   0
  -2  -5   7  111.39    1.29   0
  -1  -5   7 1451.03    3.34   0
   0  -5   7   27.55    0.98   0
   1  -5   7   72.06    1.12   0
   2  -5   7  338.92    1.75   0
   3  -5   7   77.33    1.20   0
   4  -5   7   58.04    1.05   0
   5  -5   7   14.70    1.00   0
   6  -5   7   56.56    1.25   0
  -7  -4   7   54.22    1.03   0
  -6  -4   7   43.05    1.06   0
  -5  -4   7  114.63    1.15   0
  -4  -4   7   81.94    1.11   0
  -3  -4   7  601.87    2.08   0
  -2  -4   7 1614.95    3.40   0
  -1  -4   7 1152.14    3.13   0
   0  -4   7   63.64    1.27   0
   1  -4   7   54.51    1.14   0
   2  -4   7  694.77    2.32   0
   3  -4   7   67.03    1.14   0
   4  -4   7  382.13    1.79   0
   5  -4   7    9.47    0.89   0
   6  -4   7  144.99    1.47   0
   7  -4   7  216.50    1.67   0
  -7  -3   7    5.55    0.91   0
  -6  -3   7   30.93    0.98   0
  -5  -3   7   66.43    1.04   0
  -4  -3   7  112.03    1.18   0
  -3  -3   7   31.16    0.95   0
  -2  -3   7   18.99    1.06   0
  -1  -3   7 1709.62    3.99   0
   0  -3   7 1579.60    3.79   0
   1  -3   7 1610.03    3.74   0
   2  -3   7   39.13    1.05   0
   3  -3   7  312.56    1.71   0
   4  -3   7  776.08    2.63   0
   5  -3   7  116.72    1.48   0
   6  -3   7  103.69    1.48   0
   7  -3   7  198.94    1.91   0
  -8  -2   7   79.27    1.00   0
  -7  -2   7    6.61    0.74   0
  -6  -2   7  217.43    1.49   0
  -5  -2   7   71.68    1.09   0
  -4  -2   7    4.04    0.82   0
  -3  -2   7  104.94    1.20   0
  -2  -2   7  332.53    2.08   0
  -1  -2   7  180.41    1.77   0
   0  -2   7   94.46    1.67   0
   1  -2   7  267.75    1.92   0
   2  -2   7  109.31    1.37   0
   3  -2   7  363.37    2.01   0
   4  -2   7  305.63    1.81   0
   5  -2   7    3.47    0.98   0
   6  -2   7  150.86    1.50   0
   7  -2   7    1.88    1.10   0
  -8  -1   7   82.39    1.02   0
  -7  -1   7   21.46    0.82   0
  -6  -1   7   96.38    1.27   0
  -5  -1   7  127.48    1.29   0
  -4  -1   7    3.37    0.73   0
  -3  -1   7  533.57    2.33   0
  -2  -1   7  205.36    1.80   0
  -1  -1   7   47.14    1.52   0
   0  -1   7  293.06    2.55   0
   1  -1   7 1805.94    4.81   0
   2  -1   7  420.54    2.42   0
   3  -1   7   43.46    1.28   0
   4  -1   7  917.04    2.81   0
   5  -1   7  268.72    1.69   0
   6  -1   7  452.94    2.04   0
   7  -1   7   20.66    1.19   0
  -8   0   7    5.47    0.75   0
  -7   0   7  114.65    1.11   0
  -6   0   7  593.44    2.22   0
  -5   0   7  161.23    1.35   0
  -4   0   7  250.22    1.52   0
  -3   0   7  376.57    2.27   0
  -2   0   7  738.30    3.23   0
  -1   0   7  691.38    3.69   0
   0   0   7  251.80    2.79   0
   1   0   7    5.18    1.32   0
   2   0   7   10.70    1.36   0
   3   0   7  455.41    2.25   0
   4   0   7   32.67    1.14   0
   5   0   7   33.96    1.23   0
   6   0   7  286.59    1.73   0
   7   0   7  160.44    1.44   0
  -8   1   7   98.45    1.07   0
  -7   1   7   39.93    1.04   0
  -6   1   7    2.41    0.94   0
  -5   1   7  111.73    1.28   0
  -4   1   7  174.90    1.46   0
  -3   1   7   91.33    1.43   0
  -2   1   7  219.87    2.04   0
  -1   1   7  494.70    3.08   0
   0   1   7  824.01    3.95   0
   1   1   7  205.59    2.06   0
   2   1   7   54.86    1.52   0
   3   1   7   46.20    1.29   0
   4   1   7   80.03    1.29   0
   5   1   7   17.69    0.97   0
   6   1   7  239.24    1.68   0
   7   1   7    6.97    0.97   0
  -8   2   7  191.28    1.30   0
  -7   2   7  486.78    2.22   0
  -6   2   7   15.49    0.93   0
  -5   2   7   81.85    1.14   0
  -4   2   7  755.08    2.62   0
  -3   2   7   32.33    1.05   0
  -2   2   7  230.80    2.00   0
  -1   2   7 2403.09    5.70   0
   0   2   7  345.96    2.47   0
   1   2   7 1273.06    3.99   0
   2   2   7    7.63    1.11   0
   3   2   7    9.05    1.02   0
   4   2   7    4.36    1.07   0
   5   2   7  153.82    1.47   0
   6   2   7   96.34    1.16   0
   7   2   7   18.41    0.92   0
  -8   3   7  383.56    1.74   0
  -7   3   7  445.26    2.03   0
  -6   3   7  310.80    1.80   0
  -5   3   7  292.03    1.69   0
  -4   3   7  186.74    1.48   0
  -3   3   7   17.39    0.91   0
  -2   3   7 1580.09    4.02   0
  -1   3   7   10.27    1.14   0
   0   3   7  175.58    1.65   0
   1   3   7 1437.98    3.74   0
   2   3   7 1813.72    3.93   0
   3   3   7  267.02    1.73   0
   4   3   7   82.66    1.23   0
   5   3   7   29.89    1.19   0
   6   3   7    0.85    0.80   0
  -8   4   7   37.79    1.25   0
  -7   4   7  323.55    1.93   0
  -6   4   7  142.38    1.36   0
  -5   4   7  275.93    1.84   0
  -4   4   7   52.99    1.04   0
  -3   4   7   25.96    0.98   0
  -2   4   7  279.42    1.87   0
  -1   4   7  122.91    1.35   0
   0   4   7    1.94    1.10   0
   1   4   7  381.82    2.04   0
   2   4   7   38.35    1.15   0
   3   4   7  307.58    1.77   0
   4   4   7  175.96    1.53   0
   5   4   7   22.22    0.96   0
   6   4   7   19.67    1.09   0
  -7   5   7  242.44    1.82   0
  -6   5   7  602.24    2.40   0
  -5   5   7  323.50    1.89   0
  -4   5   7    6.50    1.02   0
  -3   5   7   31.81    0.99   0
  -2   5   7  749.99    2.70   0
  -1   5   7  380.89    2.03   0
   0   5   7  224.12    1.66   0
   1   5   7  203.04    1.64   0
   2   5   7  623.62    2.37   0
   3   5   7  830.12    2.64   0
   4   5   7  115.68    1.36   0
   5   5   7    6.86    1.01   0
  -6   6   7   52.82    1.35   0
  -5   6   7  422.25    2.13   0
  -4   6   7  195.08    1.66   0
  -3   6   7  136.25    1.52   0
  -2   6   7  165.27    1.24   0
  -1   6   7  133.93    1.05   0
   0   6   7  543.10    1.83   0
   1   6   7   14.25    1.00   0
   2   6   7   86.14    1.35   0
   3   6   7  188.96    1.59   0
   4   6   7  159.07    1.72   0
  -5   7   7   39.68    1.39   0
  -4   7   7   49.46    1.04   0
  -3   7   7    2.05    0.81   0
  -2   7   7   86.24    1.16   0
  -1   7   7   34.91    0.90   0
   0   7   7  445.27    1.70   0
   1   7   7   24.69    0.96   0
   2   7   7   31.11    1.25   0
   3   7   7   94.30    1.60   0
  -3   8   7  246.41    1.52   0
  -2   8   7    0.91    0.81   0
  -1   8   7   75.30    1.08   0
   0   8   7  482.45    1.79   0
   1   8   7  261.20    1.58   0
  -2  -8   8   41.65    0.90   0
  -1  -8   8  263.38    1.80   0
   0  -8   8    7.43    1.06   0
   1  -8   8  243.04    1.89   0
   2  -8   8   13.17    1.06   0
  -4  -7   8   43.99    1.11   0
  -3  -7   8   14.65    0.95   0
  -2  -7   8  347.20    1.93   0
  -1  -7   8   12.92    0.99   0
   0  -7   8  435.19    1.98   0
   1  -7   8  147.76    1.41   0
   2  -7   8  149.28    1.39   0
   3  -7   8  338.88    1.84   0
   4  -7   8  451.46    2.18   0
  -5  -6   8   40.10    1.13   0
  -4  -6   8 1358.51    3.26   0
  -3  -6   8  140.31    1.30   0
  -2  -6   8  180.78    1.42   0
  -1  -6   8  964.25    2.59   0
   0  -6   8  197.24    1.43   0
   1  -6   8  780.48    2.25   0
   2  -6   8   63.65    1.19   0
   3  -6   8   80.81    1.29   0
   4  -6   8  223.96    1.64   0
   5  -6   8    1.29    1.08   0
  -6  -5   8   96.36    1.34   0
  -5  -5   8   31.88    0.95   0
  -4  -5   8   34.07    1.00   0
  -3  -5   8  624.98    2.23   0
  -2  -5   8   16.01    0.98   0
  -1  -5   8  324.30    1.90   0
   0  -5   8  716.87    2.40   0
   1  -5   8   52.97    1.11   0
   2  -5   8 1085.44    2.79   0
   3  -5   8   13.83    1.06   0
   4  -5   8  443.53    1.95   0
   5  -5   8  183.32    1.51   0
   6  -5   8  185.22    1.58   0
  -7  -4   8  686.84    2.15   0
  -6  -4   8   16.91    0.92   0
  -5  -4   8  218.88    1.38   0
  -4  -4   8 1680.57    3.33   0
  -3  -4   8    4.15    0.86   0
  -2  -4   8 1728.65    3.60   0
  -1  -4   8  829.05    2.74   0
   0  -4   8   40.65    1.21   0
   1  -4   8 2167.14    3.98   0
   2  -4   8    0.62    1.11   0
   3  -4   8 1089.30    2.90   0
   4  -4   8  173.26    1.42   0
   5  -4   8   33.79    1.11   0
   6  -4   8  234.80    1.61   0
  -7  -3   8   46.75    1.22   0
  -6  -3   8  782.09    2.35   0
  -5  -3   8   30.07    0.96   0
  -4  -3   8  116.32    1.20   0
  -3  -3   8  834.83    2.51   0
  -2  -3   8  915.99    2.79   0
  -1  -3   8 2184.83    4.41   0
   0  -3   8  189.37    1.64   0
   1  -3   8   14.19    1.07   0
   2  -3   8 2572.91    4.49   0
   3  -3   8  178.07    1.54   0
   4  -3   8 1878.60    4.02   0
   5  -3   8  411.69    2.11   0
   6  -3   8  160.84    1.58   0
   7  -3   8  727.35    3.25   0
  -8  -2   8   52.04    0.93   0
  -7  -2   8  155.56    1.20   0
  -6  -2   8   23.53    0.98   0
  -5  -2   8  951.73    2.67   0
  -4  -2   8  654.83    2.27   0
  -3  -2   8  505.56    2.14   0
  -2  -2   8 4562.50    6.51   0
  -1  -2   8  138.77    1.66   0
   0  -2   8 2824.81    5.85   0
   1  -2   8  339.20    2.16   0
   2  -2   8  356.67    2.08   0
   3  -2   8 1011.18    2.96   0
   4  -2   8    6.02    1.14   0
   5  -2   8  689.00    2.49   0
   6  -2   8   83.76    1.33   0
   7  -2   8    6.10    1.07   0
  -8  -1   8    1.17    0.81   0
  -7  -1   8   24.65    0.84   0
  -6  -1   8  485.22    1.99   0
  -5  -1   8  190.41    1.39   0
  -4  -1   8  343.33    1.74   0
  -3  -1   8  482.13    2.28   0
  -2  -1   8  176.66    1.83   0
  -1  -1   8 6014.84    8.78   0
   0  -1   8  595.80    3.17   0
   1  -1   8 2639.01    5.61   0
   2  -1   8  818.76    3.05   0
   3  -1   8  141.96    1.52   0
   4  -1   8 1728.07    3.73   0
   5  -1   8    3.21    1.03   0
   6  -1   8  113.46    1.37   0
   7  -1   8  476.69    2.50   0
  -8   0   8  342.15    1.50   0
  -7   0   8   37.13    0.99   0
  -6   0   8  371.15    1.90   0
  -5   0   8  287.00    1.70   0
  -4   0   8    0.24    0.88   0
  -3   0   8 1705.77    4.24   0
  -2   0   8 1206.07    3.99   0
  -1   0   8  109.32    1.74   0
   0   0   8 7738.29   10.34   0
   1   0   8   18.98    1.49   0
   2   0   8 4981.86    7.16   0
   3   0   8  443.61    2.32   0
   4   0   8  140.78    1.45   0
   5   0   8 1697.83    3.66   0
   6   0   8   29.36    1.25   0
   7   0   8  170.90    1.78   0
  -8   1   8   15.65    0.76   0
  -7   1   8  519.89    1.88   0
  -6   1   8  114.84    1.30   0
  -5   1   8  284.41    1.72   0
  -4   1   8  600.78    2.45   0
  -3   1   8  621.57    2.66   0
  -2   1   8  305.77    2.25   0
  -1   1   8 1816.78    5.20   0
   0   1   8  238.65    2.44   0
   1   1   8 2123.62    5.22   0
   2   1   8  440.49    2.42   0
   3   1   8  250.77    1.77   0
   4   1   8  140.98    1.42   0
   5   1   8    0.64    1.02   0
   6   1   8  326.52    1.77   0
   7   1   8   89.93    1.27   0
  -8   2   8  137.61    1.13   0
  -7   2   8  144.45    1.44   0
  -6   2   8  457.54    2.00   0
  -5   2   8    1.66    0.99   0
  -4   2   8  179.01    1.46   0
  -3   2   8 2251.28    4.65   0
  -2   2   8  595.73    2.83   0
  -1   2   8 2342.39    5.53   0
   0   2   8 5452.94    8.19   0
   1   2   8   29.94    1.35   0
   2   2   8 4573.50    6.42   0
   3   2   8   28.01    1.29   0
   4   2   8  434.11    2.02   0
   5   2   8  542.37    2.20   0
   6   2   8   27.58    1.10   0
  -8   3   8  377.57    1.76   0
  -7   3   8  238.63    1.64   0
  -6   3   8   27.24    1.15   0
  -5   3   8  965.96    2.86   0
  -4   3   8    2.05    0.86   0
  -3   3   8  587.20    2.43   0
  -2   3   8  449.60    2.37   0
  -1   3   8  163.16    1.69   0
   0   3   8 1026.26    3.42   0
   1   3   8  586.66    2.52   0
   2   3   8   15.46    1.08   0
   3   3   8 1198.85    3.17   0
   4   3   8  167.99    1.46   0
   5   3   8  145.09    1.52   0
   6   3   8   56.24    1.18   0
  -7   4   8   56.04    1.25   0
  -6   4   8  135.97    1.49   0
  -5   4   8   52.02    1.07   0
  -4   4   8  239.25    1.66   0
  -3   4   8  116.12    1.30   0
  -2   4   8  128.63    1.48   0
  -1   4   8  400.14    2.18   0
   0   4   8  383.81    2.08   0
   1   4   8  156.22    1.43   0
   2   4   8 1163.98    3.20   0
   3   4   8   87.77    1.21   0
   4   4   8  676.37    2.44   0
   5   4   8  186.75    1.51   0
   6   4   8   80.67    1.67   0
  -7   5   8    0.12    1.14   0
  -6   5   8  406.28    2.11   0
  -5   5   8  713.34    2.64   0
  -4   5   8   22.83    0.98   0
  -3   5   8 1050.39    3.06   0
  -2   5   8  270.23    1.86   0
  -1   5   8   86.10    1.20   0
   0   5   8  880.75    2.96   0
   1   5   8    9.10    0.93   0
   2   5   8  105.54    1.35   0
   3   5   8  155.76    1.53   0
   4   5   8   99.47    1.35   0
   5   5   8  171.35    1.60   0
  -6   6   8   96.60    1.45   0
  -5   6   8  281.40    1.92   0
  -4   6   8   11.28    1.01   0
  -3   6   8    4.74    1.23   0
  -2   6   8  377.75    2.09   0
  -1   6   8    6.88    0.81   0
   0   6   8  347.83    1.81   0
   1   6   8  505.76    2.35   0
   2   6   8   56.07    1.09   0
   3   6   8  545.64    2.58   0
   4   6   8   88.47    1.48   0
  -5   7   8   18.67    1.27   0
  -4   7   8  189.84    1.39   0
  -3   7   8  137.82    1.37   0
  -2   7   8   59.13    0.98   0
  -1   7   8   87.90    1.07   0
   0   7   8  226.32    1.40   0
   1   7   8   57.58    1.19   0
   2   7   8  263.33    1.89   0
  -3   8   8  105.04    1.18   0
  -2   8   8  113.89    1.19   0
  -1   8   8   51.83    0.97   0
   0   8   8  226.36    1.55   0
  -1  -8   9   40.43    1.23   0
   0  -8   9  164.48    1.52   0
   1  -8   9   49.40    1.16   0
  -3  -7   9   50.67    1.17   0
  -2  -7   9  201.28    1.54   0
  -1  -7   9   60.37    1.29   0
   0  -7   9  713.30    2.44   0
   1  -7   9   94.98    1.36   0
   2  -7   9   73.66    1.09   0
   3  -7   9   20.14    1.22   0
   4  -7   9   90.39    1.36   0
  -5  -6   9   10.55    1.01   0
  -4  -6   9   20.32    1.11   0
  -3  -6   9  115.71    1.28   0
  -2  -6   9   50.33    1.23   0
  -1  -6   9   93.12    1.32   0
   0  -6   9  132.64    1.34   0
   1  -6   9  161.90    1.48   0
   2  -6   9  739.40    2.42   0
   3  -6   9   63.16    1.28   0
   4  -6   9   14.48    1.07   0
   5  -6   9  115.27    1.45   0
  -6  -5   9    1.17    0.89   0
  -5  -5   9   39.38    1.13   0
  -4  -5   9    5.63    0.97   0
  -3  -5   9   18.26    1.09   0
  -2  -5   9   23.10    0.96   0
  -1  -5   9   54.42    1.05   0
   0  -5   9  104.99    1.28   0
   1  -5   9    1.14    0.91   0
   2  -5   9   55.02    1.25   0
   3  -5   9   16.33    1.03   0
   4  -5   9    7.41    1.04   0
   5  -5   9    7.68    1.14   0
  -7  -4   9   12.23    0.97   0
  -6  -4   9    6.94    0.96   0
  -5  -4   9   50.89    1.11   0
  -4  -4   9   28.73    1.02   0
  -3  -4   9   30.14    1.07   0
  -2  -4   9   83.72    1.23   0
  -1  -4   9  455.24    2.06   0
   0  -4   9   60.55    1.14   0
   1  -4   9   25.12    1.07   0
   2  -4   9  582.53    2.25   0
   3  -4   9   46.33    1.17   0
   4  -4   9  267.57    1.69   0
   5  -4   9  137.90    1.44   0
   6  -4   9   69.97    1.35   0
  -7  -3   9  175.56    1.76   0
  -6  -3   9  317.39    1.76   0
  -5  -3   9  109.26    1.22   0
  -4  -3   9   71.42    1.21   0
  -3  -3   9  484.92    2.08   0
  -2  -3   9    2.05    1.08   0
  -1  -3   9  141.00    1.51   0
   0  -3   9  172.48    1.69   0
   1  -3   9  973.95    3.25   0
   2  -3   9   33.54    1.27   0
   3  -3   9  201.53    1.68   0
   4  -3   9  173.22    1.69   0
   5  -3   9   28.68    1.25   0
   6  -3   9   48.06    1.27   0
  -8  -2   9  267.51    1.53   0
  -7  -2   9   35.63    1.14   0
  -6  -2   9  358.69    1.80   0
  -5  -2   9   59.89    1.09   0
  -4  -2   9   53.52    1.05   0
  -3  -2   9   12.22    1.03   0
  -2  -2   9  203.10    1.74   0
  -1  -2   9   13.50    1.13   0
   0  -2   9    3.39    1.32   0
   1  -2   9  560.88    2.67   0
   2  -2   9  106.47    1.64   0
   3  -2   9  216.97    1.76   0
   4  -2   9    3.66    1.06   0
   5  -2   9   83.82    1.33   0
   6  -2   9    1.89    1.17   0
   7  -2   9   53.95    1.42   0
  -8  -1   9  266.01    1.48   0
  -7  -1   9  232.83    1.44   0
  -6  -1   9 1172.48    2.89   0
  -5  -1   9   60.72    1.04   0
  -4  -1   9   63.79    1.20   0
  -3  -1   9 1113.36    3.31   0
  -2  -1   9   89.99    1.63   0
  -1  -1   9   14.79    1.65   0
   0  -1   9  165.94    2.28   0
   1  -1   9 1203.41    3.78   0
   2  -1   9  252.89    2.10   0
   3  -1   9  857.17    2.93   0
   4  -1   9    6.36    1.11   0
   5  -1   9   12.32    1.02   0
   6  -1   9   84.67    1.40   0
   7  -1   9    1.95    1.03   0
  -8   0   9   16.05    0.89   0
  -7   0   9   80.23    1.01   0
  -6   0   9  853.88    2.61   0
  -5   0   9  731.78    2.51   0
  -4   0   9 1017.48    3.12   0
  -3   0   9  276.49    2.00   0
  -2   0   9  112.42    1.80   0
  -1   0   9 1102.23    3.99   0
   0   0   9  532.78    3.12   0
   1   0   9  161.16    1.93   0
   2   0   9  785.33    3.09   0
   3   0   9 1203.75    3.42   0
   4   0   9  484.36    2.28   0
   5   0   9  639.61    2.48   0
   6   0   9   31.79    1.16   0
   7   0   9   44.82    1.19   0
  -8   1   9    7.77    0.97   0
  -7   1   9    0.40    0.94   0
  -6   1   9  619.60    2.32   0
  -5   1   9  260.54    1.66   0
  -4   1   9 1430.80    3.60   0
  -3   1   9   57.38    1.34   0
  -2   1   9   48.35    1.48   0
  -1   1   9  525.32    2.95   0
   0   1   9   34.73    1.65   0
   1   1   9   24.66    1.46   0
   2   1   9   37.49    1.48   0
   3   1   9  375.46    2.09   0
   4   1   9   41.51    1.36   0
   5   1   9  423.36    2.04   0
   6   1   9   43.39    1.24   0
  -8   2   9  155.73    1.35   0
  -7   2   9   14.92    1.03   0
  -6   2   9  337.01    1.87   0
  -5   2   9  432.20    2.07   0
  -4   2   9 1527.88    3.66   0
  -3   2   9  338.18    2.10   0
  -2   2   9  202.79    1.88   0
  -1   2   9  671.70    3.09   0
   0   2   9 1102.47    3.68   0
   1   2   9 1361.96    3.92   0
   2   2   9   48.13    1.46   0
   3   2   9  351.20    2.06   0
   4   2   9  540.30    2.31   0
   5   2   9  722.59    2.55   0
   6   2   9   14.11    1.14   0
  -8   3   9   24.54    1.25   0
  -7   3   9  301.07    1.91   0
  -6   3   9   41.60    0.99   0
  -5   3   9   14.00    0.99   0
  -4   3   9  728.02    2.62   0
  -3   3   9  521.77    2.34   0
  -2   3   9  886.47    3.19   0
  -1   3   9   32.11    1.27   0
   0   3   9  104.25    1.59   0
   1   3   9  704.87    2.75   0
   2   3   9  531.59    2.35   0
   3   3   9  293.07    1.84   0
   4   3   9    7.03    1.02   0
   5   3   9  148.37    1.54   0
   6   3   9  249.52    1.73   0
  -7   4   9   71.70    1.38   0
  -6   4   9   10.77    1.10   0
  -5   4   9    1.51    0.91   0
  -4   4   9  230.42    1.64   0
  -3   4   9   21.50    0.97   0
  -2   4   9  218.35    1.70   0
  -1   4   9    6.15    0.93   0
   0   4   9   30.57    1.23   0
   1   4   9  747.14    2.66   0
   2   4   9  321.68    1.87   0
   3   4   9  233.66    1.69   0
   4   4   9    4.09    0.95   0
   5   4   9   78.01    1.38   0
  -7   5   9  178.61    1.73   0
  -6   5   9  348.68    2.10   0
  -5   5   9  328.76    2.13   0
  -4   5   9    1.79    0.91   0
  -3   5   9  111.42    1.32   0
  -2   5   9  886.01    2.86   0
  -1   5   9   32.45    1.19   0
   0   5   9   69.37    1.19   0
   1   5   9  780.20    2.73   0
   2   5   9  358.31    1.97   0
   3   5   9  693.32    2.63   0
   4   5   9  184.29    1.56   0
  -6   6   9   52.81    1.38   0
  -5   6   9  101.43    1.45   0
  -4   6   9   37.04    1.36   0
  -3   6   9  146.40    1.39   0
  -2   6   9    2.47    1.01   0
  -1   6   9    2.45    0.87   0
   0   6   9  114.79    1.48   0
   1   6   9    0.93    0.96   0
   2   6   9   32.38    1.00   0
   3   6   9  289.02    1.87   0
  -5   7   9  100.54    1.62   0
  -4   7   9   66.16    1.24   0
  -3   7   9   21.87    0.95   0
  -2   7   9   80.69    1.12   0
  -1   7   9    7.15    1.00   0
   0   7   9   65.93    1.17   0
   1   7   9  164.37    1.33   0
   2   7   9   56.55    1.14   0
  -3  -7  10  280.94    1.84   0
  -2  -7  10   33.50    1.02   0
  -1  -7  10  583.82    2.03   0
   0  -7  10   12.23    0.93   0
   1  -7  10  110.86    1.29   0
   2  -7  10  324.85    1.80   0
   3  -7  10    1.42    1.09   0
  -5  -6  10  272.90    1.95   0
  -4  -6  10   47.83    1.18   0
  -3  -6  10  403.74    1.97   0
  -2  -6  10  105.77    1.38   0
  -1  -6  10   37.28    1.28   0
   0  -6  10 1663.86    3.50   0
   1  -6  10  109.22    1.40   0
   2  -6  10  478.36    2.09   0
   3  -6  10  492.21    2.21   0
   4  -6  10   18.46    1.10   0
  -6  -5  10  110.63    1.32   0
  -5  -5  10  142.76    1.35   0
  -4  -5  10  816.17    2.51   0
  -3  -5  10  219.28    1.57   0
  -2  -5  10  336.26    1.76   0
  -1  -5  10 1251.16    3.09   0
   0  -5  10   26.52    1.06   0
   1  -5  10 1174.93    2.99   0
   2  -5  10    3.15    1.09   0
   3  -5  10  312.41    1.89   0
   4  -5  10   57.65    1.27   0
   5  -5  10   26.67    1.17   0
  -6  -4  10  147.23    1.38   0
  -5  -4  10  147.68    1.37   0
  -4  -4  10   25.32    1.10   0
  -3  -4  10  444.27    1.97   0
  -2  -4  10    5.19    0.94   0
  -1  -4  10    4.51    1.23   0
   0  -4  10 1644.76    3.61   0
   1  -4  10  565.47    2.31   0
   2  -4  10 2691.33    4.43   0
   3  -4  10  107.82    1.46   0
   4  -4  10  106.73    1.38   0
   5  -4  10 1011.61    3.04   0
   6  -4  10   -0.48    1.22   0
  -7  -3  10  498.22    2.18   0
  -6  -3  10   -0.33    0.92   0
  -5  -3  10 1811.05    3.63   0
  -4  -3  10  459.94    2.00   0
  -3  -3  10  306.43    1.85   0
  -2  -3  10 1627.63    3.74   0
  -1  -3  10  130.05    1.63   0
   0  -3  10  100.87    1.64   0
   1  -3  10 1394.38    3.80   0
   2  -3  10  174.43    1.57   0
   3  -3  10 2315.47    4.22   0
   4  -3  10   31.53    1.32   0
   5  -3  10  303.75    2.07   0
   6  -3  10  403.80    2.34   0
  -7  -2  10    1.30    1.06   0
  -6  -2  10  410.48    1.94   0
  -5  -2  10   42.42    1.14   0
  -4  -2  10  386.90    1.99   0
  -3  -2  10  181.20    1.63   0
  -2  -2  10  250.05    1.94   0
  -1  -2  10  156.40    1.70   0
   0  -2  10  122.89    1.77   0
   1  -2  10   51.18    1.56   0
   2  -2  10 1472.00    3.77   0
   3  -2  10  163.85    1.68   0
   4  -2  10  887.40    2.90   0
   5  -2  10  188.14    1.69   0
   6  -2  10   99.96    1.55   0
  -8  -1  10   70.69    0.88   0
  -7  -1  10   85.29    1.26   0
  -6  -1  10    0.74    0.94   0
  -5  -1  10 1543.20    3.27   0
  -4  -1  10    6.53    0.94   0
  -3  -1  10 1123.93    3.36   0
  -2  -1  10 1643.08    4.13   0
  -1  -1  10   52.71    1.61   0
   0  -1  10 1668.26    4.40   0
   1  -1  10 1525.48    4.01   0
   2  -1  10   85.41    1.53   0
   3  -1  10 3229.02    5.14   0
   4  -1  10   30.45    1.45   0
   5  -1  10 1122.95    3.21   0
   6  -1  10   68.02    1.34   0
  -8   0  10   19.52    0.89   0
  -7   0  10  522.48    2.17   0
  -6   0  10   83.61    1.17   0
  -5   0  10  211.47    1.63   0
  -4   0  10  630.83    2.49   0
  -3   0  10   66.13    1.53   0
  -2   0  10  703.99    3.01   0
  -1   0  10  102.12    1.72   0
   0   0  10   10.28    1.27   0
   1   0  10  684.19    2.88   0
   2   0  10   25.10    1.34   0
   3   0  10  138.32    1.61   0
   4   0  10 1444.57    3.52   0
   5   0  10    0.61    1.25   0
   6   0  10  629.22    2.54   0
  -8   1  10   23.06    1.04   0
  -7   1  10    0.19    0.96   0
  -6   1  10  283.61    1.71   0
  -5   1  10  139.16    1.47   0
  -4   1  10  389.11    2.09   0
  -3   1  10 1426.32    3.82   0
  -2   1  10  631.09    2.94   0
  -1   1  10  555.49    2.82   0
   0   1  10 1077.10    3.70   0
   1   1  10  482.91    2.58   0
   2   1  10  392.15    2.26   0
   3   1  10  847.75    2.86   0
   4   1  10  221.02    1.76   0
   5   1  10  636.14    2.46   0
   6   1  10   72.44    1.32   0
  -8   2  10   31.51    0.96   0
  -7   2  10  653.68    2.37   0
  -6   2  10  105.56    1.25   0
  -5   2  10  855.05    2.73   0
  -4   2  10  123.08    1.43   0
  -3   2  10  154.50    1.61   0
  -2   2  10 1627.47    4.25   0
  -1   2  10   41.64    1.55   0
   0   2  10  608.10    2.79   0
   1   2  10  779.77    3.03   0
   2   2  10  145.67    1.64   0
   3   2  10  606.87    2.51   0
   4   2  10   39.52    1.29   0
   5   2  10   13.77    1.20   0
   6   2  10  335.88    1.97   0
  -7   3  10   21.74    1.23   0
  -6   3  10  204.18    1.63   0
  -5   3  10  278.99    1.74   0
  -4   3  10 1420.97    3.57   0
  -3   3  10   41.66    1.24   0
  -2   3  10  524.74    2.54   0
  -1   3  10 1067.65    3.39   0
   0   3  10  210.37    1.73   0
   1   3  10 1268.86    3.61   0
   2   3  10  620.97    2.62   0
   3   3  10  304.42    1.93   0
   4   3  10 1007.33    2.96   0
   5   3  10   27.98    1.16   0
  -7   4  10  217.94    1.75   0
  -6   4  10    9.16    0.99   0
  -5   4  10 1223.90    3.30   0
  -4   4  10    5.75    0.95   0
  -3   4  10 1156.60    3.32   0
  -2   4  10  130.39    1.43   0
  -1   4  10  280.29    1.85   0
   0   4  10  191.36    1.77   0
   1   4  10   24.16    1.14   0
   2   4  10    3.85    0.97   0
   3   4  10  169.47    1.56   0
   4   4  10   10.90    1.06   0
   5   4  10   81.17    1.34   0
  -6   5  10    4.28    1.19   0
  -5   5  10   73.34    1.31   0
  -4   5  10 1322.88    3.50   0
  -3   5  10  278.92    1.88   0
  -2   5  10 1549.80    3.75   0
  -1   5  10  287.12    1.96   0
   0   5  10   46.94    1.23   0
   1   5  10  852.09    2.79   0
   2   5  10   23.03    1.26   0
   3   5  10   98.65    1.48   0
   4   5  10  358.10    2.11   0
  -6   6  10  244.05    2.01   0
  -5   6  10   97.63    1.61   0
  -4   6  10   10.95    0.98   0
  -3   6  10  828.40    2.86   0
  -2   6  10   27.04    1.20   0
  -1   6  10 1203.11    3.47   0
   0   6  10   19.17    1.06   0
   1   6  10  126.50    1.46   0
   2   6  10  299.00    1.84   0
   3   6  10    9.39    0.96   0
  -4   7  10  147.85    1.80   0
  -3   7  10  110.85    1.25   0
  -2   7  10  540.10    2.04   0
  -1   7  10   30.78    0.82   0
   0   7  10   88.29    1.09   0
   1   7  10  206.53    1.71   0
  -2  -7  11    9.58    1.07   0
  -1  -7  11    0.71    1.13   0
   0  -7  11  158.52    1.55   0
   1  -7  11   22.50    1.10   0
   2  -7  11   20.46    1.12   0
  -4  -6  11   80.11    1.32   0
  -3  -6  11   26.55    1.15   0
  -2  -6  11   28.93    1.04   0
  -1  -6  11  248.87    1.68   0
   0  -6  11    0.59    1.06   0
   1  -6  11    5.82    0.95   0
   2  -6  11  265.31    1.80   0
   3  -6  11   71.59    1.32   0
   4  -6  11  118.42    1.57   0
  -5  -5  11  167.26    1.56   0
  -4  -5  11  181.82    1.50   0
  -3  -5  11   86.14    1.37   0
  -2  -5  11   13.77    0.93   0
  -1  -5  11   26.14    1.14   0
   0  -5  11    7.87    1.06   0
   1  -5  11   86.23    1.35   0
   2  -5  11  124.21    1.45   0
   3  -5  11    5.26    1.01   0
   4  -5  11  134.56    1.40   0
   5  -5  11   13.57    1.22   0
  -6  -4  11  116.11    1.37   0
  -5  -4  11  827.60    2.63   0
  -4  -4  11  507.34    2.08   0
  -3  -4  11   61.83    1.30   0
  -2  -4  11   21.39    1.07   0
  -1  -4  11  534.98    2.24   0
   0  -4  11   27.14    1.29   0
   1  -4  11  100.70    1.46   0
   2  -4  11  185.41    1.68   0
   3  -4  11  186.43    1.55   0
   4  -4  11  301.61    1.96   0
   5  -4  11   64.23    1.39   0
  -7  -3  11   28.68    0.99   0
  -6  -3  11    1.24    1.09   0
  -5  -3  11  260.02    1.75   0
  -4  -3  11  680.12    2.49   0
  -3  -3  11 1291.79    3.36   0
  -2  -3  11  553.03    2.41   0
  -1  -3  11   14.37    1.19   0
   0  -3  11   90.32    1.51   0
   1  -3  11 1085.78    3.47   0
   2  -3  11   65.91    1.45   0
   3  -3  11  125.86    1.97   0
   4  -3  11  329.82    2.21   0
   5  -3  11  223.27    2.00   0
   6  -3  11  339.37    2.14   0
  -7  -2  11    0.20    0.98   0
  -6  -2  11   80.97    1.27   0
  -5  -2  11  279.53    1.81   0
  -4  -2  11  274.34    1.85   0
  -3  -2  11  624.64    2.58   0
  -2  -2  11  371.98    2.15   0
  -1  -2  11   16.13    1.26   0
   0  -2  11   21.84    1.53   0
   1  -2  11  113.83    1.59   0
   2  -2  11  126.63    1.56   0
   3  -2  11   50.49    1.36   0
   4  -2  11   41.07    1.25   0
   5  -2  11    1.76    1.08   0
   6  -2  11  234.63    2.03   0
  -7  -1  11  186.50    1.65   0
  -6  -1  11  327.84    1.92   0
  -5  -1  11    5.23    1.03   0
  -4  -1  11  103.22    1.41   0
  -3  -1  11 1411.19    3.66   0
  -2  -1  11  894.22    3.16   0
  -1  -1  11  707.26    2.98   0
   0  -1  11    1.01    1.23   0
   1  -1  11 1033.07    3.28   0
   2  -1  11  536.64    2.52   0
   3  -1  11 1193.91    3.33   0
   4  -1  11   41.28    1.35   0
   5  -1  11   16.03    1.20   0
   6  -1  11  455.26    2.24   0
  -8   0  11   14.36    1.05   0
  -7   0  11    1.43    1.08   0
  -6   0  11  735.71    2.54   0
  -5   0  11   94.64    1.43   0
  -4   0  11  567.95    2.41   0
  -3   0  11  323.41    2.06   0
  -2   0  11  254.80    1.97   0
  -1   0  11  905.10    3.20   0
   0   0  11  353.66    2.39   0
   1   0  11    9.12    1.54   0
   2   0  11  141.33    1.57   0
   3   0  11 1035.31    3.20   0
   4   0  11  373.13    2.16   0
   5   0  11  332.67    1.96   0
   6   0  11   33.28    1.34   0
  -8   1  11   65.95    1.07   0
  -7   1  11   74.20    1.27   0
  -6   1  11  351.73    1.98   0
  -5   1  11  114.82    1.40   0
  -4   1  11  100.43    1.46   0
  -3   1  11   10.51    1.20   0
  -2   1  11   58.04    1.49   0
  -1   1  11  289.76    2.26   0
   0   1  11   83.85    1.54   0
   1   1  11   12.54    1.20   0
   2   1  11  247.98    2.00   0
   3   1  11  649.53    2.57   0
   4   1  11  252.83    1.81   0
   5   1  11  176.65    1.74   0
   6   1  11   12.64    1.22   0
  -7   2  11   22.98    1.08   0
  -6   2  11  303.25    1.78   0
  -5   2  11  256.27    1.78   0
  -4   2  11 1836.46    4.08   0
  -3   2  11   92.53    1.36   0
  -2   2  11   67.44    1.57   0
  -1   2  11  587.18    2.59   0
   0   2  11  460.24    2.44   0
   1   2  11  185.02    1.81   0
   2   2  11   22.00    1.48   0
   3   2  11  444.57    2.25   0
   4   2  11  701.05    2.56   0
   5   2  11  699.02    2.60   0
  -7   3  11    2.25    1.12   0
  -6   3  11    3.45    1.07   0
  -5   3  11   24.60    1.23   0
  -4   3  11  119.26    1.48   0
  -3   3  11  199.76    1.70   0
  -2   3  11  598.78    2.56   0
  -1   3  11   17.15    1.16   0
   0   3  11  144.40    1.61   0
   1   3  11  345.85    2.17   0
   2   3  11    8.88    1.23   0
   3   3  11    1.62    1.06   0
   4   3  11   68.89    1.37   0
   5   3  11  480.35    2.31   0
  -7   4  11    4.40    1.17   0
  -6   4  11   26.23    1.23   0
  -5   4  11    2.05    1.02   0
  -4   4  11  542.80    2.41   0
  -3   4  11   57.51    1.32   0
  -2   4  11  474.68    2.32   0
  -1   4  11   35.98    1.17   0
   0   4  11    7.72    1.20   0
   1   4  11   46.65    1.27   0
   2   4  11    4.71    1.07   0
   3   4  11   55.91    1.38   0
   4   4  11  115.62    1.50   0
  -6   5  11   46.97    1.48   0
  -5   5  11   43.75    1.11   0
  -4   5  11    1.75    0.95   0
  -3   5  11   21.47    1.15   0
  -2   5  11  382.17    2.14   0
  -1   5  11  209.92    1.65   0
   0   5  11  348.12    2.05   0
   1   5  11   21.07    1.20   0
   2   5  11   37.87    1.17   0
   3   5  11  155.92    1.54   0
   4   5  11    5.62    1.06   0
  -5   6  11   14.89    1.30   0
  -4   6  11   18.25    0.94   0
  -3   6  11   69.79    1.31   0
  -2   6  11   11.10    1.02   0
  -1   6  11    1.63    1.12   0
   0   6  11   83.38    1.36   0
   1   6  11    6.50    1.01   0
   2   6  11   73.83    1.41   0
  -3   7  11    7.73    0.92   0
  -2   7  11    0.50    0.96   0
  -1   7  11    3.57    0.98   0
   0   7  11   72.29    1.22   0
  -2  -7  12  145.45    1.56   0
  -1  -7  12    3.17    1.06   0
   0  -7  12  187.25    1.62   0
   1  -7  12  324.91    2.01   0
  -4  -6  12  692.10    2.59   0
  -3  -6  12   14.80    1.29   0
  -2  -6  12  263.10    1.75   0
  -1  -6  12  513.80    2.18   0
   0  -6  12   35.08    1.16   0
   1  -6  12  250.28    1.82   0
   2  -6  12  132.12    1.53   0
   3  -6  12   32.61    1.18   0
  -5  -5  12   36.29    1.19   0
  -4  -5  12    5.01    1.03   0
  -3  -5  12   83.10    1.37   0
  -2  -5  12   28.52    1.28   0
  -1  -5  12  293.64    1.82   0
   0  -5  12  412.80    2.01   0
   1  -5  12  303.20    1.83   0
   2  -5  12  206.68    1.58   0
   3  -5  12  660.75    2.58   0
   4  -5  12    7.89    1.15   0
  -6  -4  12   33.95    1.14   0
  -5  -4  12  136.16    1.56   0
  -4  -4  12  796.35    2.72   0
  -3  -4  12   14.12    1.18   0
  -2  -4  12 1000.23    2.92   0
  -1  -4  12  511.86    2.27   0
   0  -4  12  130.24    1.56   0
   1  -4  12 1183.10    3.19   0
   2  -4  12  193.18    1.60   0
   3  -4  12  110.71    1.46   0
   4  -4  12  490.00    2.34   0
   5  -4  12  111.21    1.64   0
  -6  -3  12  241.12    1.63   0
  -5  -3  12    4.33    1.07   0
  -4  -3  12  318.95    1.89   0
  -3  -3  12   36.33    1.29   0
  -2  -3  12    2.10    1.14   0
  -1  -3  12  870.48    3.02   0
   0  -3  12   20.97    1.42   0
   1  -3  12  246.39    2.05   0
   2  -3  12  493.26    2.48   0
   3  -3  12    0.39    1.28   0
   4  -3  12  226.35    1.96   0
   5  -3  12  286.41    2.14   0
  -7  -2  12   59.93    1.28   0
  -6  -2  12   47.99    1.23   0
  -5  -2  12  792.93    2.62   0
  -4  -2  12  107.66    1.44   0
  -3  -2  12  766.15    2.78   0
  -2  -2  12 1086.32    3.31   0
  -1  -2  12  773.41    2.90   0
   0  -2  12  765.43    2.96   0
   1  -2  12  986.89    3.14   0
   2  -2  12  339.10    2.00   0
   3  -2  12  176.44    1.66   0
   4  -2  12  112.74    1.53   0
   5  -2  12   20.53    1.30   0
   6  -2  12   55.50    1.46   0
  -7  -1  12  183.53    1.57   0
  -6  -1  12  449.74    2.16   0
  -5  -1  12   95.68    1.38   0
  -4  -1  12 1056.46    3.12   0
  -3  -1  12  192.55    1.71   0
  -2  -1  12  305.98    2.07   0
  -1  -1  12  237.17    1.94   0
   0  -1  12   33.18    1.40   0
   1  -1  12  926.19    2.98   0
   2  -1  12  274.04    1.96   0
   3  -1  12    1.31    1.31   0
   4  -1  12  967.44    2.95   0
   5  -1  12    3.91    1.20   0
   6  -1  12   56.37    1.43   0
  -7   0  12    1.06    1.14   0
  -6   0  12  593.38    2.35   0
  -5   0  12  459.59    2.26   0
  -4   0  12    5.98    1.15   0
  -3   0  12 2833.89    4.98   0
  -2   0  12  159.31    1.59   0
  -1   0  12 1168.81    3.35   0
   0   0  12  286.66    1.93   0
   1   0  12  292.62    1.99   0
   2   0  12 1100.93    3.25   0
   3   0  12  191.31    1.65   0
   4   0  12  494.69    2.35   0
   5   0  12  511.66    2.37   0
   6   0  12    0.56    1.21   0
  -7   1  12  405.62    2.12   0
  -6   1  12  208.92    1.72   0
  -5   1  12   93.90    1.34   0
  -4   1  12 1179.11    3.35   0
  -3   1  12   29.87    1.33   0
  -2   1  12 1234.55    3.52   0
  -1   1  12  173.84    1.67   0
   0   1  12  329.95    2.16   0
   1   1  12   68.98    1.61   0
   2   1  12   -0.12    1.23   0
   3   1  12   98.37    1.50   0
   4   1  12  212.00    1.79   0
   5   1  12   -0.20    1.20   0
  -7   2  12   17.05    1.04   0
  -6   2  12  529.07    2.27   0
  -5   2  12   28.06    1.15   0
  -4   2  12   78.16    1.44   0
  -3   2  12 1668.33    3.89   0
  -2   2  12  621.34    2.60   0
  -1   2  12 3231.39    5.43   0
   0   2  12   27.83    1.23   0
   1   2  12  700.36    2.71   0
   2   2  12 1260.91    3.46   0
   3   2  12  107.54    1.58   0
   4   2  12  780.42    2.77   0
   5   2  12  204.76    1.83   0
  -7   3  12  154.41    1.54   0
  -6   3  12   81.65    1.37   0
  -5   3  12  622.07    2.51   0
  -4   3  12   43.13    1.28   0
  -3   3  12  116.58    1.49   0
  -2   3  12  322.21    1.98   0
  -1   3  12  313.27    2.05   0
   0   3  12 1436.02    3.68   0
   1   3  12  219.65    1.83   0
   2   3  12  374.45    2.20   0
   3   3  12  345.42    2.05   0
   4   3  12    0.79    1.12   0
   5   3  12  266.73    1.92   0
  -6   4  12  172.81    1.59   0
  -5   4  12    8.20    0.93   0
  -4   4  12  471.40    2.28   0
  -3   4  12  139.36    1.61   0
  -2   4  12    6.14    1.17   0
  -1   4  12 1218.96    3.38   0
   0   4  12   75.92    1.28   0
   1   4  12  607.28    2.49   0
   2   4  12  189.06    1.78   0
   3   4  12  160.26    1.75   0
   4   4  12  459.84    2.28   0
  -6   5  12   82.27    1.37   0
  -5   5  12  467.03    2.32   0
  -4   5  12   10.85    1.09   0
  -3   5  12 1033.14    3.18   0
  -2   5  12   74.95    1.34   0
  -1   5  12   85.11    1.45   0
   0   5  12 1042.67    3.24   0
   1   5  12  244.22    1.87   0
   2   5  12  668.72    2.65   0
   3   5  12    9.52    1.19   0
  -5   6  12   11.73    1.29   0
  -4   6  12   60.28    1.30   0
  -3   6  12   18.79    1.08   0
  -2   6  12  289.30    2.02   0
  -1   6  12   18.12    1.07   0
   0   6  12   55.89    1.25   0
   1   6  12  362.51    2.16   0
   2   6  12   19.82    1.27   0
  -2   7  12   -1.00    0.78   0
  -1   7  12  158.40    1.39   0
  -3  -6  13  334.58    2.02   0
  -2  -6  13  181.50    1.61   0
  -1  -6  13  811.10    2.68   0
   0  -6  13   20.03    1.20   0
   1  -6  13   29.09    1.22   0
   2  -6  13  136.85    1.53   0
  -5  -5  13   31.48    1.19   0
  -4  -5  13    1.20    1.12   0
  -3  -5  13   53.88    1.25   0
  -2  -5  13  115.43    1.46   0
  -1  -5  13  313.33    1.86   0
   0  -5  13   58.15    1.33   0
   1  -5  13   84.73    1.25   0
   2  -5  13  129.90    1.47   0
   3  -5  13   17.31    1.36   0
   4  -5  13  120.18    1.70   0
  -5  -4  13  341.99    1.98   0
  -4  -4  13  261.54    1.79   0
  -3  -4  13    4.38    1.14   0
  -2  -4  13  146.48    1.56   0
  -1  -4  13  980.24    2.99   0
   0  -4  13  364.90    2.12   0
   1  -4  13  157.30    1.65   0
   2  -4  13   70.01    1.53   0
   3  -4  13  254.30    1.86   0
   4  -4  13  483.74    2.42   0
  -6  -3  13    8.73    0.93   0
  -5  -3  13  271.27    1.84   0
  -4  -3  13  216.87    1.82   0
  -3  -3  13  368.08    2.10   0
  -2  -3  13   91.32    1.45   0
  -1  -3  13   21.95    1.40   0
   0  -3  13  218.05    1.92   0
   1  -3  13  763.22    2.98   0
   2  -3  13   27.21    1.46   0
   3  -3  13   36.52    1.69   0
   4  -3  13  529.64    2.59   0
   5  -3  13  172.22    1.76   0
  -7  -2  13   21.95    1.20   0
  -6  -2  13   14.24    1.01   0
  -5  -2  13  302.00    1.89   0
  -4  -2  13  119.63    1.51   0
  -3  -2  13  478.30    2.27   0
  -2  -2  13   33.39    1.31   0
  -1  -2  13   20.22    1.40   0
   0  -2  13   35.32    1.34   0
   1  -2  13  343.92    2.09   0
   2  -2  13   28.92    1.41   0
   3  -2  13    7.17    1.39   0
   4  -2  13  307.94    1.83   0
   5  -2  13  118.68    1.60   0
  -7  -1  13   11.64    1.12   0
  -6  -1  13  200.23    1.59   0
  -5  -1  13  104.08    1.44   0
  -4  -1  13  215.56    1.68   0
  -3  -1  13  842.05    2.89   0
  -2  -1  13  894.34    3.02   0
  -1  -1  13  249.04    1.91   0
   0  -1  13    1.25    1.32   0
   1  -1  13  326.47    2.16   0
   2  -1  13  347.30    2.01   0
   3  -1  13  164.29    1.56   0
   4  -1  13   99.18    1.54   0
   5  -1  13  236.86    1.90   0
  -7   0  13   61.85    1.31   0
  -6   0  13    1.97    1.07   0
  -5   0  13   21.32    1.29   0
  -4   0  13   58.49    1.35   0
  -3   0  13  158.29    1.61   0
  -2   0  13  105.52    1.61   0
  -1   0  13  504.14    2.28   0
   0   0  13  384.74    2.19   0
   1   0  13   17.41    1.33   0
   2   0  13   15.56    1.18   0
   3   0  13  123.42    1.64   0
   4   0  13    4.10    1.14   0
   5   0  13    7.49    1.36   0
  -7   1  13  107.22    1.53   0
  -6   1  13   41.25    1.18   0
  -5   1  13   23.34    1.24   0
  -4   1  13    6.13    1.13   0
  -3   1  13  239.36    1.91   0
  -2   1  13  119.53    1.51   0
  -1   1  13  508.04    2.37   0
   0   1  13    7.04    1.21   0
   1   1  13   78.19    1.50   0
   2   1  13   74.95    1.50   0
   3   1  13   45.02    1.26   0
   4   1  13   13.17    1.18   0
   5   1  13    2.96    1.24   0
  -7   2  13  140.03    1.60   0
  -6   2  13   22.70    1.14   0
  -5   2  13    4.19    1.25   0
  -4   2  13  303.55    2.01   0
  -3   2  13   12.51    1.30   0
  -2   2  13  110.56    1.58   0
  -1   2  13  272.18    1.86   0
   0   2  13  369.86    2.14   0
   1   2  13  292.94    1.95   0
   2   2  13  163.23    1.59   0
   3   2  13   62.53    1.37   0
   4   2  13   33.74    1.30   0
   5   2  13  129.06    1.56   0
  -7   3  13  180.70    1.66   0
  -6   3  13   44.69    1.30   0
  -5   3  13  261.35    1.93   0
  -4   3  13   42.37    1.32   0
  -3   3  13    3.34    1.20   0
  -2   3  13  244.64    1.88   0
  -1   3  13   11.06    1.14   0
   0   3  13   48.42    1.34   0
   1   3  13   40.99    1.35   0
   2   3  13   36.92    1.33   0
   3   3  13   62.64    1.42   0
   4   3  13   25.84    1.30   0
  -6   4  13   51.28    1.30   0
  -5   4  13    7.22    1.11   0
  -4   4  13    9.21    1.11   0
  -3   4  13   32.88    1.18   0
  -2   4  13  176.55    1.66   0
  -1   4  13   16.83    1.08   0
   0   4  13   25.74    1.26   0
   1   4  13   51.82    1.30   0
   2   4  13    6.26    1.12   0
   3   4  13   12.77    1.27   0
  -5   5  13  316.28    2.08   0
  -4   5  13   23.73    1.04   0
  -3   5  13   -0.14    1.08   0
  -2   5  13  371.02    2.13   0
  -1   5  13  264.25    1.89   0
   0   5  13  461.43    2.34   0
   1   5  13   10.68    1.24   0
   2   5  13    8.98    1.09   0
  -4   6  13   28.38    1.23   0
  -3   6  13   38.47    1.26   0
  -2   6  13    9.79    1.05   0
  -1   6  13    1.95    1.11   0
   0   6  13  332.22    2.21   0
   1   6  13   74.57    1.41   0
  -2  -6  14    3.07    1.22   0
  -1  -6  14  125.78    1.64   0
   0  -6  14  237.39    1.81   0
   1  -6  14    4.60    1.29   0
  -4  -5  14  375.89    2.17   0
  -3  -5  14   26.27    1.30   0
  -2  -5  14  485.50    2.30   0
  -1  -5  14  164.45    1.66   0
   0  -5  14  261.01    1.82   0
   1  -5  14  130.20    1.59   0
   2  -5  14  184.70    1.64   0
   3  -5  14   69.95    1.42   0
  -5  -4  14    5.40    1.19   0
  -4  -4  14   26.28    1.31   0
  -3  -4  14  481.85    2.25   0
  -2  -4  14  263.94    1.94   0
  -1  -4  14  672.76    2.68   0
   0  -4  14   13.61    1.17   0
   1  -4  14   21.64    1.35   0
   2  -4  14  608.15    2.53   0
   3  -4  14   61.14    1.46   0
   4  -4  14  125.57    1.58   0
  -6  -3  14    2.00    1.16   0
  -5  -3  14  645.81    2.52   0
  -4  -3  14   98.12    1.53   0
  -3  -3  14  152.71    1.64   0
  -2  -3  14 1874.99    4.10   0
  -1  -3  14   15.99    1.30   0
   0  -3  14 1929.70    4.25   0
   1  -3  14   10.52    1.40   0
   2  -3  14  296.80    2.23   0
   3  -3  14  225.62    2.07   0
   4  -3  14    3.81    1.31   0
  -6  -2  14   90.23    1.47   0
  -5  -2  14    3.55    1.09   0
  -4  -2  14   34.29    1.22   0
  -3  -2  14  221.21    1.82   0
  -2  -2  14    3.42    1.07   0
  -1  -2  14 1376.23    3.63   0
   0  -2  14   51.64    1.51   0
   1  -2  14 1030.45    3.14   0
   2  -2  14   42.55    1.23   0
   3  -2  14   44.89    1.29   0
   4  -2  14  129.73    1.61   0
   5  -2  14   62.99    1.48   0
  -7  -1  14   13.29    1.18   0
  -6  -1  14   47.82    1.32   0
  -5  -1  14  630.65    2.51   0
  -4  -1  14   94.44    1.41   0
  -3  -1  14  845.48    2.79   0
  -2  -1  14  972.13    3.02   0
  -1  -1  14   22.52    1.32   0
   0  -1  14 3906.30    5.50   0
   1  -1  14   17.31    1.28   0
   2  -1  14 1301.03    3.33   0
   3  -1  14  263.01    1.80   0
   4  -1  14   11.64    1.29   0
   5  -1  14  445.65    2.30   0
  -7   0  14  455.67    2.41   0
  -6   0  14   23.14    1.31   0
  -5   0  14  114.88    1.51   0
  -4   0  14  325.48    1.93   0
  -3   0  14    1.84    1.21   0
  -2   0  14  504.01    2.31   0
  -1   0  14   54.05    1.31   0
   0   0  14   24.24    1.27   0
   1   0  14 1194.78    3.22   0
   2   0  14  555.25    2.35   0
   3   0  14  530.14    2.41   0
   4   0  14   21.98    1.38   0
   5   0  14    2.01    1.29   0
  -7   1  14   19.51    1.16   0
  -6   1  14  171.92    1.63   0
  -5   1  14  140.76    1.48   0
  -4   1  14    1.32    1.07   0
  -3   1  14 1448.33    3.48   0
  -2   1  14   91.14    1.31   0
  -1   1  14  461.84    2.26   0
   0   1  14 1638.57    3.68   0
   1   1  14    0.99    1.11   0
   2   1  14 1122.60    3.19   0
   3   1  14   15.70    1.13   0
   4   1  14  149.60    1.51   0
  -7   2  14  433.56    2.40   0
  -6   2  14    2.69    1.16   0
  -5   2  14  312.80    1.90   0
  -4   2  14  167.64    1.56   0
  -3   2  14   34.28    1.31   0
  -2   2  14 1039.18    3.07   0
  -1   2  14  115.13    1.48   0
   0   2  14  520.52    2.36   0
   1   2  14  375.71    2.12   0
   2   2  14  217.26    1.80   0
   3   2  14  999.94    3.00   0
   4   2  14   72.16    1.45   0
  -6   3  14   40.36    1.16   0
  -5   3  14   27.75    1.16   0
  -4   3  14  128.94    1.51   0
  -3   3  14  118.19    1.46   0
  -2   3  14   14.76    1.16   0
  -1   3  14  639.24    2.49   0
   0   3  14    6.07    1.12   0
   1   3  14  381.90    2.16   0
   2   3  14  341.66    2.03   0
   3   3  14  103.25    1.46   0
   4   3  14  481.25    2.38   0
  -6   4  14   75.65    1.37   0
  -5   4  14  307.01    2.01   0
  -4   4  14  218.03    1.76   0
  -3   4  14   20.47    1.09   0
  -2   4  14  568.54    2.37   0
  -1   4  14   51.03    1.22   0
   0   4  14  459.56    2.24   0
   1   4  14    5.34    1.19   0
   2   4  14   16.28    1.30   0
   3   4  14  199.10    1.90   0
  -5   5  14   53.99    1.34   0
  -4   5  14   59.35    1.40   0
  -3   5  14    6.03    1.13   0
  -2   5  14   87.83    1.44   0
  -1   5  14  346.15    2.08   0
   0   5  14   20.15    1.18   0
   1   5  14  897.08    3.06   0
   2   5  14   12.03    1.24   0
  -3   6  14    2.76    1.14   0
  -2   6  14  105.65    1.52   0
  -1   6  14   25.72    1.15   0
   0   6  14   91.30    1.44   0
  -3  -5  15  230.02    1.92   0
  -2  -5  15   96.33    1.61   0
  -1  -5  15  194.61    1.74   0
   0  -5  15    7.07    1.38   0
   1  -5  15    0.28    1.40   0
   2  -5  15   89.93    1.81   0
  -4  -4  15    8.30    1.28   0
  -3  -4  15    2.26    1.25   0
  -2  -4  15  231.12    1.78   0
  -1  -4  15  467.67    2.23   0
   0  -4  15  232.91    1.79   0
   1  -4  15  359.45    2.03   0
   2  -4  15  152.80    1.69   0
   3  -4  15   45.11    1.51   0
  -5  -3  15   31.24    1.22   0
  -4  -3  15    2.57    1.25   0
  -3  -3  15    3.31    1.20   0
  -2  -3  15   38.97    1.36   0
  -1  -3  15  175.59    1.78   0
   0  -3  15   49.32    1.39   0
   1  -3  15  235.25    1.87   0
   2  -3  15   54.40    1.47   0
   3  -3  15   33.80    1.45   0
   4  -3  15    8.84    1.36   0
  -6  -2  15  119.58    1.58   0
  -5  -2  15   11.29    1.25   0
  -4  -2  15   36.08    1.37   0
  -3  -2  15   13.03    1.24   0
  -2  -2  15   54.48    1.37   0
  -1  -2  15   41.97    1.38   0
   0  -2  15   43.20    1.37   0
   1  -2  15  264.01    1.94   0
   2  -2  15    2.04    1.30   0
   3  -2  15   27.88    1.48   0
   4  -2  15  111.02    1.62   0
  -6  -1  15  307.70    1.97   0
  -5  -1  15  159.01    1.65   0
  -4  -1  15   68.78    1.40   0
  -3  -1  15   68.24    1.30   0
  -2  -1  15  223.04    1.73   0
  -1  -1  15  164.04    1.57   0
   0  -1  15   12.26    1.31   0
   1  -1  15   79.81    1.45   0
   2  -1  15  216.10    1.69   0
   3  -1  15  170.68    1.62   0
   4  -1  15   -0.14    1.18   0
  -6   0  15  130.50    1.59   0
  -5   0  15   21.02    1.26   0
  -4   0  15  354.45    1.94   0
  -3   0  15    1.50    1.04   0
  -2   0  15   62.69    1.20   0
  -1   0  15  151.88    1.45   0
   0   0  15  178.47    1.52   0
   1   0  15   80.92    1.38   0
   2   0  15   85.91    1.38   0
   3   0  15  127.99    1.43   0
   4   0  15    1.95    1.25   0
  -6   1  15   34.23    1.36   0
  -5   1  15    6.34    1.07   0
  -4   1  15  233.07    1.76   0
  -3   1  15    5.12    1.14   0
  -2   1  15    3.36    1.07   0
  -1   1  15  214.10    1.68   0
   0   1  15  174.81    1.46   0
   1   1  15   24.76    1.21   0
   2   1  15   18.39    1.27   0
   3   1  15   14.38    1.14   0
   4   1  15    5.86    1.24   0
  -6   2  15   21.50    1.15   0
  -5   2  15    0.83    1.19   0
  -4   2  15  321.96    1.91   0
  -3   2  15  149.02    1.53   0
  -2   2  15  130.09    1.41   0
  -1   2  15   85.09    1.32   0
   0   2  15  214.30    1.64   0
   1   2  15  764.48    2.63   0
   2   2  15  316.71    1.86   0
   3   2  15   67.72    1.46   0
   4   2  15    7.07    1.15   0
  -6   3  15  138.66    1.58   0
  -5   3  15  160.24    1.68   0
  -4   3  15    1.84    1.09   0
  -3   3  15    3.69    1.01   0
  -2   3  15  156.97    1.63   0
  -1   3  15    7.16    1.20   0
   0   3  15    2.20    1.14   0
   1   3  15  175.09    1.71   0
   2   3  15  182.65    1.63   0
   3   3  15  235.18    1.82   0
  -5   4  15  102.86    1.48   0
  -4   4  15   18.57    1.24   0
  -3   4  15   23.60    1.23   0
  -2   4  15  218.78    1.69   0
  -1   4  15   21.38    1.18   0
   0   4  15    7.99    1.15   0
   1   4  15  348.85    2.16   0
   2   4  15  152.43    1.69   0
  -4   5  15   96.71    1.42   0
  -3   5  15   47.62    1.18   0
  -2   5  15  133.07    1.51   0
  -1   5  15  131.24    1.53   0
   0   5  15  145.47    1.57   0
   1   5  15   -0.15    1.06   0
  -2  -5  16    8.02    1.20   0
  -1  -5  16    4.16    1.27   0
   0  -5  16  283.31    1.95   0
   1  -5  16   24.67    1.37   0
  -4  -4  16  424.25    2.19   0
  -3  -4  16    1.10    1.23   0
  -2  -4  16  868.59    2.79   0
  -1  -4  16    7.85    1.30   0
   0  -4  16    8.30    1.08   0
   1  -4  16  804.00    2.73   0
   2  -4  16  197.45    1.79   0
  -5  -3  16    6.43    1.17   0
  -4  -3  16  180.31    1.69   0
  -3  -3  16   79.22    1.54   0
  -2  -3  16    7.17    1.13   0
  -1  -3  16  397.31    2.15   0
   0  -3  16   40.42    1.43   0
   1  -3  16   35.46    1.44   0
   2  -3  16  389.66    2.36   0
   3  -3  16   92.55    1.55   0
  -5  -2  16  385.84    2.10   0
  -4  -2  16   98.27    1.45   0
  -3  -2  16   79.01    1.37   0
  -2  -2  16 1168.88    3.21   0
  -1  -2  16    2.07    1.39   0
   0  -2  16  729.92    2.57   0
   1  -2  16  410.53    2.05   0
   2  -2  16   20.66    1.23   0
   3  -2  16  787.61    2.71   0
  -6  -1  16   83.84    1.42   0
  -5  -1  16    9.09    1.04   0
  -4  -1  16  283.40    1.75   0
  -3  -1  16    1.09    1.12   0
  -2  -1  16    4.74    1.11   0
  -1  -1  16  541.15    2.21   0
   0  -1  16  364.01    1.98   0
   1  -1  16  821.94    2.62   0
   2  -1  16   11.21    1.30   0
   3  -1  16    1.61    1.35   0
  -6   0  16  243.56    1.86   0
  -5   0  16   19.50    1.21   0
  -4   0  16  185.14    1.62   0
  -3   0  16  403.99    2.05   0
  -2   0  16  353.71    1.92   0
  -1   0  16  121.29    1.35   0
   0   0  16  905.47    2.69   0
   1   0  16    2.89    1.18   0
   2   0  16  593.20    2.28   0
   3   0  16   62.71    1.42   0
  -6   1  16    0.63    1.22   0
  -5   1  16   92.05    1.37   0
  -4   1  16  125.04    1.41   0
  -3   1  16  119.36    1.43   0
  -2   1  16  116.06    1.33   0
  -1   1  16  453.14    2.10   0
   0   1  16   21.18    1.30   0
   1   1  16  695.42    2.44   0
   2   1  16  105.99    1.62   0
   3   1  16  100.92    1.60   0
  -6   2  16  280.54    1.96   0
  -5   2  16  175.40    1.66   0
  -4   2  16  399.72    2.06   0
  -3   2  16   65.71    1.23   0
  -2   2  16   61.65    1.27   0
  -1   2  16  501.52    2.13   0
   0   2  16  379.21    2.04   0
   1   2  16   34.85    1.35   0
   2   2  16  983.06    2.90   0
   3   2  16    2.93    1.27   0
  -5   3  16  303.43    1.92   0
  -4   3  16    4.57    1.13   0
  -3   3  16  438.56    2.21   0
  -2   3  16    2.45    1.09   0
  -1   3  16  197.50    1.54   0
   0   3  16   26.58    1.13   0
   1   3  16   28.23    1.28   0
   2   3  16    1.56    1.21   0
  -4   4  16  348.05    2.10   0
  -3   4  16    0.88    1.04   0
  -2   4  16  188.19    1.57   0
  -1   4  16  228.24    1.73   0
   0   4  16   69.59    1.38   0
   1   4  16   67.42    1.41   0
  -3   5  16  439.18    2.49   0
  -2   5  16   13.56    1.21   0
  -1   5  16  334.77    2.03   0
  -3  -4  17   92.16    1.46   0
  -2  -4  17    8.56    1.24   0
  -1  -4  17  119.42    1.49   0
   0  -4  17   51.92    1.36   0
   1  -4  17  105.36    1.61   0
  -4  -3  17    1.03    1.28   0
  -3  -3  17  105.26    1.46   0
  -2  -3  17  120.43    1.57   0
  -1  -3  17   67.67    1.43   0
   0  -3  17    2.38    1.22   0
   1  -3  17  122.91    1.76   0
   2  -3  17  136.04    1.63   0
  -5  -2  17   16.93    1.27   0
  -4  -2  17    4.42    1.21   0
  -3  -2  17  101.46    1.32   0
  -2  -2  17   64.96    1.25   0
  -1  -2  17    0.97    1.18   0
   0  -2  17   42.26    1.32   0
   1  -2  17  175.65    1.69   0
   2  -2  17   10.65    1.23   0
   3  -2  17  141.72    1.63   0
  -5  -1  17   90.69    1.37   0
  -4  -1  17  248.67    1.78   0
  -3  -1  17  119.02    1.51   0
  -2  -1  17   87.07    1.38   0
  -1  -1  17  256.17    1.68   0
   0  -1  17  129.73    1.44   0
   1  -1  17  130.72    1.53   0
   2  -1  17  189.17    1.70   0
   3  -1  17  732.17    2.58   0
  -5   0  17  235.74    1.80   0
  -4   0  17  316.11    1.90   0
  -3   0  17  128.42    1.35   0
  -2   0  17    4.65    0.98   0
  -1   0  17   72.17    1.26   0
   0   0  17   55.41    1.11   0
   1   0  17   13.41    1.13   0
   2   0  17   19.41    1.08   0
   3   0  17  102.28    1.57   0
  -5   1  17  181.13    1.69   0
  -4   1  17  506.76    2.21   0
  -3   1  17    1.42    1.00   0
  -2   1  17    9.13    1.02   0
  -1   1  17  120.08    1.41   0
   0   1  17   84.69    1.28   0
   1   1  17   23.78    1.23   0
   2   1  17   11.24    1.14   0
  -5   2  17   75.87    1.35   0
  -4   2  17  416.80    1.97   0
  -3   2  17  375.47    1.92   0
  -2   2  17  285.64    1.71   0
  -1   2  17   43.57    1.21   0
   0   2  17   64.75    1.21   0
   1   2  17  416.65    2.07   0
   2   2  17   46.52    1.24   0
  -4   3  17  172.72    1.58   0
  -3   3  17    4.86    1.10   0
  -2   3  17  168.11    1.52   0
  -1   3  17    0.30    0.97   0
   0   3  17    4.66    1.15   0
   1   3  17   27.22    1.24   0
  -3   4  17   70.31    1.35   0
  -2   4  17  172.14    1.51   0
  -1   4  17   15.45    1.17   0
   0   4  17   11.61    1.07   0
  -3  -3  18  310.50    2.06   0
  -2  -3  18  173.81    1.70   0
  -1  -3  18  173.23    1.65   0
   0  -3  18  146.19    1.58   0
   1  -3  18  261.98    1.75   0
  -4  -2  18  151.94    1.60   0
  -3  -2  18    1.03    1.09   0
  -2  -2  18   10.62    1.22   0
  -1  -2  18   33.24    1.33   0
   0  -2  18   70.56    1.30   0
   1  -2  18    4.99    1.25   0
   2  -2  18  635.27    2.61   0
  -4  -1  18   24.54    1.24   0
  -3  -1  18  780.42    2.55   0
  -2  -1  18    2.58    1.01   0
  -1  -1  18  129.18    1.36   0
   0  -1  18  242.44    1.65   0
   1  -1  18   51.86    1.29   0
   2  -1  18  154.60    1.57   0
  -4   0  18  136.40    1.45   0
  -3   0  18   -0.31    0.95   0
  -2   0  18  299.16    1.74   0
  -1   0  18   70.50    1.25   0
   0   0  18  118.53    1.39   0
   1   0  18    6.86    1.11   0
   2   0  18   39.67    1.32   0
  -4   1  18   13.30    1.09   0
  -3   1  18  455.77    1.92   0
  -2   1  18    0.09    1.03   0
  -1   1  18  398.36    1.87   0
   0   1  18  164.42    1.44   0
   1   1  18  137.79    1.52   0
   2   1  18  318.53    1.74   0
  -4   2  18   11.48    1.07   0
  -3   2  18   78.33    1.33   0
  -2   2  18  171.92    1.45   0
  -1   2  18  106.02    1.26   0
   0   2  18  387.29    1.85   0
   1   2  18    3.60    1.05   0
  -3   3  18    0.24    1.02   0
  -2   3  18  117.88    1.29   0
  -1   3  18  130.36    1.46   0
   0   3  18   11.33    1.17   0
  -2  -2  19  203.36    1.74   0
  -1  -2  19   18.46    1.26   0
   0  -2  19    2.45    1.13   0
  -3  -1  19  228.62    1.63   0
  -2  -1  19  342.15    1.97   0
  -1  -1  19  341.70    1.85   0
   0  -1  19   74.07    1.18   0
   1  -1  19   50.64    1.27   0
  -3   0  19   45.17    1.19   0
  -2   0  19    2.61    0.97   0
  -1   0  19  102.24    1.22   0
   0   0  19   18.78    1.07   0
   1   0  19   38.65    1.43   0
  -3   1  19    2.29    0.99   0
  -2   1  19   14.59    0.98   0
  -1   1  19  227.45    1.49   0
   0   1  19   94.93    1.26   0
  -2   2  19  131.17    1.35   0
  -1   2  19    2.10    0.95   0
;
_shelx_hkl_checksum     43101
_shelx_res_file
;
TITL
CELL  0.71073  6.43390  6.52020 14.27690 90.91000 99.14600 95.57400
ZERR 4  0.00050  0.00050  0.00110  0.00600  0.00600  0.00600
LATT 1
SFAC Zn Cl H  O
UNIT 4  8  24  12
L.S. 4
ACTA
BOND
FMAP 2
PLAN 1
HTAB O6 Cl1
HTAB O2 Cl2_$8
EQIV $8 -x, -y+2, -z+1
HTAB O4 Cl4
HTAB O2 Cl3_$1
HTAB O2 Cl2_$7
EQIV $7 x+1, y, z+1
HTAB O6 Cl3_$6
HTAB O1 Cl3_$6
EQIV $6 -x+1, -y+2, -z+1
HTAB O4 Cl1_$5
EQIV $5 x, y-1, z
HTAB O3 Cl2_$2
HTAB O3 Cl2_$4
EQIV $4 x, y-1, z+1
HTAB O5 Cl3_$3
HTAB O5 Cl4_$3
EQIV $3 -x+1, -y+1, -z+1
HTAB O5 Cl1_$2
HTAB O1 Cl4_$2
EQIV $2 -x, -y+1, -z+1
HTAB O3 Cl4_$1
EQIV $1 x, y, z+1
HTAB
DFIX O1 H1A 0.84 0.01
DFIX O1 H1B 0.84 0.01
DFIX H1A H1B 1.4 0.1
DFIX O2 H2A 0.84 0.01
DFIX O2 H2B 0.84 0.01
DFIX H2A H2B 1.4 0.1
DFIX O3 H3A 0.84 0.01
DFIX O3 H3B 0.84 0.01
DFIX H3A H3B 1.4 0.1
DFIX O4 H4A 0.84 0.01
DFIX O4 H4B 0.84 0.01
DFIX H4A H4B 1.4 0.1
DFIX O5 H5A 0.84 0.01
DFIX O5 H5B 0.84 0.01
DFIX H5A H5B 1.4 0.1
DFIX O6 H6A 0.84 0.01
DFIX O6 H6B 0.84 0.01
DFIX H6A H6B 1.4 0.1
WGHT    0.081600
EXTI    0.026851
FVAR       0.72244
MOLE 1
ZN1   1    0.115228    0.899782    0.241181    11.00000    0.01631    0.01664 =
         0.01182    0.00148    0.00172    0.00047
ZN2   1    0.500000    0.500000    1.000000    10.50000    0.01421    0.01364 =
         0.01422    0.00211    0.00197    0.00026
ZN3   1    0.500000    0.500000    0.500000    10.50000    0.02499    0.01508 =
         0.01623    0.00295   -0.00294    0.00053
CL4   2    0.117626    0.549374    0.219643    11.00000    0.02265    0.01568 =
         0.01803    0.00044    0.00074    0.00149
CL1   2    0.004459    0.935751    0.383278    11.00000    0.02760    0.02692 =
         0.01385   -0.00085    0.00716   -0.00023
CL2   2   -0.087271    1.025961    0.116855    11.00000    0.02139    0.01837 =
         0.01717    0.00332   -0.00233    0.00167
CL3   2    0.456138    1.041720    0.250897    11.00000    0.01682    0.02403 =
         0.02274    0.00254    0.00277   -0.00282
O1    4    0.384887    0.550788    0.856882    11.00000    0.01808    0.02309 =
         0.01845    0.00567    0.00029    0.00005
O3    4    0.201179    0.378687    1.014763    11.00000    0.02037    0.02117 =
         0.02430   -0.00325    0.00808   -0.00474
O2    4    0.423270    0.789349    1.043903    11.00000    0.02460    0.01928 =
         0.02053   -0.00027   -0.00205    0.00707
O4    4    0.190181    0.405353    0.436892    11.00000    0.03391    0.02619 =
         0.03360    0.00919   -0.01327   -0.00644
O5    4    0.421644    0.399987    0.630592    11.00000    0.03960    0.03253 =
         0.02082    0.00910    0.00111   -0.00038
O6    4    0.410314    0.789054    0.531081    11.00000    0.05037    0.02299 =
         0.02461    0.00013   -0.00109    0.01049
H3A   3    0.152712    0.406299    1.063545    11.00000    0.02734
H1A   3    0.255450    0.549048    0.836599    11.00000    0.03068
H5A   3    0.324104    0.304085    0.630861    11.00000    0.09908
H5B   3    0.522664    0.365339    0.669737    11.00000    0.10931
H3B   3    0.157825    0.254606    1.000640    11.00000    0.02790
H4B   3    0.149619    0.278116    0.432700    11.00000    0.04592
H1B   3    0.443810    0.656398    0.834915    11.00000    0.05199
H6B   3    0.429835    0.841856    0.586304    11.00000    0.04310
H2B   3    0.469021    0.845660    1.097292    11.00000    0.03349
H4A   3    0.137860    0.442646    0.383055    11.00000    0.06820
H2A   3    0.325879    0.847831    1.012083    11.00000    0.06687
H6A   3    0.312327    0.855876    0.504988    11.00000    0.06815
HKLF 4
REM
REM R1 =  0.0285 for    3120 Fo > 4sig(Fo)  and  0.0292 for all    3239 data
REM    161 parameters refined using     18 restraints
END
WGHT      0.0625      0.1987
REM Instructions for potential hydrogen bonds
HTAB O3 Cl4_$1
HTAB O1 Cl4_$2
HTAB O5 Cl1_$2
HTAB O5 Cl4_$3
HTAB O5 Cl3_$3
HTAB O3 Cl2_$4
HTAB O3 Cl2_$2
HTAB O4 Cl1_$5
HTAB O1 Cl3_$6
HTAB O6 Cl3_$6
HTAB O2 Cl2_$7
HTAB O2 Cl3_$1
HTAB O4 Cl4
HTAB O2 Cl2_$8
HTAB O6 Cl1
REM Highest difference peak  0.947,  deepest hole -0.953,  1-sigma level  0.163
Q1    1   0.1757  0.8373  0.2101  11.00000  0.05    0.95
;
_shelx_res_checksum     13290
_shelxl_version_number         .000002012
data_ZnCl2_4halbH2O_120K
_database_code_depnum_ccdc_archive 'CCDC 1033587'
_audit_creation_method     SHELXL-2012
_chemical_name_systematic
;
Hexaaquazinc tetrachloridozinc trihydrate
;
_chemical_name_common     'Zinc chloride 4.5-hydrate'
_chemical_formula_moiety     'H12 O6 Zn, Cl4 Zn, 3(H2 O)'
_chemical_formula_sum     'Cl2 H9 O4.5 Zn'
_chemical_formula_iupac     '[Zn (H2 O)6] [Zn Cl4], 3H2 O'
_chemical_formula_weight     434.72
_chemical_melting_point     ?
_shelx_space_group_comment
;
The symmetry employed for this shelxl refinement is uniquely defined
by the following loop, which should always be used as a source of
symmetry information in preference to the above space-group names.
They are only intended as comments.
;
_space_group_crystal_system     orthorhombic
_space_group_name_H-M_alt     'P 21 21 21'
_space_group_name_Hall     'P 2ac 2ab'
loop_
    _space_group_symop_operation_xyz
    'x, y, z'
    '-x+1/2, -y, z+1/2'
    'x+1/2, -y+1/2, -z'
    '-x, y+1/2, -z+1/2'
_cell_length_a     6.9795(3)
_cell_length_b     12.5421(6)
_cell_length_c     18.1849(11)
_cell_angle_alpha     90
_cell_angle_beta     90
_cell_angle_gamma     90
_cell_volume     1591.86(14)
_cell_formula_units_Z     4
_cell_measurement_reflns_used     33650
_cell_measurement_theta_min     1.77
_cell_measurement_theta_max     29.6
_cell_measurement_temperature     120
_exptl_crystal_description     'prism'
_exptl_crystal_colour     'colourless'
_exptl_crystal_size_max     1
_exptl_crystal_size_mid     0.75
_exptl_crystal_size_min     0.0933
_exptl_crystal_density_diffrn     1.814
_exptl_crystal_density_meas     ?
_exptl_crystal_density_method     ?
_exptl_crystal_F_000     872
_exptl_absorpt_coefficient_mu     3.703
_exptl_absorpt_correction_type     integration
_exptl_absorpt_process_details
;
(Coppens, 1970)
;
_shelx_estimated_absorpt_T_min     ?
_shelx_estimated_absorpt_T_max     ?
_exptl_absorpt_correction_T_min     0.0498
_exptl_absorpt_correction_T_max     0.7080
_exptl_special_details     ?
_diffrn_ambient_temperature     120
_diffrn_radiation_type     MoK\a
_diffrn_radiation_wavelength     0.71073
_diffrn_measurement_device_type     'Stoe IPDS 2T'
_diffrn_measurement_method     'rotation method'
_diffrn_detector_area_resol_mean     6.67
_diffrn_reflns_number     40776
_diffrn_reflns_av_R_equivalents     0.1404
_diffrn_reflns_theta_min     2.77
_diffrn_reflns_theta_max     29.56
_diffrn_reflns_theta_full     29.56
_diffrn_measured_fraction_theta_max     0.991
_diffrn_measured_fraction_theta_full     0.992
_diffrn_reflns_limit_h_min     -9
_diffrn_reflns_limit_h_max     9
_diffrn_reflns_limit_k_min     -17
_diffrn_reflns_limit_k_max     17
_diffrn_reflns_limit_l_min     -25
_diffrn_reflns_limit_l_max     25
_refine_special_details     ?
_reflns_number_total     4414
_reflns_number_gt     3955
_reflns_threshold_expression     I>2\s(I)
_refine_ls_structure_factor_coef     Fsqd
_refine_ls_matrix_type     full
_refine_ls_R_factor_all     0.0229
_refine_ls_R_factor_gt     0.0211
_refine_ls_wR_factor_gt     0.0520
_refine_ls_wR_factor_ref     0.0525
_refine_ls_goodness_of_fit_ref     0.991
_refine_ls_restrained_S_all     0.988
_refine_ls_number_reflns     4414
_refine_ls_number_parameters     208
_refine_ls_number_restraints     27
_refine_ls_hydrogen_treatment     refall
_refine_ls_weighting_scheme     calc
_refine_ls_weighting_details
;
 w=1/[\s^2^(Fo^2^)+(0.0379P)^2^]
 where P=(Fo^2^+2Fc^2^)/3
;
_atom_sites_solution_hydrogens     difmap
_atom_sites_solution_primary     ?
_atom_sites_solution_secondary     ?
_refine_ls_shift/su_max     0.001
_refine_ls_shift/su_mean     0.000
_refine_diff_density_max     0.772
_refine_diff_density_min     -0.643
_refine_ls_extinction_method     none
_refine_ls_extinction_coef     .
_refine_ls_abs_structure_details
;
Flack <i>x</i> determined using 1730 quotients
[(<i>I</i>^+^)-(<i>I</i>^-^)]/[(<i>I</i>^+^)+(<i>I</i>^-^)]
(Parsons & Flack, 2004)
;
_refine_ls_abs_structure_Flack     0.089(8)
loop_
    _atom_type_symbol
    _atom_type_description
    _atom_type_scat_dispersion_real
    _atom_type_scat_dispersion_imag
    _atom_type_scat_source
    'Zn' 'Zn' 0.2839 1.4301
                         'International Tables Vol C Tables 4.2.6.8 and 6.1.1.4'
    'Cl' 'Cl' 0.1484 0.1585
                         'International Tables Vol C Tables 4.2.6.8 and 6.1.1.4'
    'O' 'O' 0.0106 0.0060
                         'International Tables Vol C Tables 4.2.6.8 and 6.1.1.4'
    'H' 'H' 0.0000 0.0000
                         'International Tables Vol C Tables 4.2.6.8 and 6.1.1.4'
_computing_data_collection
;
X-AREA (Stoe & Cie, 2009)
;
_computing_cell_refinement
;
X-AREA (Stoe & Cie, 2009)
;
_computing_data_reduction
;
X-RED (Stoe & Cie, 2009)
;
_computing_structure_solution
;
SHELXS97 (Sheldrick, 2008)
;
_computing_structure_refinement
;
SHELXL2012 (Sheldrick, 2008)
;
_computing_molecular_graphics
;
DIAMOND (Brandenburg, 2006)
;
_computing_publication_material
;
publCIF (Westrip, 2010)
;
loop_
    _atom_site_type_symbol
    _atom_site_label
    _atom_site_fract_x
    _atom_site_fract_y
    _atom_site_fract_z
    _atom_site_U_iso_or_equiv
    _atom_site_adp_type
    _atom_site_calc_flag
    _atom_site_occupancy
    _atom_site_disorder_assembly
    _atom_site_disorder_group
    Zn Zn1 0.77065(5) 0.00714(2) 0.06201(2) 0.01250(7) Uani d 1 . .
    Zn Zn2 0.31706(5) 0.03464(3) 0.81771(2) 0.01309(7) Uani d 1 . .
    Cl Cl3 0.27768(11) -0.08062(5) 0.91458(4) 0.01637(13) Uani d 1 . .
    Cl Cl4 0.22957(11) -0.06620(6) 0.71906(4) 0.01873(14) Uani d 1 . .
    Cl Cl1 0.62302(10) 0.09178(6) 0.80989(4) 0.01949(14) Uani d 1 . .
    Cl Cl2 0.11859(11) 0.17633(6) 0.83407(4) 0.01869(14) Uani d 1 . .
    O O5 0.7005(4) 0.0248(2) 0.17173(12) 0.0221(4) Uani d 1 . .
    O O6 1.0486(3) -0.03761(19) 0.08567(14) 0.0194(4) Uani d 1 . .
    O O4 0.6863(4) -0.15048(17) 0.05792(14) 0.0230(5) Uani d 1 . .
    O O7 0.8639(3) 0.17112(16) 0.06267(13) 0.0155(4) Uani d 1 . .
    O O2 0.7609(3) 0.27476(16) 0.93613(13) 0.0180(4) Uani d 1 . .
    O O3 0.0251(4) 0.25556(19) 0.66850(15) 0.0233(5) Uani d 1 . .
    O O1 0.6408(4) 0.75102(19) 0.91896(15) 0.0216(5) Uani d 1 . .
    O O8 0.5001(3) 0.05893(19) 0.03098(15) 0.0216(5) Uani d 1 . .
    O O9 0.8442(3) -0.00564(19) -0.04927(12) 0.0193(4) Uani d 1 . .
    H H6A 1.106(7) -0.008(3) 0.1205(18) 0.027(12) Uiso d 1 . .
    H H1A 0.732(5) 0.761(4) 0.890(2) 0.030(12) Uiso d 1 . .
    H H4B 0.681(8) -0.188(3) 0.0199(16) 0.031(12) Uiso d 1 . .
    H H7A 0.829(8) 0.201(4) 0.0235(16) 0.033(13) Uiso d 1 . .
    H H9A 0.784(6) 0.017(4) -0.0860(17) 0.029(12) Uiso d 1 . .
    H H5A 0.747(7) -0.006(4) 0.2084(19) 0.043(15) Uiso d 1 . .
    H H5B 0.586(3) 0.032(4) 0.184(3) 0.041(14) Uiso d 1 . .
    H H8A 0.433(6) 0.015(3) 0.008(2) 0.031(13) Uiso d 1 . .
    H H7B 0.816(9) 0.204(4) 0.099(2) 0.054(18) Uiso d 1 . .
    H H8B 0.423(6) 0.106(3) 0.045(3) 0.028(12) Uiso d 1 . .
    H H6B 1.069(8) -0.1034(13) 0.084(3) 0.038(15) Uiso d 1 . .
    H H9B 0.959(3) -0.014(5) -0.061(3) 0.050(16) Uiso d 1 . .
    H H4A 0.629(7) -0.181(4) 0.092(2) 0.035(14) Uiso d 1 . .
    H H2A 0.780(9) 0.239(4) 0.8979(19) 0.049(17) Uiso d 1 . .
    H H3A 0.046(8) 0.228(4) 0.7098(15) 0.040(15) Uiso d 1 . .
    H H1B 0.550(6) 0.791(4) 0.906(3) 0.047(17) Uiso d 1 . .
    H H2B 0.645(3) 0.292(4) 0.939(4) 0.050(17) Uiso d 1 . .
    H H3B -0.041(7) 0.310(3) 0.676(4) 0.047(16) Uiso d 1 . .
loop_
    _atom_site_aniso_label
    _atom_site_aniso_U_11
    _atom_site_aniso_U_22
    _atom_site_aniso_U_33
    _atom_site_aniso_U_12
    _atom_site_aniso_U_13
    _atom_site_aniso_U_23
    Zn1 0.01058(15) 0.01326(13) 0.01365(14) 0.00118(11) -0.00037(11) 0.00004(10)
    Zn2 0.00971(15) 0.01571(13) 0.01386(14) -0.00083(11) -0.00053(11)
                                                                    -0.00135(11)
    Cl3 0.0161(3) 0.0176(3) 0.0154(3) -0.0007(2) -0.0006(2) 0.0012(2)
    Cl4 0.0175(3) 0.0241(3) 0.0146(3) -0.0049(3) -0.0008(3) -0.0039(2)
    Cl1 0.0108(3) 0.0288(3) 0.0189(3) -0.0047(2) 0.0008(3) -0.0050(3)
    Cl2 0.0137(3) 0.0185(3) 0.0239(4) 0.0027(2) -0.0013(3) -0.0032(2)
    O5 0.0198(11) 0.0340(11) 0.0126(9) 0.0063(10) 0.0007(8) 0.0015(8)
    O6 0.0161(10) 0.0193(10) 0.0227(11) 0.0046(9) -0.0063(8) -0.0035(9)
    O4 0.0319(13) 0.0176(10) 0.0195(11) -0.0053(9) 0.0026(11) -0.0007(8)
    O7 0.0147(10) 0.0154(9) 0.0164(10) 0.0004(7) 0.0007(8) -0.0009(8)
    O2 0.0170(11) 0.0175(9) 0.0194(10) -0.0004(8) 0.0005(9) -0.0012(8)
    O3 0.0220(12) 0.0236(11) 0.0245(13) 0.0060(9) -0.0043(10) -0.0005(9)
    O1 0.0189(12) 0.0199(10) 0.0260(12) -0.0012(9) 0.0012(9) -0.0014(9)
    O8 0.0122(10) 0.0244(11) 0.0281(13) 0.0056(8) -0.0062(9) -0.0088(9)
    O9 0.0157(10) 0.0294(11) 0.0127(9) 0.0038(9) 0.0025(8) 0.0012(8)
_geom_special_details
;
 All esds (except the esd in the dihedral angle between two l.s. planes)
 are estimated using the full covariance matrix.  The cell esds are taken
 into account individually in the estimation of esds in distances, angles
 and torsion angles; correlations between esds in cell parameters are only
 used when they are defined by crystal symmetry.  An approximate (isotropic)
 treatment of cell esds is used for estimating esds involving l.s. planes.
;
loop_
    _geom_bond_atom_site_label_1
    _geom_bond_atom_site_label_2
    _geom_bond_site_symmetry_2
    _geom_bond_distance
    _geom_bond_publ_flag
    Zn1 O4 . 2.064(2) ?
    Zn1 O6 . 2.065(2) ?
    Zn1 O5 . 2.066(2) ?
    Zn1 O8 . 2.075(2) ?
    Zn1 O9 . 2.094(2) ?
    Zn1 O7 . 2.157(2) ?
    Zn2 Cl1 . 2.2570(8) ?
    Zn2 Cl2 . 2.2728(8) ?
    Zn2 Cl4 . 2.2783(8) ?
    Zn2 Cl3 . 2.2953(8) ?
loop_
    _geom_angle_atom_site_label_1
    _geom_angle_atom_site_label_2
    _geom_angle_atom_site_label_3
    _geom_angle_site_symmetry_1
    _geom_angle_site_symmetry_3
    _geom_angle
    _geom_angle_publ_flag
    O4 Zn1 O6 . . 90.86(10) ?
    O4 Zn1 O5 . . 94.02(10) ?
    O6 Zn1 O5 . . 92.91(10) ?
    O4 Zn1 O8 . . 91.75(10) ?
    O6 Zn1 O8 . . 175.34(10) ?
    O5 Zn1 O8 . . 90.76(10) ?
    O4 Zn1 O9 . . 87.81(10) ?
    O6 Zn1 O9 . . 87.15(9) ?
    O5 Zn1 O9 . . 178.17(10) ?
    O8 Zn1 O9 . . 89.09(10) ?
    O4 Zn1 O7 . . 178.00(10) ?
    O6 Zn1 O7 . . 88.54(9) ?
    O5 Zn1 O7 . . 87.92(10) ?
    O8 Zn1 O7 . . 88.72(9) ?
    O9 Zn1 O7 . . 90.25(9) ?
    Cl1 Zn2 Cl2 . . 109.67(3) ?
    Cl1 Zn2 Cl4 . . 112.35(3) ?
    Cl2 Zn2 Cl4 . . 111.95(3) ?
    Cl1 Zn2 Cl3 . . 111.20(3) ?
    Cl2 Zn2 Cl3 . . 108.60(3) ?
    Cl4 Zn2 Cl3 . . 102.86(3) ?
loop_
    _geom_hbond_atom_site_label_D
    _geom_hbond_atom_site_label_H
    _geom_hbond_atom_site_label_A
    _geom_hbond_site_symmetry_A
    _geom_hbond_distance_DH
    _geom_hbond_distance_HA
    _geom_hbond_distance_DA
    _geom_hbond_angle_DHA
    O1 H1B Cl3 1_565 0.838(14) 2.50(2) 3.300(3) 161(6)
    O1 H1A O3 4_656 0.839(14) 2.000(17) 2.823(4) 167(5)
    O2 H2B O7 3_456 0.838(14) 2.017(15) 2.853(3) 176(6)
    O2 H2A Cl2 1_655 0.834(13) 2.75(5) 3.347(2) 130(5)
    O2 H2A Cl1 . 0.834(13) 2.68(4) 3.386(2) 143(6)
    O2 H2A Cl2 1_655 0.834(13) 2.75(5) 3.347(2) 130(5)
    O2 H2B O7 3_456 0.838(14) 2.017(15) 2.853(3) 176(6)
    O3 H3A Cl2 . 0.839(13) 2.406(16) 3.237(3) 171(5)
    O3 H3B Cl3 4_556 0.835(13) 2.71(5) 3.312(3) 130(5)
    O3 H3B Cl4 4_556 0.835(13) 2.79(4) 3.512(3) 146(6)
    O4 H4B O1 1_544 0.837(13) 2.008(18) 2.831(4) 167(5)
    O4 H4A O3 2_554 0.838(13) 1.985(15) 2.821(4) 175(6)
    O5 H5A Cl1 2_654 0.838(13) 2.319(14) 3.157(2) 180(6)
    O5 H5B Cl4 2_554 0.838(13) 2.330(15) 3.165(3) 175(5)
    O6 H6A Cl4 2_654 0.841(13) 2.319(14) 3.159(2) 177(4)
    O6 H6B O1 3_556 0.837(13) 1.920(15) 2.754(3) 175(6)
    O7 H7A O2 1_554 0.839(13) 1.901(14) 2.739(3) 176(5)
    O7 H7B Cl2 3_556 0.840(13) 2.38(3) 3.181(2) 160(6)
    O8 H8A Cl3 1_554 0.841(13) 2.339(19) 3.155(3) 164(5)
    O8 H8B O2 3_456 0.839(13) 1.907(16) 2.738(3) 170(5)
    O9 H9A Cl1 1_554 0.840(13) 2.392(14) 3.230(2) 176(4)
    O9 H9B Cl3 1_654 0.838(13) 2.415(19) 3.236(2) 167(5)
_shelx_hkl_file
;
   2   0   0 7963.72   19.20   0
   4   0   0  310.20    4.57   0
   6   0   0    3.69    2.65   0
   8   0   0  155.22    3.19   0
   1   1   0   14.18    2.59   0
   2   1   0    3.79    2.39   0
   3   1   0    3.17    2.78   0
   4   1   0  223.43    3.85   0
   5   1   0   10.05    2.73   0
   6   1   0   92.25    3.07   0
   7   1   0  345.92    3.90   0
   8   1   0   12.75    2.62   0
   9   1   0  138.73    3.36   0
   0   2   0 6049.13   17.35   0
   1   2   0   82.36    3.11   0
   2   2   0 3382.80   11.68   0
   3   2   0   27.13    3.08   0
   4   2   0  959.37    5.71   0
   5   2   0   35.81    2.93   0
   6   2   0    2.95    2.53   0
   7   2   0    4.82    2.44   0
   8   2   0   54.39    2.80   0
   9   2   0    9.39    2.89   0
   1   3   0  142.54    3.05   0
   2   3   0   12.26    2.20   0
   3   3   0  215.76    3.78   0
   4   3   0   20.73    2.79   0
   5   3   0  281.19    3.61   0
   6   3   0  258.74    3.50   0
   7   3   0  560.02    4.50   0
   8   3   0   12.44    2.55   0
   9   3   0  110.58    3.07   0
   0   4   0 3531.92    9.72   0
   1   4   0 2175.49    7.87   0
   2   4   0 1008.16    5.75   0
   3   4   0  885.47    5.18   0
   4   4   0  641.52    4.62   0
   5   4   0    7.04    2.23   0
   6   4   0    6.78    2.23   0
   7   4   0   81.52    2.65   0
   8   4   0   36.36    2.81   0
   9   4   0    0.25    3.15   0
   1   5   0  636.36    4.49   0
   2   5   0  362.09    3.76   0
   3   5   0 1592.85    6.14   0
   4   5   0  199.74    2.88   0
   5   5   0  697.11    4.49   0
   6   5   0   46.13    2.87   0
   7   5   0   45.13    2.72   0
   8   5   0    4.92    2.72   0
   9   5   0   17.14    2.98   0
   0   6   0  180.78    2.89   0
   1   6   0  241.61    2.87   0
   2   6   0  284.15    3.10   0
   3   6   0  172.41    2.64   0
   4   6   0   26.80    2.10   0
   5   6   0  536.69    4.08   0
   6   6   0    1.27    2.51   0
   7   6   0   25.70    2.35   0
   8   6   0   14.86    2.59   0
   9   6   0   59.53    3.04   0
   1   7   0 2205.84    6.31   0
   2   7   0  349.99    3.02   0
   3   7   0 1618.71    5.59   0
   4   7   0  318.22    3.02   0
   5   7   0  522.56    3.81   0
   6   7   0  298.68    3.45   0
   7   7   0   72.83    2.78   0
   8   7   0    0.50    2.48   0
   0   8   0    1.42    1.76   0
   1   8   0    0.94    1.58   0
   2   8   0   65.90    2.12   0
   3   8   0   38.41    1.89   0
   4   8   0   76.90    2.32   0
   5   8   0  430.70    3.29   0
   6   8   0    9.09    2.28   0
   7   8   0   59.78    2.55   0
   8   8   0    3.55    2.35   0
   1   9   0 1175.25    4.47   0
   2   9   0  813.54    3.86   0
   3   9   0  141.97    2.29   0
   4   9   0  356.29    2.97   0
   5   9   0   58.60    2.40   0
   6   9   0   18.54    2.23   0
   7   9   0   49.18    2.61   0
   8   9   0   11.67    2.66   0
   0  10   0    5.54    1.70   0
   1  10   0  161.80    2.23   0
   2  10   0  116.78    2.15   0
   3  10   0  274.94    2.78   0
   4  10   0    8.51    1.87   0
   5  10   0   18.00    1.99   0
   6  10   0  196.68    2.82   0
   7  10   0    0.09    2.28   0
   1  11   0  513.83    3.10   0
   2  11   0   42.10    1.85   0
   3  11   0  121.68    2.26   0
   4  11   0   27.84    2.08   0
   5  11   0    2.62    1.88   0
   6  11   0   56.32    2.14   0
   7  11   0    6.88    2.27   0
   0  12   0  477.02    3.15   0
   1  12   0    0.45    1.67   0
   2  12   0  136.90    2.35   0
   3  12   0   26.84    1.91   0
   4  12   0   12.06    2.03   0
   5  12   0   -0.53    1.71   0
   6  12   0  177.23    2.65   0
   7  12   0    1.97    1.27   0
   1  13   0  248.47    2.49   0
   2  13   0   27.07    1.79   0
   3  13   0    2.21    1.77   0
   4  13   0   16.53    1.87   0
   5  13   0   37.71    2.03   0
   6  13   0   27.62    2.05   0
   0  14   0    3.92    1.60   0
   1  14   0    0.92    1.62   0
   2  14   0  146.48    2.23   0
   3  14   0    2.44    1.79   0
   4  14   0  379.33    3.02   0
   5  14   0   63.57    2.25   0
   1  15   0  132.61    2.20   0
   2  15   0    1.64    1.77   0
   3  15   0   23.51    1.79   0
   4  15   0    4.11    1.82   0
   0  16   0    1.09    1.93   0
   1  16   0   -0.92    1.82   0
   2  16   0    1.43    1.76   0
   3  16   0    1.93    1.79   0
   1  17   0   59.71    2.10   0
   1   0   1   59.09    4.08   0
   2   0   1   36.58    3.03   0
   3   0   1  805.50    7.03   0
   4   0   1  881.82    6.15   0
   5   0   1  129.82    3.17   0
   6   0   1  664.67    4.70   0
   7   0   1    6.44    2.94   0
   8   0   1  147.35    3.06   0
   9   0   1   22.45    2.59   0
   1   1   1    8.08    3.06   0
  -1   1   1    6.20    2.57   0
   2   1   1   60.66    2.85   0
  -2   1   1   54.98    2.59   0
   3   1   1  274.98    4.75   0
  -3   1   1  282.16    4.58   0
   4   1   1  375.78    4.45   0
  -4   1   1  413.66    4.05   0
   5   1   1  112.58    3.02   0
  -5   1   1  117.67    2.85   0
   6   1   1  251.08    3.82   0
  -6   1   1  242.32    3.59   0
   7   1   1   34.43    2.89   0
  -7   1   1   44.16    2.99   0
   8   1   1  117.65    2.96   0
  -8   1   1  129.01    3.22   0
   9   1   1    9.22    2.64   0
  -9   1   1   11.82    2.91   0
   0   2   1  221.93    3.83   0
   1   2   1  693.63    6.17   0
  -1   2   1  678.19    6.26   0
   2   2   1  805.58    5.91   0
  -2   2   1  754.60    6.01   0
   3   2   1  293.94    4.62   0
  -3   2   1  299.00    4.56   0
   4   2   1 1617.18    7.21   0
  -4   2   1 1564.62    6.93   0
   5   2   1  128.89    3.16   0
  -5   2   1  158.65    2.97   0
   6   2   1  231.83    3.58   0
  -6   2   1  208.19    3.39   0
   7   2   1   19.32    2.70   0
  -7   2   1   23.49    2.74   0
   8   2   1   97.35    2.93   0
  -8   2   1  106.36    3.13   0
   9   2   1    9.51    2.35   0
  -9   2   1    7.05    2.98   0
   0   3   1   95.63    2.73   0
   1   3   1  287.23    3.72   0
  -1   3   1  273.64    3.67   0
   2   3   1 1255.34    6.52   0
  -2   3   1 1305.51    6.81   0
   3   3   1   17.70    2.34   0
  -3   3   1   20.02    3.09   0
   4   3   1  142.42    3.25   0
  -4   3   1  166.55    3.49   0
   5   3   1  119.26    3.05   0
  -5   3   1  114.42    2.79   0
   6   3   1  108.02    3.00   0
  -6   3   1  122.08    3.08   0
   7   3   1  409.93    4.08   0
  -7   3   1  419.82    4.08   0
   8   3   1   25.93    3.01   0
  -8   3   1   31.61    2.82   0
   9   3   1  117.42    2.98   0
  -9   3   1  161.76    3.43   0
   0   4   1   13.11    1.70   0
   1   4   1  322.81    3.52   0
  -1   4   1  346.60    3.57   0
   2   4   1  319.39    3.72   0
  -2   4   1  276.07    3.68   0
   3   4   1  216.18    3.42   0
  -3   4   1  209.68    3.16   0
   4   4   1  425.75    3.85   0
  -4   4   1  421.54    3.95   0
   5   4   1  192.37    3.18   0
  -5   4   1  227.28    3.23   0
   6   4   1  339.88    3.91   0
  -6   4   1  334.71    3.52   0
   7   4   1  112.84    3.00   0
  -7   4   1  118.18    2.93   0
   8   4   1  160.68    3.41   0
  -8   4   1  145.14    3.36   0
   9   4   1   23.02    2.59   0
  -9   4   1   23.83    3.02   0
   0   5   1   53.34    2.18   0
   1   5   1  324.62    3.48   0
  -1   5   1  384.35    3.65   0
   2   5   1  355.27    3.84   0
  -2   5   1  354.82    3.74   0
   3   5   1  202.52    2.98   0
  -3   5   1  221.61    3.06   0
   4   5   1  168.22    2.65   0
  -4   5   1  162.04    2.96   0
   5   5   1   76.71    2.77   0
  -5   5   1   85.10    2.63   0
   6   5   1   19.15    2.67   0
  -6   5   1   18.80    2.59   0
   7   5   1  445.37    4.28   0
  -7   5   1  499.74    3.89   0
   8   5   1   49.00    2.75   0
  -8   5   1   45.95    2.94   0
   9   5   1  243.69    3.87   0
  -9   5   1  232.23    3.67   0
   0   6   1   30.20    2.22   0
   1   6   1   72.31    2.29   0
  -1   6   1   67.26    2.37   0
   2   6   1   99.53    2.32   0
  -2   6   1   78.54    2.28   0
   3   6   1   90.51    2.34   0
  -3   6   1   94.82    2.22   0
   4   6   1  148.67    2.62   0
  -4   6   1  131.81    2.55   0
   5   6   1  316.14    3.30   0
  -5   6   1  324.72    3.39   0
   6   6   1  185.42    3.07   0
  -6   6   1  164.36    3.03   0
   7   6   1   97.82    2.93   0
  -7   6   1   79.92    2.50   0
   8   6   1  134.27    3.32   0
  -8   6   1  102.37    3.00   0
   9   6   1   13.48    2.96   0
  -9   6   1   16.43    2.51   0
   0   7   1  779.31    4.11   0
   1   7   1 1276.22    5.02   0
  -1   7   1 1302.39    5.07   0
   2   7   1  216.46    2.74   0
  -2   7   1  231.00    2.74   0
   3   7   1   96.12    2.26   0
  -3   7   1  110.50    2.11   0
   4   7   1    4.40    1.82   0
  -4   7   1    6.38    1.77   0
   5   7   1  263.08    3.03   0
  -5   7   1  272.93    3.16   0
   6   7   1   32.88    2.63   0
  -6   7   1   33.11    2.54   0
   7   7   1   90.10    2.62   0
  -7   7   1   70.27    2.63   0
   8   7   1    4.21    2.68   0
  -8   7   1    6.15    2.43   0
   0   8   1  338.53    2.79   0
   1   8   1   44.07    1.85   0
  -1   8   1   44.89    2.00   0
   2   8   1  147.63    2.15   0
  -2   8   1  148.59    2.26   0
   3   8   1   29.78    1.95   0
  -3   8   1   26.00    1.98   0
   4   8   1   19.65    1.96   0
  -4   8   1   26.84    2.19   0
   5   8   1   96.27    2.44   0
  -5   8   1   99.35    2.35   0
   6   8   1   58.41    2.49   0
  -6   8   1   54.88    2.38   0
   7   8   1   25.28    2.36   0
  -7   8   1   24.67    2.42   0
   8   8   1  122.64    3.24   0
  -8   8   1   98.79    2.83   0
   0   9   1   43.26    1.71   0
   1   9   1  885.27    3.92   0
  -1   9   1  887.26    3.91   0
   2   9   1  340.67    2.73   0
  -2   9   1  371.06    3.06   0
   3   9   1  135.91    2.44   0
  -3   9   1  124.08    2.39   0
   4   9   1  193.48    2.51   0
  -4   9   1  219.05    2.63   0
   5   9   1  269.68    3.06   0
  -5   9   1  242.99    2.84   0
   6   9   1   34.97    2.29   0
  -6   9   1   42.05    2.16   0
   7   9   1   92.60    2.67   0
  -7   9   1   87.05    2.71   0
   8   9   1   18.89    2.71   0
  -8   9   1   14.55    2.41   0
   0  10   1   59.45    1.77   0
   1  10   1   30.45    1.71   0
  -1  10   1   32.73    1.81   0
   2  10   1  156.02    2.49   0
  -2  10   1  145.15    2.38   0
   3  10   1   11.54    1.76   0
  -3  10   1   17.56    1.79   0
   4  10   1  133.62    2.40   0
  -4  10   1  139.35    2.46   0
   5  10   1   20.38    1.78   0
  -5  10   1   19.24    1.86   0
   6  10   1   69.01    2.30   0
  -6  10   1   78.77    2.31   0
   7  10   1   26.62    2.49   0
  -7  10   1   26.17    2.42   0
   0  11   1  191.73    2.37   0
   1  11   1  379.44    2.92   0
  -1  11   1  378.82    2.84   0
   2  11   1  563.06    3.20   0
  -2  11   1  548.91    3.19   0
   3  11   1  373.32    2.94   0
  -3  11   1  346.61    2.79   0
   4  11   1   77.41    2.04   0
  -4  11   1   87.12    2.23   0
   5  11   1   66.44    2.16   0
  -5  11   1   54.10    2.09   0
   6  11   1   10.75    1.98   0
  -6  11   1   13.06    2.10   0
   7  11   1   15.82    2.31   0
  -7  11   1   16.94    2.28   0
   0  12   1  245.15    2.51   0
   1  12   1   82.22    1.83   0
  -1  12   1   81.15    1.95   0
   2  12   1   24.47    1.88   0
  -2  12   1   22.81    2.15   0
   3  12   1   64.50    1.88   0
  -3  12   1   54.77    2.03   0
   4  12   1   16.47    1.88   0
  -4  12   1   17.10    1.98   0
   5  12   1   60.66    2.03   0
  -5  12   1   58.66    2.21   0
   6  12   1   81.97    2.36   0
  -6  12   1   96.99    2.45   0
   0  13   1   57.86    2.04   0
   1  13   1  141.24    2.11   0
  -1  13   1  133.65    2.21   0
   2  13   1  101.37    2.11   0
  -2  13   1  104.52    2.11   0
   3  13   1   40.40    1.81   0
  -3  13   1   35.12    1.87   0
   4  13   1  115.78    2.16   0
  -4  13   1   91.55    2.15   0
   5  13   1   18.32    1.92   0
  -5  13   1   14.84    1.97   0
   6  13   1   43.27    2.17   0
  -6  13   1   42.42    2.30   0
   0  14   1    1.86    1.86   0
   1  14   1   76.31    2.14   0
  -1  14   1   71.25    1.90   0
   2  14   1   18.83    1.72   0
  -2  14   1   21.64    1.78   0
   3  14   1   87.04    1.99   0
  -3  14   1   85.01    2.01   0
   4  14   1   37.83    2.05   0
  -4  14   1   38.94    1.99   0
   5  14   1   59.92    2.22   0
  -5  14   1   59.55    2.14   0
   0  15   1    2.02    1.87   0
   1  15   1   29.21    1.80   0
  -1  15   1   34.34    1.77   0
   2  15   1   12.51    1.78   0
  -2  15   1   11.96    1.68   0
   3  15   1   60.80    1.98   0
  -3  15   1   58.59    2.13   0
   4  15   1  110.14    2.29   0
  -4  15   1  107.52    2.24   0
   0  16   1  107.69    2.13   0
   1  16   1  155.30    2.29   0
  -1  16   1  158.60    2.32   0
   2  16   1   44.24    1.97   0
  -2  16   1   44.83    1.92   0
   3  16   1  117.17    2.35   0
  -3  16   1  113.02    2.19   0
   0  17   1    1.17    1.95   0
   1  17   1   29.14    2.00   0
  -1  17   1   27.72    1.99   0
   1   0   2 2914.08   18.14   0
   2   0   2   29.28    2.97   0
   3   0   2 1232.03    7.72   0
   4   0   2  492.27    4.68   0
   5   0   2    0.14    2.42   0
   6   0   2   90.97    2.66   0
   7   0   2    1.92    2.58   0
   8   0   2   33.94    2.89   0
   9   0   2   72.04    2.57   0
   0   1   2   28.73    2.55   0
   1   1   2 2398.02   13.00   0
  -1   1   2 2522.18   12.63   0
   2   1   2  567.90    6.01   0
  -2   1   2  578.94    5.40   0
   3   1   2 1007.89    7.36   0
  -3   1   2 1015.54    6.41   0
   4   1   2  768.39    5.52   0
  -4   1   2  802.71    5.19   0
   5   1   2   36.86    2.76   0
  -5   1   2   39.56    2.63   0
   6   1   2  369.74    3.99   0
  -6   1   2  392.88    4.05   0
   7   1   2   11.44    2.55   0
  -7   1   2   18.44    2.66   0
   8   1   2   41.01    2.51   0
  -8   1   2   49.05    2.89   0
   9   1   2   33.32    2.92   0
  -9   1   2   34.89    2.50   0
   0   2   2   10.78    2.49   0
   1   2   2 2085.08    9.82   0
  -1   2   2 2010.80    9.83   0
   2   2   2 1058.81    6.48   0
  -2   2   2 1100.11    7.18   0
   3   2   2 2376.27    9.14   0
  -3   2   2 2448.75    9.20   0
   4   2   2  231.82    3.68   0
  -4   2   2  269.08    3.68   0
   5   2   2  214.82    3.56   0
  -5   2   2  232.61    3.22   0
   6   2   2  174.98    3.25   0
  -6   2   2  161.92    3.12   0
   7   2   2   76.32    2.92   0
  -7   2   2   76.90    3.06   0
   8   2   2  137.73    2.92   0
  -8   2   2  148.38    3.28   0
   9   2   2   33.83    2.82   0
  -9   2   2   38.13    2.79   0
   0   3   2  225.72    3.31   0
   1   3   2  788.16    5.42   0
  -1   3   2  757.69    5.51   0
   2   3   2   41.16    2.60   0
  -2   3   2   47.42    2.58   0
   3   3   2 1310.62    6.43   0
  -3   3   2 1379.68    7.11   0
   4   3   2  381.15    3.90   0
  -4   3   2  397.21    3.82   0
   5   3   2  144.64    3.26   0
  -5   3   2  123.55    3.05   0
   6   3   2  559.59    4.74   0
  -6   3   2  625.39    4.29   0
   7   3   2   78.13    2.95   0
  -7   3   2   75.69    2.96   0
   8   3   2  200.44    3.35   0
  -8   3   2  213.29    3.55   0
   9   3   2   14.26    2.72   0
  -9   3   2   15.45    3.04   0
   0   4   2  332.52    3.53   0
   1   4   2  218.68    3.07   0
  -1   4   2  202.31    2.97   0
   2   4   2  339.15    3.80   0
  -2   4   2  322.31    3.86   0
   3   4   2 1162.94    5.68   0
  -3   4   2 1099.30    5.82   0
   4   4   2  126.45    2.92   0
  -4   4   2  111.66    2.89   0
   5   4   2   71.18    2.68   0
  -5   4   2   69.95    2.66   0
   6   4   2  227.73    3.25   0
  -6   4   2  272.11    3.36   0
   7   4   2   75.55    2.73   0
  -7   4   2   76.90    2.86   0
   8   4   2  227.50    3.58   0
  -8   4   2  219.50    3.66   0
   9   4   2   65.99    3.24   0
  -9   4   2   65.64    3.20   0
   0   5   2  511.06    3.99   0
   1   5   2 1260.65    5.69   0
  -1   5   2 1200.13    5.60   0
   2   5   2  692.03    4.48   0
  -2   5   2  655.52    4.54   0
   3   5   2   67.08    2.19   0
  -3   5   2   77.48    2.32   0
   4   5   2  614.90    4.10   0
  -4   5   2  609.57    4.18   0
   5   5   2   15.15    2.26   0
  -5   5   2   25.77    2.52   0
   6   5   2  228.85    3.34   0
  -6   5   2  231.40    3.43   0
   7   5   2   42.68    2.96   0
  -7   5   2   37.47    2.62   0
   8   5   2   59.34    3.09   0
  -8   5   2   68.83    2.78   0
   9   5   2   14.67    3.02   0
  -9   5   2   14.86    2.89   0
   0   6   2  514.30    3.81   0
   1   6   2 1349.87    5.52   0
  -1   6   2 1404.19    5.59   0
   2   6   2  307.58    3.10   0
  -2   6   2  323.26    3.39   0
   3   6   2  339.53    3.21   0
  -3   6   2  279.88    2.98   0
   4   6   2  286.51    3.03   0
  -4   6   2  250.11    2.94   0
   5   6   2  217.20    3.00   0
  -5   6   2  188.90    3.04   0
   6   6   2   68.23    2.60   0
  -6   6   2   66.21    2.82   0
   7   6   2  136.55    3.14   0
  -7   6   2  142.29    2.93   0
   8   6   2   59.70    3.08   0
  -8   6   2   57.36    2.96   0
   9   6   2   38.66    2.99   0
  -9   6   2   34.88    2.71   0
   0   7   2  486.95    3.42   0
   1   7   2  524.89    3.37   0
  -1   7   2  487.87    3.39   0
   2   7   2  383.71    3.09   0
  -2   7   2  353.44    3.08   0
   3   7   2  374.54    3.08   0
  -3   7   2  392.69    3.38   0
   4   7   2  144.12    2.45   0
  -4   7   2  147.50    2.46   0
   5   7   2  292.90    2.97   0
  -5   7   2  330.04    3.40   0
   6   7   2   45.86    2.48   0
  -6   7   2   46.32    2.37   0
   7   7   2   50.62    2.85   0
  -7   7   2   59.52    2.81   0
   8   7   2   26.47    2.56   0
  -8   7   2   26.00    2.43   0
   0   8   2  567.95    3.39   0
   1   8   2    0.72    1.95   0
  -1   8   2    2.66    1.55   0
   2   8   2  700.76    3.74   0
  -2   8   2  697.03    3.85   0
   3   8   2  382.70    2.90   0
  -3   8   2  402.86    3.23   0
   4   8   2  275.54    2.91   0
  -4   8   2  241.50    2.85   0
   5   8   2  358.32    3.05   0
  -5   8   2  356.01    3.14   0
   6   8   2  110.60    2.69   0
  -6   8   2  110.16    2.81   0
   7   8   2   29.86    2.20   0
  -7   8   2   28.65    2.49   0
   8   8   2   27.86    2.70   0
  -8   8   2   16.77    2.35   0
   0   9   2  194.62    2.30   0
   1   9   2   41.59    1.95   0
  -1   9   2   53.92    1.77   0
   2   9   2  320.13    2.70   0
  -2   9   2  311.83    2.81   0
   3   9   2  202.73    2.58   0
  -3   9   2  203.17    2.76   0
   4   9   2   46.11    1.93   0
  -4   9   2   43.16    2.22   0
   5   9   2  313.47    3.05   0
  -5   9   2  324.49    3.07   0
   6   9   2  123.60    2.55   0
  -6   9   2  114.80    2.66   0
   7   9   2   53.81    2.40   0
  -7   9   2   72.31    2.41   0
   8   9   2   39.17    2.69   0
  -8   9   2   42.14    2.65   0
   0  10   2  198.40    2.41   0
   1  10   2   38.63    1.91   0
  -1  10   2   40.71    1.81   0
   2  10   2  685.63    3.59   0
  -2  10   2  651.70    3.63   0
   3  10   2  116.75    2.32   0
  -3  10   2  125.84    2.38   0
   4  10   2  335.68    2.88   0
  -4  10   2  327.73    2.84   0
   5  10   2  210.92    2.59   0
  -5  10   2  226.68    2.70   0
   6  10   2   15.08    2.12   0
  -6  10   2   22.21    2.26   0
   7  10   2   28.96    2.36   0
  -7  10   2   28.83    2.50   0
   0  11   2    2.07    1.69   0
   1  11   2   25.22    1.75   0
  -1  11   2   22.21    1.92   0
   2  11   2   98.27    2.06   0
  -2  11   2  108.93    2.00   0
   3  11   2  160.03    2.34   0
  -3  11   2  167.09    2.29   0
   4  11   2   82.42    2.16   0
  -4  11   2   75.73    2.07   0
   5  11   2  116.50    2.27   0
  -5  11   2  116.76    2.35   0
   6  11   2   41.30    2.10   0
  -6  11   2   40.87    2.21   0
   7  11   2   59.55    2.62   0
  -7  11   2   63.25    2.40   0
   0  12   2  203.34    2.34   0
   1  12   2   37.94    1.89   0
  -1  12   2   39.08    1.83   0
   2  12   2  281.82    2.56   0
  -2  12   2  294.54    2.79   0
   3  12   2   51.21    1.83   0
  -3  12   2   60.18    2.11   0
   4  12   2   86.33    1.96   0
  -4  12   2   79.71    1.99   0
   5  12   2  155.16    2.46   0
  -5  12   2  161.77    2.44   0
   6  12   2   53.38    2.21   0
  -6  12   2   50.15    2.17   0
   0  13   2  131.05    2.22   0
   1  13   2    4.00    1.81   0
  -1  13   2    3.79    1.85   0
   2  13   2  212.98    2.44   0
  -2  13   2  186.12    2.37   0
   3  13   2   24.00    1.74   0
  -3  13   2   20.61    1.73   0
   4  13   2    8.88    1.94   0
  -4  13   2    5.53    1.75   0
   5  13   2  101.36    2.34   0
  -5  13   2  104.90    2.36   0
   6  13   2    6.10    2.00   0
  -6  13   2    4.02    2.06   0
   0  14   2  263.87    2.60   0
   1  14   2   23.42    1.85   0
  -1  14   2   24.64    1.86   0
   2  14   2  111.18    2.11   0
  -2  14   2  127.79    2.19   0
   3  14   2   41.22    1.97   0
  -3  14   2   39.14    1.88   0
   4  14   2    8.54    1.84   0
  -4  14   2   12.81    2.07   0
   5  14   2  115.44    2.21   0
  -5  14   2  117.12    2.45   0
   0  15   2  201.62    2.42   0
   1  15   2   34.20    1.81   0
  -1  15   2   32.73    1.89   0
   2  15   2   69.71    2.15   0
  -2  15   2   73.83    2.03   0
   3  15   2   43.44    1.98   0
  -3  15   2   45.06    1.98   0
   4  15   2   11.12    2.05   0
  -4  15   2   10.52    1.85   0
   0  16   2   60.96    2.00   0
   1  16   2    4.08    1.88   0
  -1  16   2    7.51    1.91   0
   2  16   2   18.15    1.80   0
  -2  16   2   14.08    1.91   0
   3  16   2    7.50    1.89   0
  -3  16   2    5.55    2.02   0
   0  17   2   90.72    2.16   0
   1  17   2   41.33    2.13   0
  -1  17   2   41.83    2.05   0
   1   0   3   67.22    5.62   0
   2   0   3  299.00    4.88   0
   3   0   3   58.81    3.76   0
   4   0   3  271.30    3.93   0
   5   0   3  157.88    2.92   0
   6   0   3  553.14    4.11   0
   7   0   3  412.80    3.97   0
   8   0   3   51.38    2.58   0
   9   0   3  205.64    3.24   0
   0   1   3  420.36    6.75   0
   1   1   3  251.87    4.94   0
  -1   1   3  270.80    4.92   0
   2   1   3  321.49    5.12   0
  -2   1   3  297.51    4.30   0
   3   1   3 2289.54   10.15   0
  -3   1   3 2463.55    9.30   0
   4   1   3  388.86    4.61   0
  -4   1   3  428.75    4.13   0
   5   1   3  484.74    4.86   0
  -5   1   3  548.26    4.51   0
   6   1   3   19.00    2.61   0
  -6   1   3   15.42    2.70   0
   7   1   3   82.85    2.79   0
  -7   1   3   89.99    3.00   0
   8   1   3   23.22    2.63   0
  -8   1   3   13.25    2.66   0
   9   1   3   14.18    2.67   0
  -9   1   3   13.88    2.90   0
   0   2   3  335.27    4.48   0
   1   2   3  198.60    3.62   0
  -1   2   3  206.51    3.62   0
   2   2   3  123.49    3.14   0
  -2   2   3  149.65    3.07   0
   3   2   3   26.97    3.33   0
  -3   2   3   37.54    3.46   0
   4   2   3  193.84    3.40   0
  -4   2   3  198.04    3.26   0
   5   2   3  209.76    3.59   0
  -5   2   3  229.76    3.39   0
   6   2   3    2.91    2.51   0
  -6   2   3    2.56    2.49   0
   7   2   3  519.99    4.41   0
  -7   2   3  554.81    4.37   0
   8   2   3   19.93    2.91   0
  -8   2   3   13.86    2.61   0
   9   2   3  185.28    3.46   0
  -9   2   3  185.40    3.77   0
   0   3   3 1992.44    8.26   0
   1   3   3  512.24    4.42   0
  -1   3   3  497.84    4.61   0
   2   3   3  374.85    3.93   0
  -2   3   3  331.54    4.14   0
   3   3   3 1334.38    6.60   0
  -3   3   3 1399.18    6.91   0
   4   3   3  239.38    3.50   0
  -4   3   3  254.23    3.56   0
   5   3   3  312.35    3.82   0
  -5   3   3  305.46    3.37   0
   6   3   3  156.84    3.13   0
  -6   3   3  160.25    2.99   0
   7   3   3   85.71    3.08   0
  -7   3   3   82.91    2.73   0
   8   3   3   96.62    3.20   0
  -8   3   3   78.02    2.80   0
   9   3   3   23.91    3.08   0
  -9   3   3   27.64    2.55   0
   0   4   3   60.55    2.28   0
   1   4   3  165.58    2.85   0
  -1   4   3  133.61    2.84   0
   2   4   3  266.45    3.30   0
  -2   4   3  247.67    3.62   0
   3   4   3  705.84    4.50   0
  -3   4   3  637.81    4.63   0
   4   4   3    1.01    2.03   0
  -4   4   3    1.97    2.31   0
   5   4   3   38.71    2.48   0
  -5   4   3   52.79    2.73   0
   6   4   3   53.22    2.56   0
  -6   4   3   55.37    2.70   0
   7   4   3  252.82    3.58   0
  -7   4   3  250.87    3.15   0
   8   4   3   31.96    2.92   0
  -8   4   3   28.54    2.50   0
   9   4   3  129.17    3.32   0
  -9   4   3  109.67    3.22   0
   0   5   3  132.58    2.93   0
   1   5   3   52.32    2.53   0
  -1   5   3   45.62    2.47   0
   2   5   3  967.00    5.18   0
  -2   5   3  905.57    5.23   0
   3   5   3   37.54    2.18   0
  -3   5   3   43.21    2.51   0
   4   5   3  325.90    3.36   0
  -4   5   3  307.08    3.30   0
   5   5   3  433.96    4.15   0
  -5   5   3  476.29    4.14   0
   6   5   3  237.48    3.27   0
  -6   5   3  248.38    3.19   0
   7   5   3   62.61    2.86   0
  -7   5   3   75.83    2.54   0
   8   5   3  368.49    3.91   0
  -8   5   3  344.07    3.97   0
   9   5   3   58.42    3.09   0
  -9   5   3   47.44    2.90   0
   0   6   3  165.22    2.75   0
   1   6   3  708.84    4.25   0
  -1   6   3  724.87    4.43   0
   2   6   3  180.91    2.58   0
  -2   6   3  198.60    2.84   0
   3   6   3   30.80    1.88   0
  -3   6   3   38.87    2.06   0
   4   6   3   11.06    1.74   0
  -4   6   3   10.97    1.91   0
   5   6   3   84.22    2.63   0
  -5   6   3   65.52    2.60   0
   6   6   3   29.20    2.45   0
  -6   6   3   32.96    2.89   0
   7   6   3   46.62    2.62   0
  -7   6   3   33.48    2.41   0
   8   6   3   27.54    2.94   0
  -8   6   3   25.92    2.64   0
   0   7   3  851.34    4.15   0
   1   7   3   33.29    1.79   0
  -1   7   3   33.24    1.89   0
   2   7   3  247.72    2.69   0
  -2   7   3  235.91    2.80   0
   3   7   3   68.96    2.21   0
  -3   7   3   60.81    2.23   0
   4   7   3  128.96    2.31   0
  -4   7   3  121.55    2.49   0
   5   7   3  205.80    2.79   0
  -5   7   3  206.45    2.87   0
   6   7   3  274.14    3.42   0
  -6   7   3  265.22    3.12   0
   7   7   3   20.76    2.63   0
  -7   7   3   20.35    2.30   0
   8   7   3  292.99    3.70   0
  -8   7   3  274.76    3.50   0
   0   8   3   22.42    1.80   0
   1   8   3  579.26    3.39   0
  -1   8   3  584.21    3.49   0
   2   8   3   15.51    1.84   0
  -2   8   3    8.59    1.85   0
   3   8   3    7.24    1.74   0
  -3   8   3    4.45    1.92   0
   4   8   3  103.54    2.29   0
  -4   8   3  106.68    2.48   0
   5   8   3  141.84    2.57   0
  -5   8   3  119.76    2.59   0
   6   8   3  138.20    2.70   0
  -6   8   3  140.50    2.79   0
   7   8   3    1.99    2.38   0
  -7   8   3    1.65    2.60   0
   8   8   3   28.27    2.98   0
  -8   8   3   25.26    2.58   0
   0   9   3   11.60    1.62   0
   1   9   3   72.21    1.90   0
  -1   9   3   78.61    2.08   0
   2   9   3  111.54    2.11   0
  -2   9   3  102.87    2.13   0
   3   9   3   27.88    1.95   0
  -3   9   3   31.57    1.83   0
   4   9   3   55.03    2.05   0
  -4   9   3   46.70    2.00   0
   5   9   3  125.03    2.45   0
  -5   9   3  116.65    2.40   0
   6   9   3  327.86    3.33   0
  -6   9   3  311.81    3.19   0
   7   9   3   24.16    2.41   0
  -7   9   3   14.68    2.28   0
   8   9   3  338.11    4.02   0
  -8   9   3  337.11    3.59   0
   0  10   3   36.09    1.89   0
   1  10   3   23.30    1.89   0
  -1  10   3   29.50    1.98   0
   2  10   3  385.16    2.84   0
  -2  10   3  385.77    2.94   0
   3  10   3   42.48    1.94   0
  -3  10   3   46.26    2.06   0
   4  10   3  166.33    2.28   0
  -4  10   3  154.45    2.32   0
   5  10   3  140.63    2.46   0
  -5  10   3  139.05    2.63   0
   6  10   3   24.05    2.01   0
  -6  10   3   18.53    2.11   0
   7  10   3  171.11    3.21   0
  -7  10   3  169.54    2.93   0
   0  11   3   37.63    1.81   0
   1  11   3    7.99    1.77   0
  -1  11   3    9.20    1.84   0
   2  11   3    5.40    1.63   0
  -2  11   3    4.61    1.63   0
   3  11   3   73.23    2.08   0
  -3  11   3   69.80    2.00   0
   4  11   3    3.41    1.75   0
  -4  11   3    6.22    1.88   0
   5  11   3   43.33    2.03   0
  -5  11   3   48.31    2.16   0
   6  11   3  122.24    2.47   0
  -6  11   3  119.90    2.53   0
   7  11   3    3.15    2.33   0
  -7  11   3    2.63    2.17   0
   0  12   3  144.75    2.09   0
   1  12   3   47.37    1.97   0
  -1  12   3   43.41    1.90   0
   2  12   3  386.13    2.77   0
  -2  12   3  416.79    3.11   0
   3  12   3  110.41    2.04   0
  -3  12   3  102.42    2.23   0
   4  12   3  122.91    2.23   0
  -4  12   3  128.64    2.34   0
   5  12   3  126.44    2.29   0
  -5  12   3  124.07    2.56   0
   6  12   3    7.63    2.08   0
  -6  12   3    5.10    1.95   0
   0  13   3   75.07    1.98   0
   1  13   3   37.50    1.86   0
  -1  13   3   39.89    1.79   0
   2  13   3   13.19    1.82   0
  -2  13   3   15.18    1.97   0
   3  13   3   34.21    1.81   0
  -3  13   3   23.91    1.99   0
   4  13   3  142.91    2.28   0
  -4  13   3  154.19    2.34   0
   5  13   3   62.15    2.05   0
  -5  13   3   46.88    2.16   0
   6  13   3    6.87    2.20   0
  -6  13   3   12.81    2.13   0
   0  14   3  205.57    2.32   0
   1  14   3    2.03    1.70   0
  -1  14   3    1.77    1.71   0
   2  14   3  148.94    2.21   0
  -2  14   3  126.63    2.19   0
   3  14   3   32.72    1.86   0
  -3  14   3   30.69    1.93   0
   4  14   3  116.65    2.28   0
  -4  14   3  114.09    2.21   0
   5  14   3   70.34    2.07   0
  -5  14   3   73.47    2.35   0
   0  15   3    3.91    1.83   0
   1  15   3   11.87    2.00   0
  -1  15   3    5.97    1.99   0
   2  15   3   19.03    1.83   0
  -2  15   3   21.04    1.71   0
   3  15   3   38.62    1.81   0
  -3  15   3   32.24    1.92   0
   4  15   3   11.00    1.83   0
  -4  15   3   12.63    2.09   0
   0  16   3   32.27    1.85   0
   1  16   3   18.75    1.90   0
  -1  16   3   17.37    1.85   0
   2  16   3   59.93    2.04   0
  -2  16   3   54.66    2.05   0
   3  16   3   80.65    2.12   0
  -3  16   3   83.60    2.47   0
   0  17   3   31.61    1.93   0
   1  17   3   96.64    2.22   0
  -1  17   3   85.60    2.20   0
   0   0   4  280.85   13.99   0
   1   0   4  179.49    5.90   0
   2   0   4    0.73    2.64   0
   3   0   4  823.53    7.40   0
   4   0   4   57.19    3.02   0
   5   0   4  898.71    5.27   0
   6   0   4    1.05    2.37   0
   7   0   4  726.75    4.63   0
   8   0   4    3.57    2.71   0
   9   0   4  187.27    3.37   0
   0   1   4 4327.61   18.97   0
   1   1   4  114.56    3.95   0
  -1   1   4  110.92    3.89   0
   2   1   4  242.23    4.40   0
  -2   1   4  204.17    3.94   0
   3   1   4   93.15    4.14   0
  -3   1   4   89.37    3.65   0
   4   1   4   11.79    2.78   0
  -4   1   4   10.29    2.30   0
   5   1   4   73.42    2.89   0
  -5   1   4   73.06    2.68   0
   6   1   4   34.73    2.70   0
  -6   1   4   32.61    2.64   0
   7   1   4    5.95    2.42   0
  -7   1   4    6.76    2.60   0
   8   1   4   10.99    2.56   0
  -8   1   4   14.11    2.46   0
   9   1   4    0.92    2.58   0
  -9   1   4    0.96    2.87   0
   0   2   4  157.69    3.33   0
   1   2   4  445.30    4.56   0
  -1   2   4  471.69    5.17   0
   2   2   4   20.39    2.87   0
  -2   2   4   23.19    2.72   0
   3   2   4  639.72    5.88   0
  -3   2   4  715.80    5.33   0
   4   2   4  323.07    3.88   0
  -4   2   4  337.67    3.73   0
   5   2   4  608.85    4.77   0
  -5   2   4  653.74    4.45   0
   6   2   4  380.65    4.30   0
  -6   2   4  415.63    3.80   0
   7   2   4 1173.83    5.74   0
  -7   2   4 1186.89    5.69   0
   8   2   4   41.20    2.83   0
  -8   2   4   44.97    2.92   0
   9   2   4  248.11    3.53   0
  -9   2   4  259.02    3.79   0
   0   3   4   36.08    2.21   0
   1   3   4  262.44    3.55   0
  -1   3   4  239.73    3.46   0
   2   3   4  370.83    4.12   0
  -2   3   4  322.96    3.98   0
   3   3   4  220.97    3.50   0
  -3   3   4  238.55    3.80   0
   4   3   4  909.39    5.30   0
  -4   3   4  951.41    5.38   0
   5   3   4    1.03    2.40   0
  -5   3   4    2.59    2.26   0
   6   3   4   24.88    2.73   0
  -6   3   4   28.50    2.45   0
   7   3   4   34.32    2.71   0
  -7   3   4   33.39    2.56   0
   8   3   4  119.88    2.97   0
  -8   3   4  124.37    3.11   0
   9   3   4    4.68    2.92   0
  -9   3   4   -1.17    2.73   0
   0   4   4   54.50    2.34   0
   1   4   4  618.71    4.59   0
  -1   4   4  580.35    4.52   0
   2   4   4  225.57    3.36   0
  -2   4   4  207.69    3.63   0
   3   4   4  169.18    2.95   0
  -3   4   4  160.22    3.10   0
   4   4   4  173.00    2.93   0
  -4   4   4  184.43    2.95   0
   5   4   4  655.60    4.41   0
  -5   4   4  750.56    4.63   0
   6   4   4  166.48    3.24   0
  -6   4   4  175.90    3.10   0
   7   4   4  181.72    3.38   0
  -7   4   4  214.26    3.29   0
   8   4   4    6.10    2.83   0
  -8   4   4    3.88    2.69   0
   9   4   4   45.99    2.94   0
  -9   4   4   50.82    2.77   0
   0   5   4 2096.66    7.08   0
   1   5   4 1198.45    5.61   0
  -1   5   4 1186.31    5.70   0
   2   5   4 1598.55    6.12   0
  -2   5   4 1553.80    6.47   0
   3   5   4  479.97    3.66   0
  -3   5   4  442.30    3.78   0
   4   5   4  708.93    4.37   0
  -4   5   4  674.48    4.46   0
   5   5   4   77.56    2.55   0
  -5   5   4   75.45    3.05   0
   6   5   4  187.82    3.16   0
  -6   5   4  173.94    3.14   0
   7   5   4   44.56    2.78   0
  -7   5   4   43.82    2.59   0
   8   5   4   19.88    2.95   0
  -8   5   4   22.88    2.57   0
   9   5   4   15.99    3.01   0
  -9   5   4    8.59    2.70   0
   0   6   4   12.13    2.46   0
   1   6   4   12.99    2.02   0
  -1   6   4   13.16    2.27   0
   2   6   4  399.49    3.29   0
  -2   6   4  372.23    3.29   0
   3   6   4  342.17    3.09   0
  -3   6   4  338.56    3.25   0
   4   6   4  323.65    3.00   0
  -4   6   4  299.14    3.13   0
   5   6   4  139.37    2.58   0
  -5   6   4  149.51    2.80   0
   6   6   4  125.12    2.92   0
  -6   6   4  139.30    3.09   0
   7   6   4    2.42    2.52   0
  -7   6   4    3.61    2.33   0
   8   6   4    8.53    2.88   0
  -8   6   4    7.16    2.45   0
   0   7   4  531.56    3.42   0
   1   7   4  113.41    2.42   0
  -1   7   4  120.36    2.52   0
   2   7   4 1020.28    4.48   0
  -2   7   4  952.98    4.49   0
   3   7   4   23.41    1.97   0
  -3   7   4   24.62    1.98   0
   4   7   4  532.48    3.53   0
  -4   7   4  501.15    3.78   0
   5   7   4  200.62    2.74   0
  -5   7   4  201.82    2.99   0
   6   7   4  220.65    2.90   0
  -6   7   4  256.48    3.57   0
   7   7   4   14.07    2.60   0
  -7   7   4   13.30    2.15   0
   8   7   4    6.75    2.78   0
  -8   7   4    6.43    2.30   0
   0   8   4    7.69    1.79   0
   1   8   4   59.56    1.87   0
  -1   8   4   53.07    1.90   0
   2   8   4  650.78    3.57   0
  -2   8   4  644.05    3.66   0
   3   8   4   35.36    1.99   0
  -3   8   4   25.31    2.00   0
   4   8   4  336.00    2.98   0
  -4   8   4  359.63    3.23   0
   5   8   4   93.38    2.36   0
  -5   8   4   81.94    2.45   0
   6   8   4   34.81    2.32   0
  -6   8   4   34.11    2.44   0
   7   8   4   28.39    2.57   0
  -7   8   4   20.52    2.67   0
   8   8   4   15.84    2.72   0
  -8   8   4   12.62    2.35   0
   0   9   4   31.68    1.75   0
   1   9   4   44.71    1.76   0
  -1   9   4   49.41    2.08   0
   2   9   4  375.97    2.88   0
  -2   9   4  389.08    3.13   0
   3   9   4   41.77    1.99   0
  -3   9   4   53.37    2.33   0
   4   9   4  492.84    3.23   0
  -4   9   4  477.81    3.38   0
   5   9   4   12.26    1.90   0
  -5   9   4   19.01    2.09   0
   6   9   4  301.84    3.25   0
  -6   9   4  318.63    3.24   0
   7   9   4   18.77    2.42   0
  -7   9   4   18.95    2.30   0
   8   9   4   54.97    2.79   0
  -8   9   4   60.82    2.72   0
   0  10   4    0.59    1.93   0
   1  10   4  587.50    3.44   0
  -1  10   4  558.99    3.39   0
   2  10   4  365.43    2.80   0
  -2  10   4  378.29    3.03   0
   3  10   4  141.00    2.14   0
  -3  10   4  122.57    2.32   0
   4  10   4  158.42    2.43   0
  -4  10   4  161.53    2.54   0
   5  10   4   33.89    2.04   0
  -5  10   4   29.94    2.15   0
   6  10   4   11.06    2.12   0
  -6  10   4   14.18    2.12   0
   7  10   4   25.74    2.12   0
  -7  10   4   28.15    2.42   0
   0  11   4   19.00    1.97   0
   1  11   4   32.00    1.97   0
  -1  11   4   36.04    1.89   0
   2  11   4   14.47    1.95   0
  -2  11   4   19.13    1.67   0
   3  11   4   57.68    1.92   0
  -3  11   4   55.34    2.13   0
   4  11   4   26.91    1.93   0
  -4  11   4   34.74    1.95   0
   5  11   4    3.17    1.90   0
  -5  11   4    3.10    1.96   0
   6  11   4  137.81    2.63   0
  -6  11   4  153.42    2.67   0
   7  11   4   10.73    2.38   0
  -7  11   4   10.02    2.23   0
   0  12   4   10.13    1.82   0
   1  12   4  833.14    3.74   0
  -1  12   4  824.55    3.74   0
   2  12   4    5.19    1.66   0
  -2  12   4    5.34    1.62   0
   3  12   4  302.00    2.53   0
  -3  12   4  307.04    2.79   0
   4  12   4   89.12    2.11   0
  -4  12   4   84.11    2.19   0
   5  12   4  102.68    2.37   0
  -5  12   4   93.91    2.22   0
   6  12   4  128.97    2.52   0
  -6  12   4  133.53    2.63   0
   0  13   4   31.15    1.68   0
   1  13   4    1.09    1.59   0
  -1  13   4    1.19    1.75   0
   2  13   4    1.34    1.80   0
  -2  13   4    1.00    1.77   0
   3  13   4    3.68    1.71   0
  -3  13   4    4.13    1.89   0
   4  13   4   31.47    2.02   0
  -4  13   4   36.94    2.08   0
   5  13   4    0.65    1.98   0
  -5  13   4    1.12    1.91   0
   6  13   4   72.52    2.29   0
  -6  13   4   72.27    2.34   0
   0  14   4   62.89    1.95   0
   1  14   4  681.46    3.51   0
  -1  14   4  697.68    3.65   0
   2  14   4    3.73    1.89   0
  -2  14   4    5.47    1.83   0
   3  14   4  151.66    2.26   0
  -3  14   4  160.93    2.42   0
   4  14   4   86.74    2.13   0
  -4  14   4   87.86    2.21   0
   5  14   4   14.86    2.04   0
  -5  14   4   14.56    2.08   0
   0  15   4  178.85    2.28   0
   1  15   4   14.37    1.64   0
  -1  15   4   16.67    1.76   0
   2  15   4    4.05    1.75   0
  -2  15   4    4.25    1.90   0
   3  15   4    2.17    1.94   0
  -3  15   4    2.00    1.89   0
   4  15   4   78.26    2.07   0
  -4  15   4   78.56    2.35   0
   0  16   4   15.13    1.95   0
   1  16   4  128.91    2.40   0
  -1  16   4  127.80    2.21   0
   2  16   4   17.32    1.77   0
  -2  16   4   19.36    2.03   0
   3  16   4  157.56    2.49   0
  -3  16   4  157.13    2.54   0
   0  17   4    4.20    1.90   0
   1  17   4    8.85    1.90   0
  -1  17   4    9.74    2.48   0
   1   0   5   58.61    4.66   0
   2   0   5    1.42    3.89   0
   3   0   5    2.40    3.80   0
   4   0   5   57.11    3.15   0
   5   0   5   40.51    2.75   0
   6   0   5  189.36    3.24   0
   7   0   5   55.52    2.63   0
   8   0   5  119.72    2.94   0
   9   0   5  159.03    3.68   0
   0   1   5 1173.80   10.44   0
   1   1   5 1374.66    9.48   0
  -1   1   5 1395.71   10.12   0
   2   1   5  147.12    4.23   0
  -2   1   5  169.82    4.45   0
   3   1   5  633.32    5.96   0
  -3   1   5  603.70    5.37   0
   4   1   5  558.27    5.22   0
  -4   1   5  545.53    4.53   0
   5   1   5  269.48    4.06   0
  -5   1   5  258.59    3.44   0
   6   1   5  390.08    4.16   0
  -6   1   5  433.98    4.15   0
   7   1   5   12.65    2.63   0
  -7   1   5   10.28    2.60   0
   8   1   5   95.62    2.79   0
  -8   1   5  107.89    2.93   0
   9   1   5   -0.79    3.00   0
  -9   1   5    1.19    2.58   0
   0   2   5 1457.79    8.35   0
   1   2   5 1170.51    6.88   0
  -1   2   5 1108.95    6.86   0
   2   2   5  171.79    3.65   0
  -2   2   5  166.76    3.84   0
   3   2   5  330.02    4.61   0
  -3   2   5  344.57    4.37   0
   4   2   5   60.64    2.64   0
  -4   2   5   69.06    2.70   0
   5   2   5  125.41    3.11   0
  -5   2   5  122.64    3.06   0
   6   2   5   26.51    2.77   0
  -6   2   5   27.18    2.44   0
   7   2   5  338.19    3.60   0
  -7   2   5  307.76    3.40   0
   8   2   5   77.04    2.64   0
  -8   2   5   96.93    2.78   0
   9   2   5   72.04    2.64   0
  -9   2   5   65.07    3.15   0
   0   3   5 3555.80   10.90   0
   1   3   5  538.93    4.44   0
  -1   3   5  561.16    4.82   0
   2   3   5  790.09    5.24   0
  -2   3   5  817.97    5.49   0
   3   3   5  534.74    4.76   0
  -3   3   5  533.12    4.32   0
   4   3   5  489.70    4.01   0
  -4   3   5  574.37    4.45   0
   5   3   5  282.61    3.62   0
  -5   3   5  290.31    3.38   0
   6   3   5  140.77    3.23   0
  -6   3   5  162.93    3.02   0
   7   3   5   74.85    3.02   0
  -7   3   5   77.04    2.96   0
   8   3   5  145.46    3.21   0
  -8   3   5  170.83    3.17   0
   9   3   5   24.10    2.95   0
  -9   3   5   20.45    2.65   0
   0   4   5  288.93    3.88   0
   1   4   5  770.04    4.96   0
  -1   4   5  768.52    5.02   0
   2   4   5  749.58    4.78   0
  -2   4   5  732.86    4.88   0
   3   4   5  753.34    4.67   0
  -3   4   5  714.51    4.60   0
   4   4   5  322.60    3.78   0
  -4   4   5  306.59    3.30   0
   5   4   5  222.43    3.08   0
  -5   4   5  220.81    3.13   0
   6   4   5   25.45    2.53   0
  -6   4   5   28.27    2.38   0
   7   4   5  150.98    3.30   0
  -7   4   5  163.00    3.14   0
   8   4   5   45.22    2.89   0
  -8   4   5   42.04    2.80   0
   9   4   5  102.06    3.29   0
  -9   4   5  105.26    3.10   0
   0   5   5 1626.45    6.48   0
   1   5   5  111.29    3.04   0
  -1   5   5   94.65    2.91   0
   2   5   5  408.29    3.56   0
  -2   5   5  387.13    3.64   0
   3   5   5  219.21    2.98   0
  -3   5   5  182.18    2.91   0
   4   5   5  234.65    3.06   0
  -4   5   5  254.13    3.22   0
   5   5   5  393.33    3.61   0
  -5   5   5  389.47    3.81   0
   6   5   5  266.00    3.18   0
  -6   5   5  290.89    3.37   0
   7   5   5  190.11    3.11   0
  -7   5   5  179.11    2.99   0
   8   5   5   91.22    3.35   0
  -8   5   5  107.56    2.87   0
   9   5   5   10.76    3.66   0
  -9   5   5   17.91    2.85   0
   0   6   5  842.34    4.61   0
   1   6   5  728.39    4.05   0
  -1   6   5  756.36    4.44   0
   2   6   5  339.37    3.11   0
  -2   6   5  319.53    3.27   0
   3   6   5   67.82    2.16   0
  -3   6   5   69.91    2.33   0
   4   6   5   28.39    2.09   0
  -4   6   5   27.03    2.27   0
   5   6   5    9.65    2.24   0
  -5   6   5   17.80    2.44   0
   6   6   5   12.90    2.58   0
  -6   6   5   12.40    2.49   0
   7   6   5   61.15    2.66   0
  -7   6   5   67.03    2.70   0
   8   6   5   -0.35    2.55   0
  -8   6   5    0.64    2.50   0
   0   7   5  280.30    2.76   0
   1   7   5  101.04    2.12   0
  -1   7   5   97.81    2.37   0
   2   7   5   19.42    2.03   0
  -2   7   5   18.41    1.83   0
   3   7   5   46.52    2.09   0
  -3   7   5   42.34    2.04   0
   4   7   5   34.96    2.07   0
  -4   7   5   45.82    2.41   0
   5   7   5  213.68    2.76   0
  -5   7   5  219.62    3.03   0
   6   7   5  134.30    2.81   0
  -6   7   5  135.35    3.04   0
   7   7   5   65.44    2.69   0
  -7   7   5   51.33    2.51   0
   8   7   5  157.92    3.49   0
  -8   7   5  166.77    3.17   0
   0   8   5   75.62    2.01   0
   1   8   5  298.12    2.78   0
  -1   8   5  288.19    2.79   0
   2   8   5   13.13    1.81   0
  -2   8   5   24.35    1.89   0
   3   8   5   63.83    1.98   0
  -3   8   5   73.18    2.11   0
   4   8   5   48.99    2.18   0
  -4   8   5   35.79    2.23   0
   5   8   5  329.59    3.19   0
  -5   8   5  331.91    3.39   0
   6   8   5   95.22    2.60   0
  -6   8   5   97.44    2.72   0
   7   8   5  108.92    2.89   0
  -7   8   5  105.41    2.74   0
   8   8   5   19.87    2.69   0
  -8   8   5   21.84    2.42   0
   0   9   5    7.35    1.83   0
   1   9   5    8.01    1.70   0
  -1   9   5    6.73    1.87   0
   2   9   5   15.29    1.74   0
  -2   9   5   11.08    1.87   0
   3   9   5   26.37    1.90   0
  -3   9   5   21.26    1.99   0
   4   9   5   34.87    2.08   0
  -4   9   5   28.61    2.09   0
   5   9   5  120.33    2.25   0
  -5   9   5  136.02    2.65   0
   6   9   5  176.93    2.72   0
  -6   9   5  177.83    2.76   0
   7   9   5   99.20    2.77   0
  -7   9   5  112.82    2.86   0
   8   9   5  195.47    4.20   0
  -8   9   5  219.74    3.12   0
   0  10   5   12.37    1.84   0
   1  10   5    0.03    1.82   0
  -1  10   5    4.53    1.88   0
   2  10   5  353.08    2.87   0
  -2  10   5  325.59    2.95   0
   3  10   5   92.34    2.09   0
  -3  10   5  107.75    2.27   0
   4  10   5  161.26    2.54   0
  -4  10   5  155.27    2.42   0
   5  10   5  232.21    2.61   0
  -5  10   5  226.36    2.82   0
   6  10   5   32.50    2.29   0
  -6  10   5   32.68    2.22   0
   7  10   5  193.16    3.11   0
  -7  10   5  192.65    3.16   0
   0  11   5   12.56    1.90   0
   1  11   5   69.04    2.09   0
  -1  11   5   63.67    1.98   0
   2  11   5  102.06    2.00   0
  -2  11   5  109.41    2.16   0
   3  11   5   74.47    2.14   0
  -3  11   5   66.86    2.24   0
   4  11   5   62.05    1.96   0
  -4  11   5   56.76    2.07   0
   5  11   5  154.51    2.57   0
  -5  11   5  168.54    2.62   0
   6  11   5   97.33    2.55   0
  -6  11   5  102.76    2.45   0
   7  11   5   45.85    2.24   0
  -7  11   5   59.66    2.63   0
   0  12   5   92.98    2.18   0
   1  12   5   59.02    2.05   0
  -1  12   5   70.41    2.26   0
   2  12   5  242.38    2.51   0
  -2  12   5  224.45    2.58   0
   3  12   5   93.03    2.07   0
  -3  12   5  104.49    2.45   0
   4  12   5  150.27    2.35   0
  -4  12   5  121.08    2.31   0
   5  12   5   61.90    2.02   0
  -5  12   5   68.00    2.25   0
   6  12   5   30.77    1.99   0
  -6  12   5   25.69    2.08   0
   0  13   5   29.94    1.91   0
   1  13   5   50.66    1.90   0
  -1  13   5   49.32    2.02   0
   2  13   5   11.01    2.03   0
  -2  13   5    9.27    1.77   0
   3  13   5  101.43    1.96   0
  -3  13   5   95.13    2.12   0
   4  13   5  125.03    2.29   0
  -4  13   5  122.26    2.31   0
   5  13   5   79.21    2.17   0
  -5  13   5   87.85    2.28   0
   6  13   5    3.87    2.11   0
  -6  13   5    5.92    2.07   0
   0  14   5   78.76    2.05   0
   1  14   5   22.54    1.72   0
  -1  14   5   17.58    1.93   0
   2  14   5   82.11    2.00   0
  -2  14   5   90.12    2.18   0
   3  14   5   30.28    1.93   0
  -3  14   5   22.43    1.86   0
   4  14   5   73.90    2.17   0
  -4  14   5   66.41    2.19   0
   5  14   5   81.22    2.22   0
  -5  14   5   76.34    2.38   0
   0  15   5   -0.89    1.63   0
   1  15   5   26.91    1.81   0
  -1  15   5   31.84    1.88   0
   2  15   5    2.98    1.84   0
  -2  15   5    0.14    1.85   0
   3  15   5   38.10    2.01   0
  -3  15   5   49.54    2.12   0
   4  15   5    7.46    1.96   0
  -4  15   5    7.67    2.10   0
   0  16   5    3.17    1.81   0
   1  16   5   20.12    1.90   0
  -1  16   5   15.28    1.93   0
   2  16   5   28.62    1.89   0
  -2  16   5   38.82    2.03   0
   3  16   5  104.24    2.38   0
  -3  16   5   92.85    2.40   0
   0  17   5    3.29    1.33   0
   0   0   6   67.57    5.60   0
   1   0   6  172.09    5.06   0
   2   0   6  869.88    8.28   0
   3   0   6  245.48    4.44   0
   4   0   6  980.28    6.21   0
   5   0   6    5.10    2.75   0
   6   0   6  572.97    4.27   0
   7   0   6  103.33    2.79   0
   8   0   6   53.92    2.82   0
   9   0   6   44.69    2.77   0
   0   1   6  271.08    6.53   0
   1   1   6  454.45    6.23   0
  -1   1   6  398.54    6.30   0
   2   1   6  945.24    7.40   0
  -2   1   6  976.80    8.04   0
   3   1   6  240.52    4.31   0
  -3   1   6  198.63    3.95   0
   4   1   6 1064.07    7.02   0
  -4   1   6 1104.37    6.10   0
   5   1   6   73.02    3.15   0
  -5   1   6   71.66    2.76   0
   6   1   6  458.52    4.10   0
  -6   1   6  462.73    4.10   0
   7   1   6   52.01    2.60   0
  -7   1   6   52.80    2.77   0
   8   1   6   99.39    2.81   0
  -8   1   6   86.57    2.77   0
   9   1   6   19.58    2.77   0
  -9   1   6   17.14    2.72   0
   0   2   6   18.52    2.64   0
   1   2   6  342.54    4.39   0
  -1   2   6  376.69    4.71   0
   2   2   6  185.23    3.67   0
  -2   2   6  174.74    3.98   0
   3   2   6  596.71    5.37   0
  -3   2   6  602.08    5.07   0
   4   2   6  424.52    4.78   0
  -4   2   6  414.35    4.04   0
   5   2   6  260.13    3.49   0
  -5   2   6  264.23    3.45   0
   6   2   6  447.51    4.37   0
  -6   2   6  471.55    4.08   0
   7   2   6   19.29    2.42   0
  -7   2   6   19.26    2.35   0
   8   2   6  158.02    3.21   0
  -8   2   6  158.57    3.15   0
   9   2   6   12.17    2.69   0
  -9   2   6   11.45    2.57   0
   0   3   6    4.38    2.33   0
   1   3   6  280.58    3.76   0
  -1   3   6  257.43    4.05   0
   2   3   6  128.93    3.22   0
  -2   3   6  121.75    3.64   0
   3   3   6  953.83    5.69   0
  -3   3   6 1018.74    5.60   0
   4   3   6  590.94    4.77   0
  -4   3   6  617.87    4.48   0
   5   3   6   53.85    2.66   0
  -5   3   6   69.89    2.73   0
   6   3   6  343.18    3.90   0
  -6   3   6  346.93    3.74   0
   7   3   6   42.92    2.84   0
  -7   3   6   38.82    2.41   0
   8   3   6   77.85    3.07   0
  -8   3   6   86.90    2.85   0
   9   3   6   18.02    2.72   0
  -9   3   6   13.69    2.72   0
   0   4   6   38.50    2.69   0
   1   4   6  599.03    4.37   0
  -1   4   6  661.97    4.88   0
   2   4   6   29.52    2.20   0
  -2   4   6   27.89    2.14   0
   3   4   6  780.42    4.82   0
  -3   4   6  828.37    4.88   0
   4   4   6   31.16    2.43   0
  -4   4   6   50.53    2.46   0
   5   4   6  121.12    2.87   0
  -5   4   6  114.60    2.83   0
   6   4   6  229.73    3.25   0
  -6   4   6  228.06    3.37   0
   7   4   6   29.19    2.80   0
  -7   4   6   27.09    2.68   0
   8   4   6  202.80    3.50   0
  -8   4   6  174.22    3.20   0
   9   4   6   29.26    2.45   0
  -9   4   6   49.15    2.85   0
   0   5   6  173.63    3.15   0
   1   5   6 1746.44    6.45   0
  -1   5   6 1798.19    6.95   0
   2   5   6  231.86    2.73   0
  -2   5   6  221.21    3.12   0
   3   5   6  169.35    2.56   0
  -3   5   6  168.41    2.93   0
   4   5   6  259.69    3.24   0
  -4   5   6  229.93    3.03   0
   5   5   6    3.61    2.33   0
  -5   5   6    4.58    2.57   0
   6   5   6  104.95    2.93   0
  -6   5   6  126.11    2.97   0
   7   5   6   86.02    2.83   0
  -7   5   6   89.71    2.64   0
   8   5   6   79.25    3.20   0
  -8   5   6   79.99    2.73   0
   0   6   6   11.33    1.99   0
   1   6   6 1216.09    5.01   0
  -1   6   6 1189.44    5.32   0
   2   6   6  111.74    2.17   0
  -2   6   6  138.62    2.56   0
   3   6   6  473.31    3.41   0
  -3   6   6  451.92    3.77   0
   4   6   6   67.19    2.27   0
  -4   6   6   65.30    2.32   0
   5   6   6  331.89    3.71   0
  -5   6   6  338.29    3.28   0
   6   6   6    4.64    2.18   0
  -6   6   6    2.09    2.31   0
   7   6   6  106.50    2.76   0
  -7   6   6  100.79    2.82   0
   8   6   6   28.87    2.88   0
  -8   6   6   23.11    2.60   0
   0   7   6   24.90    1.76   0
   1   7   6 1088.09    4.66   0
  -1   7   6 1129.73    4.98   0
   2   7   6   50.91    1.89   0
  -2   7   6   57.84    2.35   0
   3   7   6  458.75    3.28   0
  -3   7   6  436.09    3.48   0
   4   7   6  103.96    2.36   0
  -4   7   6   75.70    2.42   0
   5   7   6  206.93    2.81   0
  -5   7   6  225.88    2.90   0
   6   7   6   18.16    2.16   0
  -6   7   6   18.98    2.41   0
   7   7   6   84.93    2.71   0
  -7   7   6   75.70    2.69   0
   8   7   6   51.86    2.94   0
  -8   7   6   59.91    2.80   0
   0   8   6  218.42    2.60   0
   1   8   6  252.38    2.61   0
  -1   8   6  224.70    2.69   0
   2   8   6  140.32    2.13   0
  -2   8   6  153.29    2.52   0
   3   8   6  470.83    3.35   0
  -3   8   6  422.29    3.42   0
   4   8   6   32.10    1.83   0
  -4   8   6   44.30    2.24   0
   5   8   6  414.60    3.35   0
  -5   8   6  415.26    3.62   0
   6   8   6    8.65    2.49   0
  -6   8   6    5.35    2.18   0
   7   8   6   72.34    2.60   0
  -7   8   6   74.24    2.66   0
   8   8   6   27.99    2.62   0
  -8   8   6   32.04    2.71   0
   0   9   6    2.39    1.59   0
   1   9   6    7.55    2.01   0
  -1   9   6    3.39    1.81   0
   2   9   6  164.38    2.49   0
  -2   9   6  156.31    2.57   0
   3   9   6  257.27    2.61   0
  -3   9   6  272.64    2.95   0
   4   9   6   89.72    2.15   0
  -4   9   6   93.54    2.36   0
   5   9   6  326.57    2.88   0
  -5   9   6  342.53    3.25   0
   6   9   6  100.30    2.49   0
  -6   9   6  110.68    2.49   0
   7   9   6   43.23    2.41   0
  -7   9   6   33.63    2.59   0
   0  10   6  150.16    2.43   0
   1  10   6   33.34    1.94   0
  -1  10   6   39.45    2.03   0
   2  10   6  200.66    2.48   0
  -2  10   6  221.07    2.69   0
   3  10   6  286.21    2.64   0
  -3  10   6  269.21    2.80   0
   4  10   6  223.45    2.69   0
  -4  10   6  204.01    2.77   0
   5  10   6  199.39    2.63   0
  -5  10   6  174.18    2.74   0
   6  10   6    1.14    2.17   0
  -6  10   6    0.73    2.03   0
   7  10   6   37.30    2.42   0
  -7  10   6   35.89    2.50   0
   0  11   6   41.39    1.86   0
   1  11   6   15.17    1.75   0
  -1  11   6   14.99    1.68   0
   2  11   6  196.92    2.55   0
  -2  11   6  174.35    2.62   0
   3  11   6   36.79    1.87   0
  -3  11   6   26.28    1.95   0
   4  11   6   74.58    2.23   0
  -4  11   6   74.71    2.26   0
   5  11   6  116.69    2.40   0
  -5  11   6  102.06    2.43   0
   6  11   6   19.56    2.06   0
  -6  11   6   22.79    2.16   0
   7  11   6   85.86    2.64   0
  -7  11   6   79.14    2.72   0
   0  12   6  284.69    2.63   0
   1  12   6    0.80    1.91   0
  -1  12   6    1.94    1.74   0
   2  12   6  518.61    3.19   0
  -2  12   6  528.32    3.34   0
   3  12   6   79.66    2.02   0
  -3  12   6   80.77    2.21   0
   4  12   6  140.61    2.21   0
  -4  12   6  148.12    2.43   0
   5  12   6  115.86    2.32   0
  -5  12   6  114.69    2.48   0
   6  12   6   16.80    2.05   0
  -6  12   6   15.86    2.23   0
   0  13   6  282.23    2.60   0
   1  13   6  112.98    2.22   0
  -1  13   6  113.15    2.22   0
   2  13   6  261.04    2.59   0
  -2  13   6  288.00    2.63   0
   3  13   6   51.13    1.95   0
  -3  13   6   41.43    1.96   0
   4  13   6   96.30    2.13   0
  -4  13   6   89.32    2.27   0
   5  13   6   42.18    2.10   0
  -5  13   6   38.42    2.08   0
   0  14   6  557.76    3.25   0
   1  14   6   23.41    2.00   0
  -1  14   6   26.84    1.83   0
   2  14   6  294.22    2.80   0
  -2  14   6  284.69    2.75   0
   3  14   6   38.52    1.78   0
  -3  14   6   47.65    1.96   0
   4  14   6   28.81    1.94   0
  -4  14   6   30.45    2.22   0
   5  14   6   32.83    2.16   0
  -5  14   6   43.33    2.22   0
   0  15   6  185.68    2.53   0
   1  15   6   21.90    2.04   0
  -1  15   6   23.11    1.90   0
   2  15   6   98.10    2.22   0
  -2  15   6   89.65    2.19   0
   3  15   6   13.38    1.90   0
  -3  15   6   12.50    1.88   0
   4  15   6   38.68    2.11   0
  -4  15   6   38.85    2.31   0
   0  16   6   89.56    2.39   0
   1  16   6   10.30    2.14   0
  -1  16   6   10.39    1.91   0
   2  16   6   99.72    2.32   0
  -2  16   6  101.69    2.37   0
   1   0   7  136.68    5.91   0
   2   0   7  198.95    6.18   0
   3   0   7  592.62    5.79   0
   4   0   7  610.87    5.28   0
   5   0   7   69.35    2.79   0
   6   0   7  332.53    3.65   0
   7   0   7   19.03    2.51   0
   8   0   7  318.09    3.72   0
   9   0   7   17.11    2.60   0
   0   1   7    1.48    5.21   0
   1   1   7   86.27    4.87   0
  -1   1   7   89.30    5.77   0
   2   1   7   56.10    4.04   0
  -2   1   7   64.56    4.20   0
   3   1   7   44.30    2.98   0
  -3   1   7   48.07    3.23   0
   4   1   7  483.61    4.89   0
  -4   1   7  523.92    4.68   0
   5   1   7    9.66    2.56   0
  -5   1   7   10.49    2.46   0
   6   1   7  108.89    3.14   0
  -6   1   7  119.83    2.95   0
   7   1   7    7.31    2.66   0
  -7   1   7    6.53    2.54   0
   8   1   7   79.92    2.76   0
  -8   1   7   73.13    2.76   0
   9   1   7    3.06    2.59   0
  -9   1   7    0.41    2.54   0
   0   2   7  837.11    7.22   0
   1   2   7  181.98    4.12   0
  -1   2   7  176.66    4.33   0
   2   2   7  427.13    5.03   0
  -2   2   7  414.30    5.22   0
   3   2   7  631.44    5.31   0
  -3   2   7  676.51    5.37   0
   4   2   7  624.37    5.03   0
  -4   2   7  661.69    4.91   0
   5   2   7   85.35    2.78   0
  -5   2   7  106.35    3.11   0
   6   2   7  319.93    4.02   0
  -6   2   7  322.44    3.72   0
   7   2   7   35.72    2.73   0
  -7   2   7   30.68    2.44   0
   8   2   7  117.04    3.18   0
  -8   2   7  101.67    3.01   0
   9   2   7    7.95    2.54   0
  -9   2   7    8.86    2.70   0
   0   3   7   22.51    2.90   0
   1   3   7  556.47    4.74   0
  -1   3   7  525.84    5.17   0
   2   3   7  771.16    5.17   0
  -2   3   7  734.75    5.46   0
   3   3   7  589.55    4.64   0
  -3   3   7  618.43    4.82   0
   4   3   7  293.44    3.59   0
  -4   3   7  286.19    3.58   0
   5   3   7   34.97    2.58   0
  -5   3   7   45.62    2.81   0
   6   3   7   25.90    2.72   0
  -6   3   7   25.79    2.50   0
   7   3   7  118.23    3.04   0
  -7   3   7  124.18    2.94   0
   8   3   7   36.94    2.67   0
  -8   3   7   30.20    2.67   0
   9   3   7  116.66    3.32   0
  -9   3   7  108.08    3.20   0
   0   4   7  185.01    3.77   0
   1   4   7   35.91    2.48   0
  -1   4   7   33.87    2.73   0
   2   4   7  481.02    3.93   0
  -2   4   7  456.91    4.32   0
   3   4   7  185.03    3.05   0
  -3   4   7  185.93    2.98   0
   4   4   7  175.42    3.17   0
  -4   4   7  186.01    3.09   0
   5   4   7  212.62    3.23   0
  -5   4   7  207.74    3.22   0
   6   4   7   98.97    2.82   0
  -6   4   7   90.04    2.87   0
   7   4   7   81.70    2.85   0
  -7   4   7   88.04    2.77   0
   8   4   7   97.35    2.83   0
  -8   4   7   97.76    2.92   0
   9   4   7   12.06    3.49   0
   0   5   7  160.59    2.92   0
   1   5   7  534.34    3.99   0
  -1   5   7  510.74    4.01   0
   2   5   7  346.49    3.30   0
  -2   5   7  341.48    3.31   0
   3   5   7  549.43    3.89   0
  -3   5   7  530.19    3.95   0
   4   5   7  156.70    2.82   0
  -4   5   7  164.36    2.71   0
   5   5   7  128.44    3.16   0
  -5   5   7  147.92    3.11   0
   6   5   7   20.11    2.47   0
  -6   5   7   21.56    2.59   0
   7   5   7  309.24    3.50   0
  -7   5   7  306.41    3.55   0
   8   5   7   15.31    2.48   0
  -8   5   7   15.25    2.54   0
   0   6   7   64.34    2.30   0
   1   6   7   21.36    1.93   0
  -1   6   7   22.42    2.46   0
   2   6   7  405.25    3.17   0
  -2   6   7  406.75    3.51   0
   3   6   7   58.62    2.07   0
  -3   6   7   60.09    2.40   0
   4   6   7   39.64    2.47   0
  -4   6   7   47.56    2.49   0
   5   6   7  299.55    3.44   0
  -5   6   7  319.59    3.36   0
   6   6   7  121.36    2.74   0
  -6   6   7  167.75    3.00   0
   7   6   7   70.71    2.53   0
  -7   6   7   78.02    2.79   0
   8   6   7   59.16    3.02   0
  -8   6   7   83.12    2.68   0
   0   7   7   17.46    1.87   0
   1   7   7  980.98    4.38   0
  -1   7   7  982.77    4.74   0
   2   7   7  233.70    2.50   0
  -2   7   7  219.60    2.77   0
   3   7   7  197.30    2.46   0
  -3   7   7  170.05    2.61   0
   4   7   7   51.70    2.10   0
  -4   7   7   46.55    2.33   0
   5   7   7  421.87    3.59   0
  -5   7   7  406.32    3.53   0
   6   7   7   13.88    2.32   0
  -6   7   7   16.30    2.49   0
   7   7   7  142.86    2.83   0
  -7   7   7  178.96    3.14   0
   8   7   7    9.87    2.69   0
  -8   7   7    9.01    2.33   0
   0   8   7   20.13    2.05   0
   1   8   7    2.32    1.70   0
  -1   8   7    2.11    1.90   0
   2   8   7   71.50    1.95   0
  -2   8   7   58.73    2.33   0
   3   8   7    6.99    1.86   0
  -3   8   7    3.32    1.94   0
   4   8   7   11.06    1.95   0
  -4   8   7   13.71    1.98   0
   5   8   7   39.19    2.28   0
  -5   8   7   36.53    2.32   0
   6   8   7  127.12    3.02   0
  -6   8   7  136.80    2.81   0
   7   8   7   28.73    2.29   0
  -7   8   7   29.34    2.70   0
   8   8   7   98.64    2.98   0
  -8   8   7  113.64    3.13   0
   0   9   7   15.21    1.75   0
   1   9   7  171.14    2.62   0
  -1   9   7  163.03    2.67   0
   2   9   7   57.32    2.12   0
  -2   9   7   46.44    2.16   0
   3   9   7  118.78    2.21   0
  -3   9   7  104.19    2.38   0
   4   9   7  144.53    2.39   0
  -4   9   7  127.02    2.68   0
   5   9   7  142.49    2.38   0
  -5   9   7  153.84    2.73   0
   6   9   7   64.66    2.60   0
  -6   9   7   62.83    2.50   0
   7   9   7  150.51    2.95   0
  -7   9   7  178.58    3.20   0
   0  10   7   46.47    2.04   0
   1  10   7   24.18    2.13   0
  -1  10   7   27.06    1.95   0
   2  10   7   10.37    1.77   0
  -2  10   7   15.05    1.97   0
   3  10   7   89.51    2.08   0
  -3  10   7   83.14    2.12   0
   4  10   7   23.40    1.83   0
  -4  10   7   20.13    1.99   0
   5  10   7   90.84    2.25   0
  -5  10   7   93.52    2.35   0
   6  10   7  160.90    2.78   0
  -6  10   7  167.64    2.83   0
   7  10   7    2.60    2.34   0
  -7  10   7    3.21    2.41   0
   0  11   7   48.65    1.87   0
   1  11   7   71.39    2.05   0
  -1  11   7   76.07    2.15   0
   2  11   7  359.04    3.00   0
  -2  11   7  365.95    3.19   0
   3  11   7   46.75    1.94   0
  -3  11   7   48.07    2.05   0
   4  11   7  102.19    2.30   0
  -4  11   7  132.51    2.50   0
   5  11   7  104.56    2.25   0
  -5  11   7   97.83    2.43   0
   6  11   7    3.19    2.03   0
  -6  11   7   -0.40    2.25   0
   0  12   7   43.28    2.12   0
   1  12   7  217.31    2.54   0
  -1  12   7  225.32    2.61   0
   2  12   7   29.34    2.00   0
  -2  12   7   30.49    1.97   0
   3  12   7  134.82    2.36   0
  -3  12   7  129.74    2.34   0
   4  12   7   54.38    1.97   0
  -4  12   7   53.17    2.14   0
   5  12   7   69.27    2.35   0
  -5  12   7   70.85    2.24   0
   6  12   7   58.55    2.39   0
  -6  12   7   55.58    2.50   0
   0  13   7    1.20    1.84   0
   1  13   7   67.34    2.18   0
  -1  13   7   70.74    2.05   0
   2  13   7   45.11    2.16   0
  -2  13   7   55.77    2.02   0
   3  13   7   10.58    1.87   0
  -3  13   7   12.25    1.91   0
   4  13   7  146.08    2.47   0
  -4  13   7  151.84    2.58   0
   5  13   7    0.87    1.85   0
  -5  13   7    0.79    1.92   0
   0  14   7   13.67    1.75   0
   1  14   7   94.77    2.23   0
  -1  14   7  104.69    2.12   0
   2  14   7    5.77    2.03   0
  -2  14   7    4.72    1.67   0
   3  14   7   73.40    2.19   0
  -3  14   7   72.18    2.11   0
   4  14   7   24.14    1.97   0
  -4  14   7   24.02    2.19   0
   5  14   7   60.63    2.19   0
  -5  14   7   56.28    2.53   0
   0  15   7   13.45    1.93   0
   1  15   7    4.75    2.09   0
  -1  15   7    4.56    1.90   0
   2  15   7    7.22    1.81   0
  -2  15   7    6.26    1.90   0
   3  15   7   52.84    1.98   0
  -3  15   7   59.34    2.17   0
   4  15   7   74.85    2.05   0
  -4  15   7   93.01    2.25   0
   0  16   7    9.76    2.01   0
   1  16   7   68.86    2.13   0
  -1  16   7   63.33    2.22   0
   2  16   7   16.51    2.09   0
  -2  16   7   13.57    2.00   0
   0   0   8 9999.99   26.20   0
   1   0   8  515.13    7.57   0
   2   0   8 2598.46   11.32   0
   3   0   8   20.39    3.28   0
   4   0   8   13.88    2.60   0
   5   0   8   13.63    3.06   0
   6   0   8    4.38    2.41   0
   7   0   8   10.42    2.77   0
   8   0   8   21.18    2.55   0
   9   0   8    0.81    2.58   0
   0   1   8   94.98    5.69   0
   1   1   8  263.60    6.21   0
  -1   1   8  271.26    6.78   0
   2   1   8   17.12    3.96   0
  -2   1   8   15.00    3.89   0
   3   1   8   65.69    3.35   0
  -3   1   8   63.37    3.24   0
   4   1   8  107.28    3.32   0
  -4   1   8  104.53    3.40   0
   5   1   8  275.14    4.18   0
  -5   1   8  225.56    3.60   0
   6   1   8   31.12    2.96   0
  -6   1   8   39.72    2.79   0
   7   1   8  414.76    3.99   0
  -7   1   8  413.38    4.00   0
   8   1   8    6.40    2.63   0
  -8   1   8    6.14    2.38   0
   9   1   8  130.50    3.09   0
  -9   1   8  136.21    3.16   0
   0   2   8 2021.88   10.46   0
   1   2   8   33.58    4.03   0
  -1   2   8   27.99    3.70   0
   2   2   8 1427.72    7.47   0
  -2   2   8 1403.68    7.96   0
   3   2   8   58.28    2.98   0
  -3   2   8   65.35    3.04   0
   4   2   8  251.23    3.92   0
  -4   2   8  267.46    3.68   0
   5   2   8   64.82    2.90   0
  -5   2   8   71.86    3.04   0
   6   2   8  167.19    3.44   0
  -6   2   8  166.42    3.09   0
   7   2   8   46.08    2.71   0
  -7   2   8   45.44    2.60   0
   8   2   8   63.26    2.71   0
  -8   2   8   58.13    2.74   0
   9   2   8    9.66    2.87   0
  -9   2   8   13.00    2.45   0
   0   3   8    1.07    3.23   0
   1   3   8  106.87    3.17   0
  -1   3   8  112.31    3.37   0
   2   3   8   25.83    2.52   0
  -2   3   8   36.56    2.60   0
   3   3   8  399.08    4.07   0
  -3   3   8  369.27    4.00   0
   4   3   8   67.73    2.69   0
  -4   3   8   81.81    2.97   0
   5   3   8  449.93    4.17   0
  -5   3   8  422.89    3.84   0
   6   3   8  134.50    3.15   0
  -6   3   8  137.22    3.21   0
   7   3   8  462.75    4.24   0
  -7   3   8  435.46    4.06   0
   8   3   8   52.83    2.73   0
  -8   3   8   50.93    2.68   0
   9   3   8   76.56    4.69   0
  -9   3   8   40.91    5.00   0
   0   4   8 1524.80    6.89   0
   1   4   8  482.04    4.02   0
  -1   4   8  474.32    4.21   0
   2   4   8 1256.32    5.61   0
  -2   4   8 1346.92    5.90   0
   3   4   8  584.83    4.36   0
  -3   4   8  589.14    4.38   0
   4   4   8  536.38    4.29   0
  -4   4   8  572.74    4.41   0
   5   4   8    1.49    2.41   0
  -5   4   8    2.91    2.60   0
   6   4   8   47.60    2.63   0
  -6   4   8   51.92    2.73   0
   7   4   8   59.29    2.89   0
  -7   4   8   51.18    2.75   0
   8   4   8   74.12    3.06   0
  -8   4   8   72.85    2.88   0
   0   5   8  253.52    3.20   0
   1   5   8  253.17    2.82   0
  -1   5   8  237.69    3.09   0
   2   5   8   96.49    2.48   0
  -2   5   8   88.47    2.61   0
   3   5   8  642.66    4.00   0
  -3   5   8  627.89    4.24   0
   4   5   8  171.29    3.12   0
  -4   5   8  153.87    2.86   0
   5   5   8  335.85    3.57   0
  -5   5   8  354.09    3.52   0
   6   5   8   46.02    2.37   0
  -6   5   8   45.30    2.43   0
   7   5   8   60.85    2.73   0
  -7   5   8   44.57    2.56   0
   8   5   8    2.83    2.76   0
  -8   5   8    2.66    2.64   0
   0   6   8  493.11    3.78   0
   1   6   8   75.93    2.06   0
  -1   6   8   83.02    2.61   0
   2   6   8  455.40    3.30   0
  -2   6   8  468.33    3.60   0
   3   6   8  201.83    2.77   0
  -3   6   8  180.87    2.63   0
   4   6   8  147.18    2.68   0
  -4   6   8  166.93    2.84   0
   5   6   8  203.56    3.05   0
  -5   6   8  214.48    2.98   0
   6   6   8   82.14    2.51   0
  -6   6   8   92.69    2.70   0
   7   6   8    4.42    2.26   0
  -7   6   8    5.32    2.45   0
   8   6   8    5.89    2.53   0
  -8   6   8    9.61    2.47   0
   0   7   8    4.60    2.02   0
   1   7   8  705.80    3.92   0
  -1   7   8  734.34    4.34   0
   2   7   8  329.97    2.95   0
  -2   7   8  309.85    3.10   0
   3   7   8  473.04    3.28   0
  -3   7   8  522.95    3.70   0
   4   7   8  248.28    2.89   0
  -4   7   8  236.63    2.99   0
   5   7   8  214.09    3.21   0
  -5   7   8  215.45    3.03   0
   6   7   8   81.01    2.43   0
  -6   7   8   76.03    2.69   0
   7   7   8   37.07    2.50   0
  -7   7   8   26.66    2.40   0
   8   7   8   -0.46    2.65   0
  -8   7   8    1.88    2.40   0
   0   8   8  167.28    2.51   0
   1   8   8   41.52    2.00   0
  -1   8   8   33.56    1.97   0
   2   8   8  170.28    2.62   0
  -2   8   8  151.61    2.50   0
   3   8   8   25.95    1.82   0
  -3   8   8   32.99    2.16   0
   4   8   8  212.45    2.67   0
  -4   8   8  198.38    2.75   0
   5   8   8  205.21    2.87   0
  -5   8   8  199.78    3.06   0
   6   8   8   52.16    2.62   0
  -6   8   8   56.44    2.43   0
   7   8   8   23.83    2.26   0
  -7   8   8   26.57    2.52   0
  -8   8   8   21.94    2.27   0
   0   9   8   91.64    2.45   0
   1   9   8  483.42    3.25   0
  -1   9   8  458.93    3.63   0
   2   9   8  466.06    3.22   0
  -2   9   8  453.81    3.35   0
   3   9   8   66.25    2.04   0
  -3   9   8   71.31    2.28   0
   4   9   8  256.89    2.89   0
  -4   9   8  273.67    2.95   0
   5   9   8   36.27    2.19   0
  -5   9   8   46.84    2.48   0
   6   9   8   45.47    2.59   0
  -6   9   8   33.41    2.39   0
   7   9   8   62.54    2.63   0
  -7   9   8   72.89    2.79   0
   0  10   8   54.66    2.27   0
   1  10   8  133.93    2.31   0
  -1  10   8  135.50    2.51   0
   2  10   8   84.31    2.03   0
  -2  10   8   89.86    2.43   0
   3  10   8  142.29    2.40   0
  -3  10   8  137.23    2.58   0
   4  10   8   44.21    1.83   0
  -4  10   8   31.20    2.10   0
   5  10   8   43.68    2.00   0
  -5  10   8   43.22    2.22   0
   6  10   8  203.91    3.05   0
  -6  10   8  180.36    2.86   0
   7  10   8    1.95    2.44   0
  -7  10   8   -0.22    2.29   0
   0  11   8    9.78    1.85   0
   1  11   8  520.95    3.32   0
  -1  11   8  535.77    3.43   0
   2  11   8   58.54    2.06   0
  -2  11   8   49.46    2.24   0
   3  11   8  100.60    2.11   0
  -3  11   8  114.52    2.39   0
   4  11   8  115.86    2.24   0
  -4  11   8   95.50    2.34   0
   5  11   8   18.73    1.98   0
  -5  11   8   26.28    2.20   0
   6  11   8   63.57    2.32   0
  -6  11   8   60.19    2.53   0
   0  12   8  130.99    2.24   0
   1  12   8   20.65    1.87   0
  -1  12   8   21.81    1.84   0
   2  12   8   33.70    2.05   0
  -2  12   8   31.87    2.05   0
   3  12   8   56.94    2.05   0
  -3  12   8   51.39    2.25   0
   4  12   8    9.68    1.91   0
  -4  12   8    4.19    2.10   0
   5  12   8   16.60    1.86   0
  -5  12   8   17.43    2.17   0
   6  12   8   83.92    2.65   0
  -6  12   8   86.55    2.70   0
   0  13   8   29.28    1.89   0
   1  13   8  343.03    2.90   0
  -1  13   8  334.77    2.75   0
   2  13   8    8.09    1.95   0
  -2  13   8    4.01    1.78   0
   3  13   8   42.35    2.03   0
  -3  13   8   57.79    2.20   0
   4  13   8   29.66    1.95   0
  -4  13   8   27.00    2.17   0
   5  13   8   22.02    2.08   0
  -5  13   8   19.32    2.13   0
   0  14   8   13.07    1.90   0
   1  14   8   34.58    2.08   0
  -1  14   8   33.98    1.88   0
   2  14   8   30.59    1.95   0
  -2  14   8   27.89    1.92   0
   3  14   8   20.47    2.09   0
  -3  14   8   16.86    1.87   0
   4  14   8  120.22    2.25   0
  -4  14   8  127.63    2.57   0
   0  15   8    8.57    1.93   0
   1  15   8  172.81    2.56   0
  -1  15   8  166.11    2.44   0
   2  15   8   14.47    1.96   0
  -2  15   8   13.42    2.00   0
   3  15   8   99.31    2.30   0
  -3  15   8   90.91    2.20   0
   0  16   8   16.69    1.99   0
   1  16   8    5.73    2.23   0
  -1  16   8    5.83    2.10   0
   2  16   8    8.91    1.74   0
  -2  16   8   13.88    1.90   0
   1   0   9  916.89    8.48   0
   2   0   9   21.67    3.48   0
   3   0   9  724.97    5.98   0
   4   0   9  158.71    3.64   0
   5   0   9  156.05    3.55   0
   6   0   9  224.05    3.65   0
   7   0   9    2.16    2.71   0
   8   0   9    8.74    2.42   0
   9   0   9   19.13    2.56   0
   0   1   9  145.81    6.06   0
   1   1   9   17.02    4.66   0
  -1   1   9   12.34    4.93   0
   2   1   9   71.45    3.84   0
  -2   1   9   68.28    3.80   0
   3   1   9   18.23    3.13   0
  -3   1   9   17.28    3.63   0
   4   1   9  267.61    4.02   0
  -4   1   9  294.00    4.14   0
   5   1   9   18.54    2.64   0
  -5   1   9   20.00    2.69   0
   6   1   9  232.69    3.90   0
  -6   1   9  226.93    3.67   0
   7   1   9  106.46    2.98   0
  -7   1   9  109.38    2.98   0
   8   1   9   23.06    2.62   0
  -8   1   9   29.50    2.72   0
  -9   1   9  104.83    4.80   0
   0   2   9   83.79    4.62   0
   1   2   9  277.33    5.02   0
  -1   2   9  258.51    5.24   0
   2   2   9  422.87    5.01   0
  -2   2   9  363.80    4.84   0
   3   2   9  197.44    3.73   0
  -3   2   9  216.74    4.08   0
   4   2   9  405.34    4.44   0
  -4   2   9  365.55    4.10   0
   5   2   9  307.53    4.39   0
  -5   2   9  306.56    3.90   0
   6   2   9   98.97    3.55   0
  -6   2   9   75.79    3.00   0
   7   2   9   51.51    2.88   0
  -7   2   9   52.88    2.70   0
   8   2   9    7.01    2.60   0
  -8   2   9    9.97    2.56   0
   0   3   9   38.60    3.07   0
   1   3   9  180.74    3.57   0
  -1   3   9  157.21    3.61   0
   2   3   9  165.05    3.22   0
  -2   3   9  196.55    3.56   0
   3   3   9   28.05    2.39   0
  -3   3   9   26.14    2.67   0
   4   3   9   46.36    2.81   0
  -4   3   9   48.67    2.62   0
   5   3   9  103.31    3.28   0
  -5   3   9   92.10    2.85   0
   6   3   9   94.34    3.08   0
  -6   3   9   92.33    3.08   0
   7   3   9  259.95    3.82   0
  -7   3   9  269.44    3.71   0
   8   3   9   50.91    2.79   0
  -8   3   9   45.24    2.71   0
   0   4   9  332.37    3.89   0
   1   4   9  202.31    3.03   0
  -1   4   9  206.63    3.22   0
   2   4   9  424.54    3.72   0
  -2   4   9  373.65    3.61   0
   3   4   9   78.52    2.57   0
  -3   4   9   83.50    2.76   0
   4   4   9  368.67    3.78   0
  -4   4   9  337.28    3.89   0
   5   4   9  165.91    3.17   0
  -5   4   9  167.87    3.02   0
   6   4   9  263.37    3.41   0
  -6   4   9  240.57    3.42   0
   7   4   9  199.46    3.50   0
  -7   4   9  202.90    3.24   0
   8   4   9   31.04    2.83   0
  -8   4   9   38.42    2.69   0
   0   5   9   34.36    2.34   0
   1   5   9  155.69    2.45   0
  -1   5   9  185.47    2.98   0
   2   5   9  234.92    2.91   0
  -2   5   9  240.10    3.21   0
   3   5   9   38.51    2.19   0
  -3   5   9   47.38    2.49   0
   4   5   9   27.68    2.48   0
  -4   5   9   24.75    2.42   0
   5   5   9   56.63    2.55   0
  -5   5   9   70.54    2.91   0
   6   5   9  125.66    2.83   0
  -6   5   9  127.82    2.94   0
   7   5   9  103.01    2.89   0
  -7   5   9  125.92    2.97   0
   8   5   9  123.59    3.37   0
  -8   5   9  121.81    3.13   0
   0   6   9  120.94    2.46   0
   1   6   9   46.88    1.91   0
  -1   6   9   38.23    2.11   0
   2   6   9   30.13    1.85   0
  -2   6   9   23.39    2.34   0
   3   6   9   50.47    2.06   0
  -3   6   9   57.19    2.22   0
   4   6   9  196.32    2.94   0
  -4   6   9  208.73    2.96   0
   5   6   9   85.34    2.59   0
  -5   6   9   94.32    2.67   0
   6   6   9  244.06    3.32   0
  -6   6   9  223.93    3.20   0
   7   6   9   53.07    2.47   0
  -7   6   9   49.35    2.70   0
   8   6   9  120.68    3.41   0
  -8   6   9  102.83    2.89   0
   0   7   9  657.63    4.02   0
   1   7   9  420.89    3.23   0
  -1   7   9  439.86    3.63   0
   2   7   9   42.91    1.96   0
  -2   7   9   49.93    2.33   0
   3   7   9   19.41    1.97   0
  -3   7   9   23.17    2.14   0
   4   7   9   52.68    2.19   0
  -4   7   9   46.70    2.26   0
   5   7   9    3.83    2.24   0
  -5   7   9    8.43    2.02   0
   6   7   9  105.81    2.72   0
  -6   7   9  108.47    2.92   0
   7   7   9   18.21    2.50   0
  -7   7   9   26.21    2.62   0
   8   7   9   22.17    2.55   0
  -8   7   9   26.78    2.56   0
   0   8   9  153.01    2.44   0
   1   8   9   39.36    2.04   0
  -1   8   9   35.35    2.44   0
   2   8   9  213.16    2.57   0
  -2   8   9  209.06    2.96   0
   3   8   9   41.68    2.11   0
  -3   8   9   38.39    2.13   0
   4   8   9  114.91    2.38   0
  -4   8   9  128.37    2.52   0
   5   8   9  109.41    2.50   0
  -5   8   9  123.60    2.81   0
   6   8   9   62.13    2.56   0
  -6   8   9   63.65    2.58   0
   7   8   9   24.65    2.41   0
  -7   8   9   29.44    2.47   0
   0   9   9   93.93    2.30   0
   1   9   9  609.92    3.55   0
  -1   9   9  605.83    3.97   0
   2   9   9  315.03    2.87   0
  -2   9   9  303.20    3.02   0
   3   9   9   25.80    1.92   0
  -3   9   9   23.56    2.17   0
   4   9   9  128.24    2.35   0
  -4   9   9  148.19    2.60   0
   5   9   9  126.69    2.44   0
  -5   9   9  129.18    2.64   0
   6   9   9    7.60    2.27   0
  -6   9   9   12.48    2.31   0
   7   9   9   35.11    2.43   0
  -7   9   9   30.72    2.61   0
   0  10   9  112.81    2.17   0
   1  10   9   21.45    1.98   0
  -1  10   9   22.29    2.29   0
   2  10   9   71.53    2.07   0
  -2  10   9   70.34    2.29   0
   3  10   9   16.14    1.71   0
  -3  10   9   21.39    2.07   0
   4  10   9   29.30    1.93   0
  -4  10   9   31.60    2.07   0
   5  10   9   12.08    1.99   0
  -5  10   9   19.41    2.21   0
   6  10   9   35.32    2.40   0
  -6  10   9   42.51    2.38   0
   7  10   9   45.71    2.59   0
  -7  10   9   35.94    2.60   0
   0  11   9  284.10    2.89   0
   1  11   9  198.63    2.56   0
  -1  11   9  209.04    2.69   0
   2  11   9  314.98    2.69   0
  -2  11   9  318.42    3.01   0
   3  11   9  252.21    2.70   0
  -3  11   9  245.76    2.91   0
   4  11   9  135.21    2.26   0
  -4  11   9  164.74    2.59   0
   5  11   9   59.09    2.25   0
  -5  11   9   49.61    2.31   0
   6  11   9    1.82    2.13   0
  -6  11   9    2.48    2.25   0
   0  12   9   42.78    2.03   0
   1  12   9    2.01    1.89   0
  -1  12   9    1.46    1.81   0
   2  12   9   39.77    2.26   0
  -2  12   9   36.96    2.20   0
   3  12   9   25.30    2.05   0
  -3  12   9   15.33    1.97   0
   4  12   9   13.89    1.83   0
  -4  12   9   15.47    1.97   0
   5  12   9   31.66    2.05   0
  -5  12   9   30.15    2.26   0
   6  12   9   12.79    2.39   0
  -6  12   9   17.09    2.38   0
   0  13   9  275.80    2.71   0
   1  13   9   20.41    1.90   0
  -1  13   9   20.30    1.93   0
   2  13   9  165.56    2.49   0
  -2  13   9  171.65    2.51   0
   3  13   9   57.19    1.97   0
  -3  13   9   62.49    2.03   0
   4  13   9   23.07    2.04   0
  -4  13   9   16.94    1.94   0
   5  13   9   95.52    2.45   0
  -5  13   9   97.56    2.64   0
   0  14   9   10.23    1.73   0
   1  14   9   19.07    1.98   0
  -1  14   9   22.27    2.01   0
   2  14   9   11.87    1.96   0
  -2  14   9   12.95    1.90   0
   3  14   9   26.05    2.12   0
  -3  14   9   34.21    2.10   0
   4  14   9   60.16    2.23   0
  -4  14   9   63.45    2.23   0
   0  15   9    7.16    1.88   0
   1  15   9   31.67    2.14   0
  -1  15   9   35.74    2.05   0
   2  15   9   35.84    2.04   0
  -2  15   9   37.29    2.13   0
   3  15   9   51.96    2.09   0
  -3  15   9   52.77    2.18   0
   0  16   9   46.72    2.10   0
   1  16   9   80.54    2.33   0
  -1  16   9   82.35    2.22   0
   0   0  10   34.22    4.12   0
   1   0  10 2697.93   11.83   0
   2   0  10   31.71    3.56   0
   3   0  10 1066.27    6.96   0
   4   0  10   62.84    3.15   0
   5   0  10   26.22    2.78   0
   6   0  10   27.74    3.12   0
   7   0  10    1.04    2.75   0
   8   0  10   30.56    2.84   0
   0   1  10  505.23    6.84   0
   1   1  10 1161.90    8.45   0
  -1   1  10 1225.90    8.50   0
   2   1  10   47.00    3.88   0
  -2   1  10   51.93    3.38   0
   3   1  10  686.92    6.13   0
  -3   1  10  691.66    5.86   0
   4   1  10   66.74    3.36   0
  -4   1  10   57.07    3.18   0
   5   1  10  163.73    3.66   0
  -5   1  10  176.10    3.60   0
   6   1  10  118.61    3.55   0
  -6   1  10  116.86    3.33   0
   7   1  10   17.75    2.70   0
  -7   1  10   19.40    2.50   0
   8   1  10   15.21    2.70   0
  -8   1  10    9.15    2.63   0
   0   2  10   36.20    3.81   0
   1   2  10 2206.86   10.38   0
  -1   2  10 2125.46   11.09   0
   2   2  10  114.97    3.94   0
  -2   2  10  128.43    3.63   0
   3   2  10 1217.77    6.86   0
  -3   2  10 1258.36    6.91   0
   4   2  10  131.50    3.18   0
  -4   2  10  126.21    3.49   0
   5   2  10  126.60    3.43   0
  -5   2  10  139.54    3.40   0
   6   2  10  126.57    3.34   0
  -6   2  10   97.80    3.07   0
   7   2  10   45.30    3.02   0
  -7   2  10   39.66    2.57   0
   8   2  10   16.76    2.68   0
  -8   2  10   18.58    2.59   0
   0   3  10    9.98    2.65   0
   1   3  10  942.84    5.94   0
  -1   3  10  917.18    6.12   0
   2   3  10   49.25    2.74   0
  -2   3  10   44.18    2.60   0
   3   3  10  396.66    4.05   0
  -3   3  10  404.42    4.28   0
   4   3  10   20.09    2.73   0
  -4   3  10   19.48    2.79   0
   5   3  10   45.59    2.71   0
  -5   3  10   38.75    2.62   0
   6   3  10  242.40    3.47   0
  -6   3  10  243.84    3.58   0
   7   3  10   32.46    2.83   0
  -7   3  10   26.10    2.65   0
   8   3  10  113.59    3.20   0
  -8   3  10  114.97    2.89   0
   0   4  10  265.84    3.56   0
   1   4  10  298.71    3.41   0
  -1   4  10  281.46    3.55   0
   2   4  10  402.04    3.70   0
  -2   4  10  394.25    3.91   0
   3   4  10  183.93    2.85   0
  -3   4  10  181.08    2.99   0
   4   4  10  300.21    3.68   0
  -4   4  10  274.68    3.67   0
   5   4  10   12.48    2.48   0
  -5   4  10    9.96    2.31   0
   6   4  10  102.29    2.99   0
  -6   4  10   96.93    2.72   0
   7   4  10    6.38    2.63   0
  -7   4  10    6.89    2.39   0
   8   4  10   79.37    2.89   0
  -8   4  10   73.86    3.02   0
   0   5  10  452.51    3.94   0
   1   5  10  391.41    3.29   0
  -1   5  10  395.97    3.64   0
   2   5  10  392.42    3.30   0
  -2   5  10  396.02    3.64   0
   3   5  10   79.06    2.20   0
  -3   5  10  102.44    2.69   0
   4   5  10  362.20    3.73   0
  -4   5  10  347.19    3.66   0
   5   5  10   84.23    2.73   0
  -5   5  10  102.37    2.95   0
   6   5  10  201.98    3.11   0
  -6   5  10  197.55    3.26   0
   7   5  10    3.50    2.64   0
  -7   5  10    2.38    2.57   0
   8   5  10   96.47    3.54   0
  -8   5  10   93.96    3.09   0
   0   6  10 1236.94    5.44   0
   1   6  10  382.92    3.14   0
  -1   6  10  396.66    3.44   0
   2   6  10  540.83    3.50   0
  -2   6  10  561.83    3.91   0
   3   6  10   99.88    2.50   0
  -3   6  10   78.32    2.46   0
   4   6  10  306.34    3.38   0
  -4   6  10  266.03    3.34   0
   5   6  10  109.79    2.79   0
  -5   6  10   83.84    2.92   0
   6   6  10  110.10    2.83   0
  -6   6  10   96.25    2.82   0
   7   6  10   19.50    2.62   0
  -7   6  10   17.59    2.36   0
   8   6  10  106.95    3.35   0
  -8   6  10   87.63    2.97   0
   0   7  10  790.63    4.54   0
   1   7  10  203.10    2.48   0
  -1   7  10  193.62    2.95   0
   2   7  10  549.94    3.44   0
  -2   7  10  510.22    3.67   0
   3   7  10  228.82    2.78   0
  -3   7  10  250.36    2.86   0
   4   7  10  231.64    2.82   0
  -4   7  10  237.62    3.08   0
   5   7  10  277.18    3.17   0
  -5   7  10  326.46    3.44   0
   6   7  10   62.67    2.39   0
  -6   7  10   60.52    2.81   0
   7   7  10   33.75    2.45   0
  -7   7  10   34.93    2.53   0
   0   8  10  274.38    2.94   0
   1   8  10   70.52    2.12   0
  -1   8  10   60.03    2.48   0
   2   8  10  372.14    3.05   0
  -2   8  10  391.44    3.35   0
   3   8  10   93.72    2.08   0
  -3   8  10   86.02    2.35   0
   4   8  10  400.55    3.36   0
  -4   8  10  416.03    3.48   0
   5   8  10  139.68    2.75   0
  -5   8  10  127.68    2.69   0
   6   8  10   70.40    2.79   0
  -6   8  10   61.24    2.59   0
   7   8  10   55.63    2.65   0
  -7   8  10   42.59    2.57   0
   0   9  10  511.10    3.52   0
   1   9  10   25.14    2.25   0
  -1   9  10   29.29    2.34   0
   2   9  10  354.78    2.92   0
  -2   9  10  373.52    3.32   0
   3   9  10  115.00    2.42   0
  -3   9  10  130.93    2.75   0
   4   9  10  135.56    2.23   0
  -4   9  10  134.09    2.54   0
   5   9  10  144.69    2.53   0
  -5   9  10  169.37    2.78   0
   6   9  10   26.12    2.36   0
  -6   9  10   27.20    2.45   0
   7   9  10   34.09    2.41   0
  -7   9  10   39.91    2.59   0
   0  10  10   69.13    2.16   0
   1  10  10    2.18    1.84   0
  -1  10  10    4.04    2.00   0
   2  10  10  319.20    2.83   0
  -2  10  10  318.15    3.26   0
   3  10  10   12.51    1.81   0
  -3  10  10   16.60    2.13   0
   4  10  10  137.45    2.22   0
  -4  10  10  144.16    2.67   0
   5  10  10  159.78    2.64   0
  -5  10  10  157.96    2.82   0
   6  10  10   12.11    2.29   0
  -6  10  10   19.37    2.35   0
   0  11  10   20.50    2.03   0
   1  11  10   17.75    1.93   0
  -1  11  10   13.82    1.99   0
   2  11  10   60.90    2.02   0
  -2  11  10   64.19    2.22   0
   3  11  10  243.91    2.59   0
  -3  11  10  242.96    2.73   0
   4  11  10   64.43    1.92   0
  -4  11  10   73.80    2.57   0
   5  11  10  103.63    2.58   0
  -5  11  10   90.33    2.54   0
   6  11  10   20.30    2.21   0
  -6  11  10   21.78    2.40   0
   0  12  10  110.18    2.32   0
   1  12  10   47.46    2.14   0
  -1  12  10   50.12    2.11   0
   2  12  10   24.87    2.22   0
  -2  12  10   38.71    2.03   0
   3  12  10   54.53    1.98   0
  -3  12  10   60.88    2.07   0
   4  12  10   14.78    1.93   0
  -4  12  10   12.46    2.05   0
   5  12  10  112.72    2.46   0
  -5  12  10  130.31    2.92   0
   0  13  10   55.86    2.22   0
   1  13  10   45.40    2.22   0
  -1  13  10   41.37    2.17   0
   2  13  10   55.24    2.17   0
  -2  13  10   51.70    2.12   0
   3  13  10   52.22    2.08   0
  -3  13  10   45.89    2.35   0
   4  13  10    7.70    1.81   0
  -4  13  10    3.98    2.09   0
   5  13  10   38.77    2.19   0
  -5  13  10   37.49    2.56   0
   0  14  10   53.98    2.10   0
   1  14  10    8.54    2.05   0
  -1  14  10   10.35    2.10   0
   2  14  10   53.05    2.20   0
  -2  14  10   62.88    2.25   0
   3  14  10   62.35    2.39   0
  -3  14  10   68.92    2.20   0
   4  14  10   10.48    2.15   0
  -4  14  10   15.34    2.18   0
   0  15  10   55.88    2.29   0
   1  15  10   39.50    2.12   0
  -1  15  10   39.80    2.26   0
   2  15  10   61.69    2.35   0
  -2  15  10   43.66    2.11   0
   1   0  11   13.28    3.83   0
   2   0  11   51.62    3.36   0
   3   0  11    2.44    3.03   0
   4   0  11  192.71    3.73   0
   5   0  11  228.65    3.84   0
   6   0  11  168.34    3.64   0
   7   0  11  145.95    3.31   0
   8   0  11   15.44    2.85   0
   0   1  11    6.09    3.49   0
   1   1  11  183.93    4.82   0
  -1   1  11  169.38    4.75   0
   2   1  11    3.65    3.58   0
  -2   1  11    2.93    2.88   0
   3   1  11 1086.72    6.84   0
  -3   1  11 1296.89    7.42   0
   4   1  11  132.43    3.81   0
  -4   1  11  157.81    3.71   0
   5   1  11  224.16    3.80   0
  -5   1  11  261.64    3.95   0
   6   1  11   20.09    3.07   0
  -6   1  11   25.96    2.96   0
   7   1  11   39.06    2.84   0
  -7   1  11   28.89    2.71   0
   8   1  11   18.14    2.86   0
  -8   1  11   18.86    2.78   0
   0   2  11    0.13    3.26   0
   1   2  11  173.55    4.43   0
  -1   2  11  152.98    4.29   0
   2   2  11   56.37    3.69   0
  -2   2  11   64.74    3.72   0
   3   2  11   38.24    2.90   0
  -3   2  11   29.44    3.12   0
   4   2  11  124.02    3.38   0
  -4   2  11  128.40    3.59   0
   5   2  11  193.68    3.79   0
  -5   2  11  186.99    3.64   0
   6   2  11    1.54    2.90   0
  -6   2  11   -0.65    2.39   0
   7   2  11  172.87    3.51   0
  -7   2  11  166.81    3.22   0
   8   2  11   10.81    2.83   0
  -8   2  11   12.20    2.68   0
   0   3  11   41.81    2.86   0
   1   3  11  152.25    3.34   0
  -1   3  11  138.69    3.55   0
   2   3  11   52.43    2.93   0
  -2   3  11   48.42    2.96   0
   3   3  11  588.87    4.52   0
  -3   3  11  567.08    4.91   0
   4   3  11  399.25    4.30   0
  -4   3  11  413.06    4.54   0
   5   3  11  195.26    3.54   0
  -5   3  11  187.55    3.41   0
   6   3  11  320.15    4.12   0
  -6   3  11  282.63    3.97   0
   7   3  11   42.94    3.09   0
  -7   3  11   35.18    2.63   0
   8   3  11   44.01    2.99   0
  -8   3  11   38.87    2.79   0
   0   4  11   40.52    2.73   0
   1   4  11   86.22    2.68   0
  -1   4  11   71.74    2.80   0
   2   4  11   32.35    2.23   0
  -2   4  11   40.19    2.72   0
   3   4  11   92.06    2.58   0
  -3   4  11   84.62    2.77   0
   4   4  11   90.99    2.91   0
  -4   4  11   71.35    3.18   0
   5   4  11   88.97    2.95   0
  -5   4  11   67.90    2.99   0
   6   4  11   26.24    2.56   0
  -6   4  11   26.57    2.80   0
   7   4  11  242.28    3.74   0
  -7   4  11  206.10    3.51   0
   8   4  11   24.39    2.68   0
  -8   4  11   19.54    2.63   0
   0   5  11   14.17    2.35   0
   1   5  11   21.39    2.16   0
  -1   5  11   19.08    2.61   0
   2   5  11  205.81    2.81   0
  -2   5  11  223.99    3.14   0
   3   5  11   92.33    2.66   0
  -3   5  11   87.30    2.68   0
   4   5  11  187.74    3.12   0
  -4   5  11  202.46    3.37   0
   5   5  11  186.17    3.29   0
  -5   5  11  176.60    3.56   0
   6   5  11  155.48    3.12   0
  -6   5  11  156.86    3.22   0
   7   5  11   21.98    2.72   0
  -7   5  11   26.04    2.77   0
   8   5  11  197.87    3.83   0
  -8   5  11  179.78    3.52   0
   0   6  11    5.30    2.25   0
   1   6  11  163.37    2.47   0
  -1   6  11  166.47    2.82   0
   2   6  11   69.44    2.31   0
  -2   6  11   69.10    2.62   0
   3   6  11    0.47    2.17   0
  -3   6  11    1.81    2.34   0
   4   6  11   23.72    2.27   0
  -4   6  11   24.25    2.38   0
   5   6  11  153.39    3.00   0
  -5   6  11  132.46    3.01   0
   6   6  11   40.08    2.58   0
  -6   6  11   38.02    2.52   0
   7   6  11   71.67    2.94   0
  -7   6  11   59.94    2.86   0
   8   6  11   20.80    2.94   0
  -8   6  11   16.61    2.32   0
   0   7  11  304.80    3.38   0
   1   7  11  128.41    2.39   0
  -1   7  11  125.74    2.74   0
   2   7  11  241.33    2.91   0
  -2   7  11  231.51    2.97   0
   3   7  11   18.48    2.01   0
  -3   7  11   14.90    1.90   0
   4   7  11   33.74    2.39   0
  -4   7  11   34.06    2.33   0
   5   7  11   37.08    2.37   0
  -5   7  11   38.92    2.37   0
   6   7  11  135.12    3.11   0
  -6   7  11  132.05    3.20   0
   7   7  11   33.33    2.54   0
  -7   7  11   25.78    2.63   0
   0   8  11   24.16    2.03   0
   1   8  11  560.63    3.55   0
  -1   8  11  572.45    3.84   0
   2   8  11   13.92    1.84   0
  -2   8  11   13.48    2.04   0
   3   8  11  102.52    2.11   0
  -3   8  11  107.99    2.61   0
   4   8  11   74.28    2.41   0
  -4   8  11   75.47    2.46   0
   5   8  11   37.54    2.17   0
  -5   8  11   24.48    2.23   0
   6   8  11   16.95    2.39   0
  -6   8  11   20.22    2.43   0
   7   8  11    5.05    2.25   0
  -7   8  11   11.54    2.41   0
   0   9  11  163.42    2.55   0
   1   9  11   26.21    2.04   0
  -1   9  11   32.20    2.13   0
   2   9  11  364.40    2.93   0
  -2   9  11  352.41    3.19   0
   3   9  11   46.46    1.95   0
  -3   9  11   50.88    2.07   0
   4   9  11  130.86    2.55   0
  -4   9  11  124.35    2.59   0
   5   9  11   46.84    2.35   0
  -5   9  11   45.91    2.58   0
   6   9  11  204.96    3.16   0
  -6   9  11  177.86    3.12   0
   7   9  11    6.16    2.31   0
  -7   9  11    6.63    2.64   0
   0  10  11  129.10    2.68   0
   1  10  11  294.05    3.00   0
  -1  10  11  334.82    3.26   0
   2  10  11  122.49    2.09   0
  -2  10  11  121.87    2.52   0
   3  10  11  162.21    2.43   0
  -3  10  11  172.52    2.50   0
   4  10  11   70.89    2.08   0
  -4  10  11   71.35    2.31   0
   5  10  11   46.75    2.18   0
  -5  10  11   61.62    2.34   0
   6  10  11   22.25    2.47   0
  -6  10  11   15.35    2.28   0
   0  11  11  220.80    2.89   0
   1  11  11   11.14    1.91   0
  -1  11  11   18.77    1.87   0
   2  11  11  126.27    2.31   0
  -2  11  11  128.90    2.57   0
   3  11  11   29.84    1.71   0
  -3  11  11   42.00    2.16   0
   4  11  11   17.23    2.09   0
  -4  11  11   13.15    1.88   0
   5  11  11   11.92    2.00   0
  -5  11  11   15.42    2.27   0
   6  11  11   17.08    2.25   0
  -6  11  11   20.99    2.40   0
   0  12  11   51.03    2.08   0
   1  12  11  126.67    2.26   0
  -1  12  11  139.56    2.59   0
   2  12  11  158.06    2.47   0
  -2  12  11  174.28    2.56   0
   3  12  11   70.43    2.08   0
  -3  12  11   81.46    2.31   0
   4  12  11  100.06    2.26   0
  -4  12  11  102.81    2.52   0
   5  12  11   50.34    2.25   0
  -5  12  11   57.16    2.38   0
   0  13  11   37.68    2.19   0
   1  13  11   84.89    2.54   0
  -1  13  11  103.55    2.32   0
   2  13  11    1.54    1.96   0
  -2  13  11    1.22    1.79   0
   3  13  11   33.15    2.14   0
  -3  13  11   21.54    2.04   0
   4  13  11   13.09    2.14   0
  -4  13  11   16.96    2.21   0
   0  14  11  109.95    2.53   0
   1  14  11   17.09    2.09   0
  -1  14  11   17.19    1.90   0
   2  14  11   53.50    2.31   0
  -2  14  11   45.41    2.08   0
   3  14  11    8.49    2.07   0
  -3  14  11   11.04    2.07   0
   0  15  11    8.94    1.97   0
   1  15  11    9.87    2.26   0
  -1  15  11    5.97    2.05   0
   2  15  11   36.57    2.21   0
  -2  15  11   37.80    2.14   0
   0   0  12  516.79    4.79   0
   1   0  12    1.00    3.02   0
   2   0  12   20.37    3.56   0
   3   0  12   21.57    3.13   0
   4   0  12   15.94    2.94   0
   5   0  12   48.84    3.16   0
   6   0  12    3.78    2.61   0
   7   0  12  293.19    3.92   0
   8   0  12    7.59    2.82   0
   0   1  12 2409.55    9.94   0
   1   1  12  191.93    4.27   0
  -1   1  12  183.79    3.66   0
   2   1  12 1544.09    7.99   0
  -2   1  12 1626.27    7.81   0
   3   1  12   29.57    3.17   0
  -3   1  12   26.45    2.68   0
   4   1  12   87.26    3.43   0
  -4   1  12   89.50    3.76   0
   5   1  12   18.09    2.80   0
  -5   1  12   15.93    2.74   0
   6   1  12   19.56    3.18   0
  -6   1  12   19.58    3.00   0
   7   1  12    7.16    3.05   0
  -7   1  12    6.08    2.50   0
   8   1  12   21.45    2.84   0
  -8   1  12   23.21    2.77   0
   0   2  12   18.85    3.27   0
   1   2  12   32.38    3.51   0
  -1   2  12   35.02    3.59   0
   2   2  12   74.40    3.97   0
  -2   2  12   73.53    3.71   0
   3   2  12   85.10    3.37   0
  -3   2  12   98.25    3.24   0
   4   2  12  143.82    3.91   0
  -4   2  12  153.82    3.72   0
   5   2  12  254.75    3.89   0
  -5   2  12  262.64    3.86   0
   6   2  12   93.93    3.47   0
  -6   2  12  100.59    3.08   0
   7   2  12  269.23    3.73   0
  -7   2  12  273.11    3.49   0
   8   2  12   87.65    3.38   0
  -8   2  12   92.51    3.18   0
   0   3  12  505.50    5.19   0
   1   3  12   51.20    3.23   0
  -1   3  12   42.72    3.30   0
   2   3  12  621.30    4.95   0
  -2   3  12  597.13    5.06   0
   3   3  12  232.69    3.78   0
  -3   3  12  220.77    3.54   0
   4   3  12  295.85    4.21   0
  -4   3  12  257.94    4.09   0
   5   3  12    2.31    2.95   0
  -5   3  12    2.92    2.85   0
   6   3  12   46.73    2.91   0
  -6   3  12   42.60    2.93   0
   7   3  12   71.51    3.16   0
  -7   3  12   66.64    2.84   0
   8   3  12   53.25    3.10   0
  -8   3  12   55.62    2.76   0
   0   4  12   61.59    2.89   0
   1   4  12   39.70    2.58   0
  -1   4  12   27.33    2.66   0
   2   4  12   14.49    2.78   0
  -2   4  12    9.00    2.48   0
   3   4  12  245.32    3.40   0
  -3   4  12  253.89    3.84   0
   4   4  12  165.51    3.20   0
  -4   4  12  166.31    3.46   0
   5   4  12  436.27    4.33   0
  -5   4  12  465.44    4.56   0
   6   4  12  201.28    3.50   0
  -6   4  12  192.76    3.31   0
   7   4  12  115.94    3.10   0
  -7   4  12  126.31    3.01   0
   8   4  12   15.12    2.83   0
  -8   4  12   13.60    2.84   0
   0   5  12  252.64    3.60   0
   1   5  12   64.27    2.41   0
  -1   5  12   61.11    2.60   0
   2   5  12  392.95    3.67   0
  -2   5  12  411.61    3.91   0
   3   5  12  372.58    3.57   0
  -3   5  12  377.47    3.96   0
   4   5  12  273.69    3.36   0
  -4   5  12  256.18    3.43   0
   5   5  12   89.59    2.71   0
  -5   5  12   77.81    3.00   0
   6   5  12   72.22    2.79   0
  -6   5  12   51.52    2.67   0
   7   5  12    0.73    2.64   0
  -7   5  12    0.84    2.53   0
   8   5  12   29.17    2.97   0
  -8   5  12   24.06    2.48   0
   0   6  12    0.97    2.48   0
   1   6  12  324.83    3.20   0
  -1   6  12  318.56    3.51   0
   2   6  12  230.42    2.96   0
  -2   6  12  224.19    3.29   0
   3   6  12  456.61    3.51   0
  -3   6  12  497.87    3.79   0
   4   6  12  288.38    3.31   0
  -4   6  12  281.80    3.42   0
   5   6  12  297.15    3.48   0
  -5   6  12  314.55    3.78   0
   6   6  12   65.61    2.63   0
  -6   6  12   66.15    2.96   0
   7   6  12   66.15    2.92   0
  -7   6  12   56.66    2.86   0
   0   7  12   36.47    2.39   0
   1   7  12    3.03    1.97   0
  -1   7  12    4.61    2.16   0
   2   7  12   66.10    2.35   0
  -2   7  12   47.03    2.54   0
   3   7  12   45.96    1.99   0
  -3   7  12   42.37    2.25   0
   4   7  12  106.22    2.48   0
  -4   7  12  102.55    2.75   0
   5   7  12   88.20    2.60   0
  -5   7  12   91.69    2.74   0
   6   7  12  100.63    2.83   0
  -6   7  12  116.09    3.20   0
   7   7  12   12.19    2.64   0
  -7   7  12    8.73    2.49   0
   0   8  12   13.04    2.11   0
   1   8  12  333.46    2.85   0
  -1   8  12  342.62    3.18   0
   2   8  12  437.63    3.08   0
  -2   8  12  426.20    3.28   0
   3   8  12  366.36    3.23   0
  -3   8  12  376.67    3.52   0
   4   8  12  268.54    2.86   0
  -4   8  12  303.26    3.17   0
   5   8  12  229.29    3.04   0
  -5   8  12  233.65    3.13   0
   6   8  12   10.94    2.37   0
  -6   8  12    6.88    2.57   0
   7   8  12   59.12    2.87   0
  -7   8  12   46.46    2.95   0
   0   9  12   45.06    2.04   0
   1   9  12    1.54    1.78   0
  -1   9  12    2.02    1.87   0
   2   9  12   94.35    2.03   0
  -2   9  12  115.84    2.49   0
   3   9  12   34.95    1.97   0
  -3   9  12   50.66    2.32   0
   4   9  12  118.50    2.25   0
  -4   9  12  132.41    2.48   0
   5   9  12   36.33    2.25   0
  -5   9  12   43.97    2.34   0
   6   9  12   92.65    2.72   0
  -6   9  12   94.76    2.74   0
   0  10  12    8.10    2.03   0
   1  10  12  420.33    3.20   0
  -1  10  12  384.09    3.30   0
   2  10  12   82.99    2.17   0
  -2  10  12   94.55    2.37   0
   3  10  12  191.82    2.52   0
  -3  10  12  181.25    2.72   0
   4  10  12  114.89    2.42   0
  -4  10  12  138.75    2.53   0
   5  10  12   39.63    2.24   0
  -5  10  12   42.40    2.48   0
   6  10  12   29.29    2.43   0
  -6  10  12   33.48    2.44   0
   0  11  12   37.84    2.22   0
   1  11  12   48.77    2.19   0
  -1  11  12   55.15    2.35   0
   2  11  12   35.07    1.98   0
  -2  11  12   42.62    2.00   0
   3  11  12   10.21    1.86   0
  -3  11  12    9.61    2.03   0
   4  11  12   21.86    1.97   0
  -4  11  12   27.73    2.16   0
   5  11  12    2.45    2.10   0
  -5  11  12    0.17    2.23   0
   0  12  12   13.91    2.12   0
   1  12  12  302.07    2.96   0
  -1  12  12  311.25    3.02   0
   2  12  12    0.20    1.94   0
  -2  12  12    2.57    2.16   0
   3  12  12   40.08    2.11   0
  -3  12  12   38.11    2.11   0
   4  12  12   20.43    2.02   0
  -4  12  12   21.79    2.12   0
   5  12  12   50.02    2.33   0
  -5  12  12   44.29    2.39   0
   0  13  12   37.29    2.02   0
   1  13  12    5.51    2.01   0
  -1  13  12    6.85    1.92   0
   2  13  12   36.88    2.00   0
  -2  13  12   47.68    2.11   0
   3  13  12   16.43    1.79   0
  -3  13  12   13.55    2.15   0
   4  13  12   88.67    2.48   0
  -4  13  12   93.35    2.55   0
   0  14  12  101.16    2.33   0
   1  14  12   93.34    2.39   0
  -1  14  12   90.24    2.42   0
   2  14  12    0.54    1.86   0
  -2  14  12    1.66    2.11   0
   3  14  12   43.80    2.25   0
  -3  14  12   43.92    2.25   0
   0  15  12    7.10    2.07   0
   1  15  12   19.65    2.03   0
  -1  15  12   22.78    2.09   0
   1   0  13    1.90    2.81   0
   2   0  13   20.43    2.82   0
   3   0  13  120.90    3.49   0
   4   0  13    9.00    3.18   0
   5   0  13   87.32    3.45   0
   6   0  13    2.68    2.80   0
   7   0  13    8.38    2.88   0
   8   0  13  104.39    3.34   0
   0   1  13   48.21    2.92   0
   1   1  13  309.45    4.49   0
  -1   1  13  295.89    4.11   0
   2   1  13  186.79    3.92   0
  -2   1  13  192.76    3.86   0
   3   1  13   85.63    3.54   0
  -3   1  13  101.49    3.57   0
   4   1  13  466.33    4.65   0
  -4   1  13  458.14    4.61   0
   5   1  13    2.55    2.72   0
  -5   1  13    2.89    2.89   0
   6   1  13  514.07    4.95   0
  -6   1  13  527.44    4.65   0
   7   1  13   16.32    3.14   0
  -7   1  13   20.50    2.74   0
   8   1  13  115.56    3.43   0
  -8   1  13  105.40    3.29   0
   0   2  13  178.02    3.85   0
   1   2  13  122.04    4.26   0
  -1   2  13  107.58    3.86   0
   2   2  13   23.34    3.03   0
  -2   2  13   18.46    2.89   0
   3   2  13  122.06    3.69   0
  -3   2  13  138.32    3.76   0
   4   2  13   37.19    3.12   0
  -4   2  13   50.97    3.33   0
   5   2  13   14.57    2.65   0
  -5   2  13   16.73    2.69   0
   6   2  13   18.76    3.11   0
  -6   2  13   15.01    2.61   0
   7   2  13  108.33    3.33   0
  -7   2  13  115.31    3.36   0
   8   2  13   66.47    3.40   0
  -8   2  13   74.06    3.23   0
   0   3  13  329.18    4.78   0
   1   3  13   13.74    2.84   0
  -1   3  13   10.50    3.35   0
   2   3  13  321.97    3.96   0
  -2   3  13  316.88    4.20   0
   3   3  13   16.31    3.01   0
  -3   3  13   11.43    3.23   0
   4   3  13  283.19    4.05   0
  -4   3  13  295.09    4.30   0
   5   3  13  152.89    3.51   0
  -5   3  13  150.02    3.46   0
   6   3  13  163.31    3.49   0
  -6   3  13  167.52    3.50   0
   7   3  13   68.10    3.45   0
  -7   3  13   61.36    3.04   0
   8   3  13   67.22    3.22   0
  -8   3  13   84.59    2.89   0
   0   4  13   51.90    2.90   0
   1   4  13  105.97    3.26   0
  -1   4  13  104.89    3.30   0
   2   4  13  255.81    3.66   0
  -2   4  13  250.32    4.00   0
   3   4  13   29.48    2.79   0
  -3   4  13   27.91    2.81   0
   4   4  13   92.03    2.92   0
  -4   4  13   90.49    3.04   0
   5   4  13   52.87    3.00   0
  -5   4  13   47.85    2.92   0
   6   4  13   13.30    2.69   0
  -6   4  13   18.37    2.77   0
   7   4  13  127.04    3.50   0
  -7   4  13  107.22    3.04   0
   0   5  13  387.08    3.94   0
   1   5  13   94.63    2.90   0
  -1   5  13   84.01    2.79   0
   2   5  13   20.03    2.75   0
  -2   5  13   14.82    2.45   0
   3   5  13   48.87    2.58   0
  -3   5  13   41.25    2.62   0
   4   5  13  127.02    3.13   0
  -4   5  13  116.61    3.20   0
   5   5  13  129.23    3.06   0
  -5   5  13  108.60    3.00   0
   6   5  13  156.90    3.26   0
  -6   5  13  137.79    3.11   0
   7   5  13  169.69    3.62   0
  -7   5  13  130.10    3.42   0
   0   6  13  524.84    4.29   0
   1   6  13  117.51    2.87   0
  -1   6  13  123.68    2.77   0
   2   6  13  365.57    3.48   0
  -2   6  13  371.02    3.70   0
   3   6  13  146.46    2.83   0
  -3   6  13  158.73    2.85   0
   4   6  13   14.82    2.28   0
  -4   6  13   19.12    2.57   0
   5   6  13   19.24    2.27   0
  -5   6  13   23.42    2.44   0
   6   6  13    7.07    2.68   0
  -6   6  13    9.23    2.82   0
   7   6  13  131.10    3.29   0
  -7   6  13  115.48    3.34   0
   0   7  13   11.63    2.46   0
   1   7  13  152.98    2.52   0
  -1   7  13  142.46    2.62   0
   2   7  13    2.37    2.23   0
  -2   7  13    3.66    2.35   0
   3   7  13   13.97    2.17   0
  -3   7  13   13.07    2.54   0
   4   7  13   37.74    2.18   0
  -4   7  13   48.65    2.38   0
   5   7  13   93.48    2.69   0
  -5   7  13   84.04    2.65   0
   6   7  13   54.56    2.82   0
  -6   7  13   38.75    2.84   0
   7   7  13  128.07    3.12   0
  -7   7  13   90.60    3.20   0
   0   8  13  302.95    3.20   0
   1   8  13  155.64    2.47   0
  -1   8  13  150.34    2.73   0
   2   8  13   56.22    2.14   0
  -2   8  13   60.56    2.53   0
   3   8  13    9.19    1.99   0
  -3   8  13   13.40    2.03   0
   4   8  13    6.13    1.92   0
  -4   8  13    8.84    2.54   0
   5   8  13  195.31    3.02   0
  -5   8  13  195.95    3.06   0
   6   8  13    7.86    2.47   0
  -6   8  13    7.76    2.39   0
   0   9  13   11.67    2.29   0
   1   9  13   69.84    2.28   0
  -1   9  13   69.64    2.46   0
   2   9  13    2.64    1.77   0
  -2   9  13    1.36    2.16   0
   3   9  13   -0.07    1.94   0
  -3   9  13    2.02    2.19   0
   4   9  13    2.12    1.98   0
  -4   9  13    2.81    2.30   0
   5   9  13   20.94    2.31   0
  -5   9  13   21.29    2.29   0
   6   9  13   33.44    2.47   0
  -6   9  13   30.81    2.55   0
   0  10  13   37.63    2.16   0
   1  10  13   92.19    2.32   0
  -1  10  13   86.43    2.30   0
   2  10  13  169.11    2.52   0
  -2  10  13  158.21    2.58   0
   3  10  13   85.93    2.19   0
  -3  10  13  101.84    2.30   0
   4  10  13   97.60    2.17   0
  -4  10  13  116.93    2.65   0
   5  10  13   79.74    2.46   0
  -5  10  13   89.41    2.68   0
   6  10  13    8.14    2.24   0
  -6  10  13    3.19    2.21   0
   0  11  13    8.64    2.16   0
   1  11  13    4.17    1.94   0
  -1  11  13    3.80    1.84   0
   2  11  13   31.86    2.03   0
  -2  11  13   35.86    2.29   0
   3  11  13   14.23    1.80   0
  -3  11  13    9.56    2.02   0
   4  11  13   11.29    2.07   0
  -4  11  13   13.73    2.25   0
   5  11  13  101.46    2.43   0
  -5  11  13  117.34    2.63   0
   0  12  13   91.04    2.42   0
   1  12  13   53.07    2.11   0
  -1  12  13   58.12    2.11   0
   2  12  13   51.64    2.06   0
  -2  12  13   43.79    2.19   0
   3  12  13   76.05    2.20   0
  -3  12  13   69.62    2.28   0
   4  12  13   60.37    2.26   0
  -4  12  13   51.91    2.23   0
   0  13  13    9.83    1.99   0
   1  13  13   36.17    1.98   0
  -1  13  13   36.04    2.23   0
   2  13  13   11.34    1.96   0
  -2  13  13    9.55    1.97   0
   3  13  13  104.56    2.33   0
  -3  13  13  102.36    2.51   0
   4  13  13    2.24    1.60   0
  -4  13  13    1.74    1.83   0
   0  14  13   11.48    2.24   0
   1  14  13    8.35    2.11   0
  -1  14  13    4.42    1.98   0
   2  14  13   61.01    2.29   0
  -2  14  13   47.85    2.20   0
   0   0  14    2.98    2.51   0
   1   0  14   31.79    2.76   0
   2   0  14  215.29    3.96   0
   3   0  14  197.46    4.02   0
   4   0  14  405.86    4.59   0
   5   0  14  100.83    3.29   0
   6   0  14  404.19    4.62   0
   7   0  14   56.98    3.19   0
   8   0  14   81.26    3.79   0
   0   1  14   14.37    2.83   0
   1   1  14  307.32    4.03   0
  -1   1  14  261.23    3.85   0
   2   1  14  223.89    4.12   0
  -2   1  14  258.55    4.15   0
   3   1  14  245.66    4.07   0
  -3   1  14  238.66    4.00   0
   4   1  14  163.53    3.40   0
  -4   1  14  184.61    3.60   0
   5   1  14   21.94    2.78   0
  -5   1  14   21.29    2.65   0
   6   1  14  142.20    3.62   0
  -6   1  14  133.78    3.22   0
   7   1  14   68.92    3.33   0
  -7   1  14   63.07    3.00   0
   8   1  14   18.57    3.66   0
  -8   1  14   11.49    3.16   0
   0   2  14   14.75    2.73   0
   1   2  14  168.20    3.95   0
  -1   2  14  184.73    4.10   0
   2   2  14    6.74    3.39   0
  -2   2  14    6.31    3.30   0
   3   2  14  164.91    3.74   0
  -3   2  14  172.91    3.59   0
   4   2  14  214.07    3.87   0
  -4   2  14  226.51    3.85   0
   5   2  14  109.05    3.30   0
  -5   2  14  108.47    3.22   0
   6   2  14  324.26    4.33   0
  -6   2  14  339.68    4.11   0
   7   2  14   18.26    3.11   0
  -7   2  14   16.81    2.82   0
   0   3  14   70.77    3.10   0
   1   3  14  354.04    4.50   0
  -1   3  14  313.78    4.40   0
   2   3  14   58.62    3.23   0
  -2   3  14   60.20    3.51   0
   3   3  14  253.70    3.86   0
  -3   3  14  266.71    4.06   0
   4   3  14  229.48    3.92   0
  -4   3  14  252.39    3.88   0
   5   3  14   95.26    3.45   0
  -5   3  14   91.55    3.25   0
   6   3  14   90.62    3.30   0
  -6   3  14   86.67    3.18   0
   7   3  14   43.61    3.27   0
  -7   3  14   39.99    2.74   0
   0   4  14    0.94    2.64   0
   1   4  14  378.79    4.60   0
  -1   4  14  398.42    4.88   0
   2   4  14   16.55    3.03   0
  -2   4  14   13.03    2.77   0
   3   4  14  151.45    3.52   0
  -3   4  14  163.32    3.34   0
   4   4  14   77.55    3.18   0
  -4   4  14   90.03    3.15   0
   5   4  14   79.46    3.31   0
  -5   4  14   77.74    3.40   0
   6   4  14  309.06    4.43   0
  -6   4  14  332.90    4.05   0
   7   4  14   38.25    2.90   0
  -7   4  14   28.85    2.81   0
   0   5  14  204.67    3.39   0
   1   5  14  539.66    4.58   0
  -1   5  14  538.03    4.70   0
   2   5  14   79.42    3.01   0
  -2   5  14   69.03    3.09   0
   3   5  14  117.52    3.18   0
  -3   5  14  110.50    2.98   0
   4   5  14   74.97    2.78   0
  -4   5  14   54.78    2.70   0
   5   5  14   92.91    3.02   0
  -5   5  14   84.52    2.86   0
   6   5  14   56.26    2.90   0
  -6   5  14   65.95    2.88   0
   7   5  14   54.18    3.18   0
  -7   5  14   47.69    2.98   0
   0   6  14    1.07    2.39   0
   1   6  14  273.46    3.39   0
  -1   6  14  269.36    3.51   0
   2   6  14   64.31    2.54   0
  -2   6  14   80.00    2.82   0
   3   6  14  308.87    3.44   0
  -3   6  14  283.87    3.63   0
   4   6  14    8.22    2.15   0
  -4   6  14    9.27    2.47   0
   5   6  14  183.71    3.23   0
  -5   6  14  182.86    3.09   0
   6   6  14    6.11    2.65   0
  -6   6  14    5.12    2.71   0
   7   6  14   24.73    2.86   0
  -7   6  14   17.37    2.73   0
   0   7  14  105.49    2.72   0
   1   7  14  467.32    3.29   0
  -1   7  14  476.07    3.87   0
   2   7  14   66.30    2.49   0
  -2   7  14   65.30    2.45   0
   3   7  14  202.86    2.78   0
  -3   7  14  223.66    3.30   0
   4   7  14   64.64    2.41   0
  -4   7  14   56.33    2.54   0
   5   7  14  106.37    2.87   0
  -5   7  14  109.07    2.72   0
   6   7  14   16.86    2.66   0
  -6   7  14   16.76    2.60   0
   7   7  14   31.04    3.92   0
  -7   7  14   48.00    2.48   0
   0   8  14   47.48    2.24   0
   1   8  14  152.70    2.73   0
  -1   8  14  142.23    2.82   0
   2   8  14   32.03    2.24   0
  -2   8  14   44.52    2.42   0
   3   8  14  152.11    2.76   0
  -3   8  14  157.31    2.83   0
   4   8  14   29.35    2.17   0
  -4   8  14   21.31    2.41   0
   5   8  14  176.31    2.94   0
  -5   8  14  185.24    2.83   0
   6   8  14   71.36    2.78   0
  -6   8  14   59.40    2.57   0
   0   9  14   16.53    2.00   0
   1   9  14   16.13    1.87   0
  -1   9  14   19.36    2.06   0
   2   9  14  142.41    2.57   0
  -2   9  14  134.96    2.59   0
   3   9  14  109.47    2.48   0
  -3   9  14  114.17    2.41   0
   4   9  14  254.09    2.91   0
  -4   9  14  281.32    3.17   0
   5   9  14  120.70    2.73   0
  -5   9  14  129.64    2.87   0
   6   9  14   16.15    2.22   0
  -6   9  14   19.72    2.54   0
   0  10  14   61.31    2.56   0
   1  10  14   21.52    2.15   0
  -1  10  14   33.31    2.21   0
   2  10  14   51.46    1.98   0
  -2  10  14   42.24    2.22   0
   3  10  14  157.32    2.61   0
  -3  10  14  151.36    2.64   0
   4  10  14   85.35    2.35   0
  -4  10  14   79.52    2.48   0
   5  10  14  116.88    2.67   0
  -5  10  14  126.04    2.87   0
   0  11  14  142.91    2.64   0
   1  11  14    1.75    1.87   0
  -1  11  14    1.88    1.97   0
   2  11  14  122.16    2.33   0
  -2  11  14  117.89    2.56   0
   3  11  14   11.55    2.07   0
  -3  11  14   18.22    2.18   0
   4  11  14   68.35    2.28   0
  -4  11  14   76.16    2.45   0
   5  11  14   54.17    2.42   0
  -5  11  14   59.88    2.71   0
   0  12  14  178.18    2.62   0
   1  12  14    5.87    1.97   0
  -1  12  14    9.99    2.13   0
   2  12  14  171.99    2.67   0
  -2  12  14  178.10    2.71   0
   3  12  14   95.73    2.40   0
  -3  12  14  101.79    2.53   0
   4  12  14   51.49    2.34   0
  -4  12  14   48.50    2.53   0
   0  13  14  137.42    2.77   0
   1  13  14   76.68    2.14   0
  -1  13  14   76.74    2.22   0
   2  13  14   91.25    2.31   0
  -2  13  14  100.42    2.36   0
   3  13  14   74.03    2.44   0
  -3  13  14   70.35    2.35   0
   0  14  14  252.40    3.18   0
   1  14  14   12.71    2.11   0
  -1  14  14   11.93    2.21   0
   1   0  15   35.49    2.96   0
   2   0  15   33.54    2.94   0
   3   0  15  259.91    3.90   0
   4   0  15   16.74    3.04   0
   5   0  15   48.96    3.14   0
   6   0  15    4.76    2.77   0
   7   0  15    3.89    2.97   0
   0   1  15    2.19    2.75   0
   1   1  15   22.95    2.83   0
  -1   1  15   22.87    2.75   0
   2   1  15   45.41    2.99   0
  -2   1  15   48.99    3.03   0
   3   1  15   95.70    3.38   0
  -3   1  15  116.74    3.34   0
   4   1  15  203.60    3.92   0
  -4   1  15  221.24    3.82   0
   5   1  15  239.81    3.88   0
  -5   1  15  232.56    3.59   0
   6   1  15   19.81    2.70   0
  -6   1  15   20.09    2.82   0
   7   1  15  100.94    3.47   0
  -7   1  15   92.17    3.57   0
   0   2  15  451.25    4.71   0
   1   2  15   88.59    3.54   0
  -1   2  15   87.91    3.68   0
   2   2  15  230.94    3.98   0
  -2   2  15  219.63    3.47   0
   3   2  15  267.70    3.87   0
  -3   2  15  319.49    4.05   0
   4   2  15   36.72    3.42   0
  -4   2  15   31.81    2.97   0
   5   2  15  126.15    3.35   0
  -5   2  15  160.28    3.42   0
   6   2  15  128.02    3.27   0
  -6   2  15  119.61    3.41   0
   7   2  15   46.37    3.27   0
  -7   2  15   33.64    2.95   0
   0   3  15    1.79    2.89   0
   1   3  15  497.47    4.81   0
  -1   3  15  515.17    4.92   0
   2   3  15   97.83    3.52   0
  -2   3  15  103.17    3.43   0
   3   3  15  468.02    4.56   0
  -3   3  15  517.44    4.27   0
   4   3  15  190.80    3.90   0
  -4   3  15  164.16    2.96   0
   5   3  15   62.58    3.31   0
  -5   3  15   80.72    3.34   0
   6   3  15    4.14    2.78   0
  -6   3  15    4.96    2.65   0
   7   3  15   45.01    3.29   0
  -7   3  15   49.99    2.89   0
   0   4  15  704.94    5.72   0
   1   4  15    4.69    2.79   0
  -1   4  15    3.47    3.11   0
   2   4  15  371.17    4.31   0
  -2   4  15  369.03    4.23   0
   3   4  15  118.81    3.29   0
  -3   4  15  103.85    3.10   0
   4   4  15   80.15    3.08   0
  -4   4  15   71.59    3.00   0
   5   4  15  191.91    3.70   0
  -5   4  15  186.53    3.43   0
   6   4  15   56.79    3.08   0
  -6   4  15   45.83    2.85   0
   7   4  15   78.43    3.35   0
  -7   4  15   71.22    3.18   0
   0   5  15   42.47    2.87   0
   1   5  15  458.97    4.21   0
  -1   5  15  486.68    4.67   0
   2   5  15  136.35    3.28   0
  -2   5  15  128.30    3.15   0
   3   5  15  309.22    3.96   0
  -3   5  15  315.88    3.95   0
   4   5  15   46.85    2.75   0
  -4   5  15   37.98    2.65   0
   5   5  15   29.31    2.94   0
  -5   5  15   38.02    2.62   0
   6   5  15   21.11    2.95   0
  -6   5  15   19.75    2.47   0
   7   5  15   45.79    3.26   0
  -7   5  15   41.19    2.96   0
   0   6  15  118.57    3.01   0
   1   6  15   15.83    2.72   0
  -1   6  15   12.96    2.32   0
   2   6  15  337.10    3.67   0
  -2   6  15  350.53    3.90   0
   3   6  15   10.93    2.49   0
  -3   6  15   11.30    2.37   0
   4   6  15   25.02    2.53   0
  -4   6  15   18.75    2.55   0
   5   6  15   49.56    2.72   0
  -5   6  15   56.50    2.75   0
   6   6  15   36.50    2.95   0
  -6   6  15   46.56    2.72   0
  -7   6  15   24.18    2.39   0
   0   7  15   87.12    2.83   0
   1   7  15  300.50    3.35   0
  -1   7  15  303.31    3.47   0
   2   7  15   41.68    2.39   0
  -2   7  15   39.45    2.47   0
   3   7  15   37.04    2.46   0
  -3   7  15   35.61    2.74   0
   4   7  15   32.59    2.30   0
  -4   7  15   28.52    2.32   0
   5   7  15   91.22    2.68   0
  -5   7  15   79.20    2.66   0
   6   7  15   16.92    2.63   0
  -6   7  15   13.89    2.60   0
   0   8  15    5.74    2.03   0
   1   8  15   42.12    2.29   0
  -1   8  15   36.51    2.34   0
   2   8  15   21.76    2.40   0
  -2   8  15   15.98    2.19   0
   3   8  15   34.41    2.35   0
  -3   8  15   33.37    2.37   0
   4   8  15   49.58    2.40   0
  -4   8  15   46.15    2.52   0
   5   8  15    8.29    2.31   0
  -5   8  15    5.90    2.44   0
   6   8  15  194.78    3.42   0
  -6   8  15  158.96    3.00   0
   0   9  15    5.33    1.89   0
   1   9  15   21.11    2.03   0
  -1   9  15   19.87    2.11   0
   2   9  15   23.01    2.00   0
  -2   9  15   26.55    2.13   0
   3   9  15   37.77    2.38   0
  -3   9  15   28.51    2.24   0
   4   9  15   66.25    2.28   0
  -4   9  15   70.47    2.61   0
   5   9  15   97.93    2.67   0
  -5   9  15   88.17    2.74   0
   0  10  15   38.08    2.12   0
   1  10  15    6.66    2.01   0
  -1  10  15    7.03    2.11   0
   2  10  15   18.58    1.91   0
  -2  10  15   26.42    2.23   0
   3  10  15   52.71    2.34   0
  -3  10  15   54.70    2.25   0
   4  10  15   86.68    2.39   0
  -4  10  15   97.89    2.75   0
   5  10  15   55.78    2.60   0
  -5  10  15   54.46    2.65   0
   0  11  15   26.52    1.92   0
   1  11  15   12.43    2.06   0
  -1  11  15   17.76    2.12   0
   2  11  15  114.98    2.33   0
  -2  11  15  116.56    2.61   0
   3  11  15    6.76    2.28   0
  -3  11  15    4.34    2.15   0
   4  11  15  117.63    2.54   0
  -4  11  15  129.89    2.83   0
   0  12  15   10.30    1.85   0
   1  12  15   63.72    2.13   0
  -1  12  15   74.64    2.59   0
   2  12  15   21.80    1.90   0
  -2  12  15   27.79    2.24   0
   3  12  15   57.34    2.30   0
  -3  12  15   51.88    2.47   0
   0  13  15   18.46    2.19   0
   1  13  15    2.92    2.04   0
  -1  13  15    2.70    2.18   0
   2  13  15   37.19    2.17   0
  -2  13  15   43.95    2.36   0
   0   0  16  459.44    4.01   0
   1   0  16   96.23    2.89   0
   2   0  16  367.64    3.78   0
   3   0  16   34.69    2.88   0
   4   0  16   18.35    2.80   0
   5   0  16   61.64    2.95   0
   6   0  16   18.19    2.69   0
   7   0  16    2.09    2.98   0
   0   1  16   16.52    2.53   0
   1   1  16  436.77    3.98   0
  -1   1  16  440.52    4.04   0
   2   1  16   30.02    2.91   0
  -2   1  16   26.04    2.67   0
   3   1  16  132.99    3.40   0
  -3   1  16  150.40    3.32   0
   4   1  16   49.88    2.89   0
  -4   1  16   54.57    3.10   0
   5   1  16  321.95    4.09   0
  -5   1  16  279.89    3.81   0
   6   1  16   33.91    2.78   0
  -6   1  16   36.05    2.72   0
   7   1  16  337.71    4.23   0
  -7   1  16  306.98    4.25   0
   0   2  16  377.71    4.27   0
   1   2  16   26.41    2.91   0
  -1   2  16   20.06    2.74   0
   2   2  16  185.36    3.61   0
  -2   2  16  191.74    3.51   0
   3   2  16   80.26    3.27   0
  -3   2  16   80.38    2.78   0
   4   2  16   16.81    3.12   0
  -4   2  16   35.55    2.85   0
   5   2  16   19.68    3.07   0
  -5   2  16   17.26    2.67   0
   6   2  16   32.39    2.68   0
  -6   2  16   33.24    2.71   0
   7   2  16   52.03    3.31   0
  -7   2  16   47.70    2.95   0
   0   3  16    4.92    2.92   0
   1   3  16   12.59    2.70   0
  -1   3  16   13.92    2.76   0
   2   3  16    3.34    2.67   0
  -2   3  16   10.31    2.63   0
   3   3  16  245.83    4.09   0
  -3   3  16  262.91    3.59   0
   4   3  16   76.62    3.26   0
  -4   3  16   83.51    2.83   0
   5   3  16  362.28    4.44   0
  -5   3  16  387.66    3.93   0
   6   3  16   76.33    3.23   0
  -6   3  16   70.82    2.94   0
   7   3  16   99.71    3.25   0
  -7   3  16   91.63    3.45   0
   0   4  16  393.26    4.54   0
   1   4  16   53.74    3.24   0
  -1   4  16   56.89    3.08   0
   2   4  16  635.18    5.00   0
  -2   4  16  673.55    5.04   0
   3   4  16  186.20    3.76   0
  -3   4  16  205.90    3.72   0
   4   4  16  271.96    3.83   0
  -4   4  16  275.59    3.82   0
   5   4  16    5.08    3.11   0
  -5   4  16    9.54    2.87   0
   6   4  16   27.85    2.95   0
  -6   4  16   29.60    2.64   0
   7   4  16   15.54    2.95   0
  -7   4  16   11.21    2.91   0
   0   5  16  196.30    3.45   0
   1   5  16   84.82    3.21   0
  -1   5  16   67.16    3.18   0
   2   5  16   18.11    2.73   0
  -2   5  16   28.66    3.02   0
   3   5  16   67.85    3.24   0
  -3   5  16   56.69    3.01   0
   4   5  16   88.08    3.01   0
  -4   5  16   75.55    2.89   0
   5   5  16   54.54    2.81   0
  -5   5  16   56.15    2.72   0
   6   5  16   51.47    3.13   0
  -6   5  16   59.74    2.79   0
   0   6  16  463.64    4.35   0
   1   6  16   72.69    3.05   0
  -1   6  16   82.23    3.23   0
   2   6  16  484.46    4.23   0
  -2   6  16  472.78    4.33   0
   3   6  16  106.41    3.08   0
  -3   6  16  108.19    3.01   0
   4   6  16  494.29    4.25   0
  -4   6  16  460.26    4.04   0
   5   6  16   27.87    2.60   0
  -5   6  16   35.65    2.67   0
   6   6  16   58.47    2.96   0
  -6   6  16   64.73    2.74   0
   0   7  16   21.04    2.33   0
   1   7  16   14.76    2.41   0
  -1   7  16   23.42    2.45   0
   2   7  16  257.32    3.35   0
  -2   7  16  266.65    3.48   0
   3   7  16   32.10    2.44   0
  -3   7  16   36.58    2.58   0
   4   7  16   99.99    2.61   0
  -4   7  16   94.47    2.83   0
   5   7  16   30.41    2.74   0
  -5   7  16   27.36    2.50   0
   6   7  16    8.05    2.81   0
  -6   7  16   11.88    2.55   0
   0   8  16  388.10    3.51   0
   1   8  16    3.33    2.23   0
  -1   8  16    3.83    2.25   0
   2   8  16  236.66    3.00   0
  -2   8  16  233.57    3.12   0
   3   8  16   25.82    2.53   0
  -3   8  16   36.67    2.50   0
   4   8  16  235.94    2.99   0
  -4   8  16  217.73    3.09   0
   5   8  16   16.72    2.40   0
  -5   8  16   18.70    2.51   0
   0   9  16   18.77    2.22   0
   1   9  16   75.50    2.34   0
  -1   9  16   52.04    2.44   0
   2   9  16   80.65    2.28   0
  -2   9  16   88.12    2.44   0
   3   9  16   57.46    2.55   0
  -3   9  16   52.77    2.50   0
   4   9  16   90.67    2.44   0
  -4   9  16  102.46    2.70   0
   5   9  16    4.13    2.31   0
  -5   9  16    6.03    2.35   0
   0  10  16  104.15    2.42   0
   1  10  16   22.39    2.20   0
  -1  10  16   19.25    2.20   0
   2  10  16   46.28    2.40   0
  -2  10  16   53.43    2.34   0
   3  10  16   12.41    2.09   0
  -3  10  16   11.16    2.27   0
   4  10  16   40.08    2.45   0
  -4  10  16   42.13    2.75   0
   0  11  16   15.19    2.11   0
   1  11  16  429.16    3.32   0
  -1  11  16  435.08    3.60   0
   2  11  16   25.89    2.20   0
  -2  11  16   21.10    2.25   0
   3  11  16   52.00    2.37   0
  -3  11  16   54.24    2.48   0
   4  11  16   77.54    2.47   0
  -4  11  16   73.75    2.70   0
   0  12  16    1.09    2.04   0
   1  12  16   45.09    2.19   0
  -1  12  16   51.78    2.48   0
   2  12  16    1.56    1.98   0
  -2  12  16    3.46    2.24   0
   3  12  16   38.38    2.36   0
  -3  12  16   38.29    2.37   0
   0  13  16   51.56    2.40   0
   1  13  16  291.79    3.09   0
  -1  13  16  282.75    3.22   0
   1   0  17  338.71    3.47   0
   2   0  17   85.84    2.80   0
   3   0  17  486.81    4.50   0
   4   0  17   71.40    3.08   0
   5   0  17   23.40    2.79   0
   6   0  17   44.20    2.97   0
   7   0  17   -0.49    2.89   0
   0   1  17  113.92    2.96   0
   1   1  17    5.76    2.47   0
  -1   1  17    4.45    2.39   0
   2   1  17   55.69    2.73   0
  -2   1  17   50.01    2.76   0
   3   1  17   53.23    3.16   0
  -3   1  17   56.29    2.87   0
   4   1  17   34.80    3.02   0
  -4   1  17   38.87    2.78   0
   5   1  17    5.93    2.74   0
  -5   1  17    5.72    2.75   0
   6   1  17   58.90    3.17   0
  -6   1  17   55.04    2.88   0
   7   1  17   39.16    3.11   0
  -7   1  17   44.02    3.11   0
   0   2  17   57.01    2.82   0
   1   2  17   96.93    3.10   0
  -1   2  17   95.35    3.06   0
   2   2  17   95.28    3.16   0
  -2   2  17  101.53    2.73   0
   3   2  17  150.98    3.36   0
  -3   2  17  154.44    3.12   0
   4   2  17   92.60    3.10   0
  -4   2  17  110.20    2.96   0
   5   2  17  121.73    3.54   0
  -5   2  17  121.21    3.24   0
   6   2  17   53.00    3.05   0
  -6   2  17   59.09    2.99   0
   7   2  17   36.17    3.06   0
  -7   2  17   30.85    3.08   0
   0   3  17  142.12    3.36   0
   1   3  17   55.30    2.99   0
  -1   3  17   55.68    2.84   0
   2   3  17   80.01    3.12   0
  -2   3  17   77.23    3.23   0
   3   3  17   95.32    2.95   0
  -3   3  17  108.61    2.97   0
   4   3  17   28.77    3.14   0
  -4   3  17   28.43    2.61   0
   5   3  17   56.77    3.10   0
  -5   3  17   55.54    2.58   0
   6   3  17   21.16    2.91   0
  -6   3  17   16.75    2.56   0
   0   4  17  471.69    4.94   0
   1   4  17   41.77    3.20   0
  -1   4  17   43.94    2.96   0
   2   4  17  202.54    3.71   0
  -2   4  17  217.09    3.72   0
   3   4  17   17.21    2.94   0
  -3   4  17   17.71    2.68   0
   4   4  17  191.45    3.74   0
  -4   4  17  182.35    3.10   0
   5   4  17   92.55    3.45   0
  -5   4  17   82.53    2.74   0
   6   4  17   99.05    3.38   0
  -6   4  17  112.16    2.89   0
   0   5  17  257.24    4.03   0
   1   5  17  131.40    3.66   0
  -1   5  17  133.99    3.64   0
   2   5  17  269.40    3.87   0
  -2   5  17  283.46    3.75   0
   3   5  17   16.18    2.98   0
  -3   5  17   14.93    2.46   0
   4   5  17   23.84    3.05   0
  -4   5  17   20.74    2.82   0
   5   5  17   14.25    2.78   0
  -5   5  17   16.10    2.63   0
   6   5  17   78.52    3.50   0
  -6   5  17   90.40    2.97   0
   0   6  17   47.80    2.86   0
   1   6  17   31.20    2.76   0
  -1   6  17   29.19    2.80   0
   2   6  17   60.83    3.03   0
  -2   6  17   66.35    2.96   0
   3   6  17    7.35    2.65   0
  -3   6  17    7.93    2.46   0
   4   6  17   96.47    3.19   0
  -4   6  17  106.09    2.98   0
   5   6  17   14.98    2.50   0
  -5   6  17   15.30    2.45   0
   6   6  17   94.61    3.48   0
  -6   6  17   92.10    2.98   0
   0   7  17  194.61    3.18   0
   1   7  17   73.01    2.86   0
  -1   7  17   68.48    2.82   0
   2   7  17   27.47    2.41   0
  -2   7  17   28.46    2.77   0
   3   7  17   18.35    2.50   0
  -3   7  17   16.82    2.40   0
   4   7  17   40.78    2.71   0
  -4   7  17   36.09    2.52   0
   5   7  17    2.50    2.28   0
  -5   7  17    1.52    2.38   0
   0   8  17    1.61    2.24   0
   1   8  17    5.56    2.32   0
  -1   8  17    3.04    2.32   0
   2   8  17   45.30    2.60   0
  -2   8  17   44.01    2.65   0
   3   8  17   58.06    2.58   0
  -3   8  17   57.19    2.76   0
   4   8  17   49.49    2.77   0
  -4   8  17   58.20    2.50   0
   5   8  17   68.91    2.77   0
  -5   8  17   64.94    2.59   0
   0   9  17   33.35    2.23   0
   1   9  17   77.91    2.52   0
  -1   9  17   72.82    2.81   0
   2   9  17  122.51    2.68   0
  -2   9  17  107.31    2.88   0
   3   9  17   28.87    2.56   0
  -3   9  17   38.30    2.53   0
   4   9  17   25.18    2.59   0
  -4   9  17   24.27    2.44   0
   5   9  17   63.23    2.69   0
  -5   9  17   72.20    2.59   0
   0  10  17   14.81    2.18   0
   1  10  17    1.65    2.11   0
  -1  10  17    0.76    2.46   0
   2  10  17    9.94    2.37   0
  -2  10  17    9.13    2.19   0
   3  10  17   24.15    2.45   0
  -3  10  17   23.40    2.20   0
   4  10  17   30.73    2.53   0
  -4  10  17   34.35    2.68   0
   0  11  17   62.78    2.22   0
   1  11  17   27.16    2.22   0
  -1  11  17   36.70    2.15   0
   2  11  17   42.84    2.32   0
  -2  11  17   40.19    2.36   0
   3  11  17  110.74    2.69   0
  -3  11  17  127.98    2.90   0
   0  12  17    2.40    2.01   0
   1  12  17   16.67    2.20   0
  -1  12  17   16.88    2.19   0
   2  12  17   12.92    2.14   0
  -2  12  17   14.35    2.23   0
   0   0  18  146.82    3.13   0
   1   0  18  459.81    4.07   0
   2   0  18  159.34    3.08   0
   3   0  18  161.99    3.20   0
   4   0  18   67.22    3.17   0
   5   0  18    0.13    2.56   0
   6   0  18   40.25    2.78   0
   0   1  18   15.97    2.32   0
   1   1  18  139.22    3.01   0
  -1   1  18  151.47    2.98   0
   2   1  18    4.25    2.41   0
  -2   1  18    4.59    2.61   0
   3   1  18  181.96    3.48   0
  -3   1  18  174.84    3.44   0
   4   1  18   81.21    3.19   0
  -4   1  18   68.90    2.80   0
   5   1  18   45.67    2.82   0
  -5   1  18   48.09    2.80   0
   6   1  18  115.57    3.56   0
  -6   1  18  104.70    3.18   0
   0   2  18    0.95    2.38   0
   1   2  18  533.93    4.56   0
  -1   2  18  489.53    4.08   0
   2   2  18  151.21    3.30   0
  -2   2  18  154.62    2.93   0
   3   2  18  179.99    3.32   0
  -3   2  18  184.44    3.16   0
   4   2  18   89.26    3.11   0
  -4   2  18  102.55    2.69   0
   5   2  18   88.60    3.51   0
  -5   2  18   94.97    2.71   0
   6   2  18   57.41    3.26   0
  -6   2  18   54.71    3.19   0
   0   3  18   11.15    2.74   0
   1   3  18  231.53    3.45   0
  -1   3  18  255.72    3.49   0
   2   3  18   85.90    3.07   0
  -2   3  18   87.48    2.90   0
   3   3  18   96.67    3.40   0
  -3   3  18  120.38    3.13   0
   4   3  18   63.35    3.22   0
  -4   3  18   56.27    2.68   0
   5   3  18   40.64    3.32   0
  -5   3  18   44.55    2.55   0
   6   3  18   75.70    3.39   0
  -6   3  18   68.42    2.69   0
   0   4  18  155.55    3.43   0
   1   4  18  260.00    3.58   0
  -1   4  18  289.68    3.78   0
   2   4  18  139.59    3.57   0
  -2   4  18  148.97    3.20   0
   3   4  18   94.15    3.13   0
  -3   4  18  117.41    2.62   0
   4   4  18  166.61    3.69   0
  -4   4  18  170.76    2.95   0
   5   4  18    5.84    2.82   0
  -5   4  18    4.96    2.38   0
   6   4  18   81.53    3.19   0
  -6   4  18   75.62    2.86   0
   0   5  18   62.85    3.04   0
   1   5  18  129.86    3.26   0
  -1   5  18  140.51    3.30   0
   2   5  18   30.06    3.10   0
  -2   5  18   31.11    2.86   0
   3   5  18   83.21    3.13   0
  -3   5  18   88.68    2.92   0
   4   5  18   21.91    2.89   0
  -4   5  18   13.11    2.29   0
   5   5  18   81.14    3.36   0
  -5   5  18   91.38    2.60   0
   6   5  18   47.37    3.11   0
  -6   5  18   49.32    2.67   0
   0   6  18  507.98    4.60   0
   1   6  18  226.74    3.66   0
  -1   6  18  241.71    3.86   0
   2   6  18  176.26    3.54   0
  -2   6  18  187.45    3.43   0
   3   6  18   33.02    2.96   0
  -3   6  18   43.40    2.57   0
   4   6  18  116.30    3.16   0
  -4   6  18   86.73    2.83   0
   5   6  18   -0.54    2.96   0
  -5   6  18    2.82    2.46   0
   0   7  18  109.53    2.90   0
   1   7  18  198.17    3.34   0
  -1   7  18  193.50    3.61   0
   2   7  18   95.24    3.18   0
  -2   7  18  112.65    3.00   0
   3   7  18  135.16    3.46   0
  -3   7  18  133.69    2.99   0
   4   7  18    6.49    2.50   0
  -4   7  18    6.66    2.61   0
   5   7  18   68.92    2.98   0
  -5   7  18   80.72    2.76   0
   0   8  18   36.32    2.64   0
   1   8  18   25.20    2.47   0
  -1   8  18   24.60    2.45   0
   2   8  18  101.52    2.91   0
  -2   8  18   88.93    2.95   0
   3   8  18   25.65    2.63   0
  -3   8  18   23.71    2.41   0
   4   8  18  138.90    3.17   0
  -4   8  18  153.82    2.99   0
   5   8  18   44.42    2.80   0
  -5   8  18   40.38    2.42   0
   0   9  18  130.89    2.81   0
   1   9  18   76.83    2.82   0
  -1   9  18   66.94    2.42   0
   2   9  18  120.34    2.88   0
  -2   9  18  137.33    2.93   0
   3   9  18   71.43    2.63   0
  -3   9  18   63.79    2.58   0
   4   9  18   63.20    2.80   0
  -4   9  18   72.55    2.73   0
   0  10  18    5.26    2.05   0
   1  10  18   11.05    2.57   0
  -1  10  18   11.61    2.07   0
   2  10  18   53.86    2.55   0
  -2  10  18   42.41    2.50   0
   3  10  18    6.35    2.57   0
  -3  10  18    5.75    2.49   0
   0  11  18  128.45    2.71   0
   1  11  18   18.80    2.29   0
  -1  11  18   15.78    2.38   0
   2  11  18   63.18    2.36   0
  -2  11  18   69.74    2.68   0
   0  12  18   45.15    2.38   0
  -1  12  18   19.78    1.67   0
   1   0  19   40.79    2.45   0
   2   0  19    8.24    2.37   0
   3   0  19    3.99    2.58   0
   4   0  19   74.44    3.05   0
   5   0  19   14.28    2.54   0
   6   0  19   26.01    2.87   0
   0   1  19    3.27    2.17   0
   1   1  19  112.51    2.62   0
  -1   1  19  120.50    2.75   0
   2   1  19    8.95    2.47   0
  -2   1  19   10.58    2.57   0
   3   1  19  284.88    3.40   0
  -3   1  19  305.49    3.60   0
   4   1  19   19.47    2.85   0
  -4   1  19   18.26    2.60   0
   5   1  19   82.90    3.03   0
  -5   1  19   97.69    3.02   0
   6   1  19   72.34    3.15   0
  -6   1  19   77.05    3.16   0
   0   2  19    3.92    2.22   0
   1   2  19   46.66    2.64   0
  -1   2  19   43.90    2.58   0
   2   2  19    5.89    2.39   0
  -2   2  19    6.48    2.25   0
   3   2  19    7.42    2.40   0
  -3   2  19    9.81    2.44   0
   4   2  19   50.67    3.07   0
  -4   2  19   51.52    2.42   0
   5   2  19   22.19    2.92   0
  -5   2  19   18.80    2.51   0
   6   2  19   14.79    2.96   0
  -6   2  19   18.52    2.57   0
   0   3  19   34.45    2.59   0
   1   3  19   36.00    2.57   0
  -1   3  19   38.81    2.63   0
   2   3  19    8.24    2.72   0
  -2   3  19    8.68    2.44   0
   3   3  19   88.42    3.05   0
  -3   3  19  103.57    2.83   0
   4   3  19  106.48    3.27   0
  -4   3  19  128.82    2.97   0
   5   3  19  146.78    3.55   0
  -5   3  19  154.87    2.94   0
   6   3  19  136.55    3.67   0
  -6   3  19  133.59    3.07   0
   0   4  19   45.53    3.08   0
   1   4  19   12.27    2.71   0
  -1   4  19    6.00    2.49   0
   2   4  19    3.13    2.68   0
  -2   4  19    6.11    2.51   0
   3   4  19   73.92    3.04   0
  -3   4  19   70.96    2.58   0
   4   4  19   11.97    2.70   0
  -4   4  19    6.03    2.42   0
   5   4  19   55.03    3.16   0
  -5   4  19   50.31    2.62   0
   0   5  19   30.17    2.91   0
   1   5  19    1.75    2.87   0
  -1   5  19    2.84    2.45   0
   2   5  19   38.71    2.76   0
  -2   5  19   53.16    2.90   0
   3   5  19   44.92    3.08   0
  -3   5  19   43.17    2.69   0
   4   5  19   41.12    3.08   0
  -4   5  19   49.64    2.65   0
   5   5  19   24.11    3.09   0
  -5   5  19   28.09    2.44   0
   0   6  19   12.46    2.40   0
   1   6  19   81.25    2.98   0
  -1   6  19   72.07    2.89   0
   2   6  19   59.04    3.30   0
  -2   6  19   58.14    2.81   0
   3   6  19   51.56    3.01   0
  -3   6  19   49.85    2.68   0
   4   6  19   50.92    3.02   0
  -4   6  19   54.53    2.59   0
   5   6  19   96.91    3.44   0
  -5   6  19  100.97    2.80   0
   0   7  19   22.33    2.66   0
   1   7  19   37.99    2.85   0
  -1   7  19   33.16    2.78   0
   2   7  19   52.85    2.88   0
  -2   7  19   51.16    2.70   0
   3   7  19    3.80    2.65   0
  -3   7  19    2.11    2.65   0
   4   7  19    4.70    2.90   0
  -4   7  19    4.45    2.59   0
   5   7  19    1.67    2.23   0
  -5   7  19    3.80    2.24   0
   0   8  19    1.48    2.38   0
   1   8  19  166.00    3.30   0
  -1   8  19  164.12    3.30   0
   2   8  19   26.91    2.62   0
  -2   8  19   32.25    2.78   0
   3   8  19   74.88    3.19   0
  -3   8  19   72.37    2.70   0
   4   8  19   43.91    2.75   0
  -4   8  19   40.51    2.73   0
   0   9  19   71.76    2.76   0
   1   9  19    3.45    2.33   0
  -1   9  19    3.21    2.54   0
   2   9  19   92.01    3.06   0
  -2   9  19   82.40    3.10   0
   3   9  19   33.70    2.69   0
  -3   9  19   37.95    2.61   0
   0  10  19   24.84    2.57   0
   1  10  19  179.60    3.15   0
  -1  10  19  178.63    3.28   0
   2  10  19   34.48    2.71   0
  -2  10  19   36.73    2.65   0
   3  10  19   22.63    2.65   0
  -3  10  19   25.71    2.33   0
   0  11  19   53.78    2.67   0
   1  11  19   43.16    2.61   0
  -1  11  19   53.57    2.32   0
   0   0  20  214.82    2.76   0
   1   0  20    7.18    2.05   0
   2   0  20   63.08    2.39   0
   3   0  20   88.78    2.78   0
   4   0  20   22.97    2.65   0
   5   0  20    4.82    2.66   0
   0   1  20  912.80    4.58   0
   1   1  20  189.54    3.08   0
  -1   1  20  193.00    2.88   0
   2   1  20  733.60    4.58   0
  -2   1  20  656.09    4.09   0
   3   1  20   26.66    2.49   0
  -3   1  20   26.85    2.45   0
   4   1  20   93.15    3.03   0
  -4   1  20   89.05    2.62   0
   5   1  20   19.61    2.91   0
  -5   1  20   11.36    2.71   0
   0   2  20   34.37    2.15   0
   1   2  20    2.34    2.32   0
  -1   2  20    1.04    2.12   0
   2   2  20   52.44    2.53   0
  -2   2  20   55.79    2.44   0
   3   2  20   18.32    2.23   0
  -3   2  20   19.30    2.28   0
   4   2  20   30.24    2.95   0
  -4   2  20   40.79    2.62   0
   5   2  20  158.35    3.63   0
  -5   2  20  139.26    2.92   0
   0   3  20  336.32    3.55   0
   1   3  20   34.86    2.39   0
  -1   3  20   37.23    2.47   0
   2   3  20  249.74    3.45   0
  -2   3  20  266.36    3.18   0
   3   3  20   46.07    2.73   0
  -3   3  20   50.49    2.47   0
   4   3  20   42.37    2.83   0
  -4   3  20   44.44    2.53   0
   5   3  20    6.01    2.92   0
  -5   3  20    4.54    2.46   0
   0   4  20   30.52    2.74   0
   1   4  20   30.02    2.63   0
  -1   4  20   24.74    2.20   0
   2   4  20   24.90    2.87   0
  -2   4  20   33.85    2.54   0
   3   4  20  150.09    3.26   0
  -3   4  20  162.63    3.00   0
   4   4  20   33.62    2.87   0
  -4   4  20   39.31    2.58   0
   5   4  20  142.76    3.59   0
  -5   4  20  150.09    2.94   0
   0   5  20   10.04    2.73   0
   1   5  20    0.90    2.73   0
  -1   5  20    2.69    2.16   0
   2   5  20  111.62    3.20   0
  -2   5  20  130.84    3.14   0
   3   5  20   77.41    3.19   0
  -3   5  20   73.41    2.77   0
   4   5  20  120.43    3.40   0
  -4   5  20  130.10    2.92   0
   5   5  20   32.34    3.07   0
  -5   5  20   33.22    2.49   0
   0   6  20   11.61    2.66   0
   1   6  20  304.93    3.95   0
  -1   6  20  322.01    3.65   0
   2   6  20   76.52    2.92   0
  -2   6  20   70.76    2.70   0
   3   6  20  215.49    3.72   0
  -3   6  20  250.36    3.52   0
   4   6  20  109.58    3.50   0
  -4   6  20  103.81    2.76   0
   0   7  20    0.95    2.67   0
   1   7  20   17.28    2.62   0
  -1   7  20   14.41    2.56   0
   2   7  20    2.00    2.76   0
  -2   7  20    3.32    2.55   0
   3   7  20   63.91    3.13   0
  -3   7  20   55.78    2.56   0
   4   7  20   29.23    2.76   0
  -4   7  20   31.69    2.37   0
   0   8  20   53.46    2.89   0
   1   8  20  172.53    3.39   0
  -1   8  20  174.00    3.76   0
   2   8  20  192.47    3.61   0
  -2   8  20  197.05    3.44   0
   3   8  20  259.13    3.78   0
  -3   8  20  275.14    3.84   0
   0   9  20   44.14    2.84   0
   1   9  20   17.46    2.78   0
  -1   9  20   18.29    2.86   0
   2   9  20   14.19    2.87   0
  -2   9  20   15.10    2.49   0
   3   9  20   15.49    2.77   0
  -3   9  20   10.36    2.35   0
   0  10  20   45.10    2.78   0
   1  10  20  122.21    3.28   0
  -1  10  20  127.00    3.18   0
   1   0  21   12.76    2.19   0
   2   0  21    6.94    2.24   0
   3   0  21   54.19    2.61   0
   4   0  21   10.07    2.37   0
   5   0  21    4.11    2.79   0
   0   1  21   12.08    2.13   0
   1   1  21   21.07    2.28   0
  -1   1  21   22.48    2.33   0
   2   1  21  127.67    2.94   0
  -2   1  21  110.68    2.73   0
   3   1  21   49.94    2.45   0
  -3   1  21   53.22    2.51   0
   4   1  21  138.22    3.17   0
  -4   1  21  135.87    3.19   0
   5   1  21    4.56    2.73   0
  -5   1  21   10.55    2.48   0
   0   2  21    5.39    2.22   0
   1   2  21   48.63    2.15   0
  -1   2  21   45.16    2.25   0
   2   2  21   10.01    2.25   0
  -2   2  21   10.43    2.14   0
   3   2  21   12.57    2.37   0
  -3   2  21   15.45    2.35   0
   4   2  21   34.03    2.78   0
  -4   2  21   43.45    2.49   0
   5   2  21   -1.03    3.00   0
  -5   2  21    0.86    2.38   0
   0   3  21    0.42    2.07   0
   1   3  21   40.02    2.41   0
  -1   3  21   41.92    2.52   0
   2   3  21   52.33    2.34   0
  -2   3  21   52.05    2.50   0
   3   3  21   36.40    2.51   0
  -3   3  21   50.85    2.39   0
   4   3  21  215.47    3.55   0
  -4   3  21  200.59    3.18   0
   5   3  21   66.67    3.21   0
  -5   3  21   76.78    2.77   0
   0   4  21    1.66    2.42   0
   1   4  21    3.26    2.34   0
  -1   4  21    0.69    2.10   0
   2   4  21   23.49    2.51   0
  -2   4  21   36.25    2.44   0
   3   4  21    7.18    2.64   0
  -3   4  21    9.97    2.22   0
   4   4  21   37.66    2.70   0
  -4   4  21   41.50    2.72   0
   0   5  21    9.19    2.65   0
   1   5  21    4.20    2.39   0
  -1   5  21    2.61    2.32   0
   2   5  21   42.22    2.76   0
  -2   5  21   36.47    2.52   0
   3   5  21   20.25    2.88   0
  -3   5  21   27.77    2.32   0
   4   5  21  109.07    3.24   0
  -4   5  21  101.28    2.83   0
   0   6  21   99.12    3.45   0
   1   6  21    5.72    2.89   0
  -1   6  21    5.83    2.51   0
   2   6  21   91.26    3.15   0
  -2   6  21  114.84    3.15   0
   3   6  21   15.36    2.99   0
  -3   6  21   18.22    2.56   0
   4   6  21    0.18    2.76   0
  -4   6  21    0.02    2.31   0
   0   7  21   46.81    2.91   0
   1   7  21   23.99    2.67   0
  -1   7  21   23.17    2.39   0
   2   7  21   12.01    2.76   0
  -2   7  21   10.35    2.55   0
   3   7  21    3.69    2.79   0
  -3   7  21    3.24    2.30   0
   0   8  21  155.10    3.38   0
   1   8  21   81.18    2.95   0
  -1   8  21   79.35    3.17   0
   2   8  21   77.79    3.23   0
  -2   8  21   59.58    2.72   0
   0   9  21   12.77    2.73   0
   1   9  21  111.51    3.28   0
  -1   9  21  117.42    3.35   0
   0   0  22   73.46    2.54   0
   1   0  22   21.15    2.24   0
   2   0  22   25.79    2.55   0
   3   0  22   84.76    2.74   0
   4   0  22    9.35    2.50   0
   0   1  22    2.46    2.08   0
   1   1  22  292.58    3.30   0
  -1   1  22  295.29    3.13   0
   2   1  22   33.88    2.35   0
  -2   1  22   33.88    2.36   0
   3   1  22  216.75    2.89   0
  -3   1  22  212.03    3.00   0
   4   1  22   26.06    2.54   0
  -4   1  22   24.26    2.46   0
   0   2  22  128.31    2.69   0
   1   2  22   54.48    2.20   0
  -1   2  22   65.53    2.42   0
   2   2  22   11.59    2.14   0
  -2   2  22   11.72    2.18   0
   3   2  22   81.97    2.52   0
  -3   2  22   91.98    2.55   0
   4   2  22   24.41    2.70   0
  -4   2  22   31.07    2.61   0
   0   3  22    5.42    2.00   0
   1   3  22  208.92    2.95   0
  -1   3  22  197.74    2.92   0
   2   3  22   15.22    2.25   0
  -2   3  22   17.15    2.15   0
   3   3  22   63.61    2.68   0
  -3   3  22   58.58    2.52   0
   4   3  22   44.60    2.58   0
  -4   3  22   57.71    2.65   0
   0   4  22    0.71    2.13   0
   1   4  22   67.44    2.53   0
  -1   4  22   65.97    2.51   0
   2   4  22   20.33    2.44   0
  -2   4  22   22.00    2.37   0
   3   4  22   24.68    2.52   0
  -3   4  22   40.57    2.71   0
   4   4  22   59.55    3.04   0
  -4   4  22   76.69    2.72   0
   0   5  22  117.36    2.98   0
   1   5  22   18.62    2.48   0
  -1   5  22   18.74    2.30   0
   2   5  22   38.21    2.62   0
  -2   5  22   39.75    2.24   0
   3   5  22   11.23    2.79   0
  -3   5  22    7.46    2.45   0
   0   6  22  105.99    3.09   0
   1   6  22   57.43    2.82   0
  -1   6  22   61.06    2.92   0
   2   6  22   66.59    2.98   0
  -2   6  22   72.42    2.83   0
   3   6  22   89.17    3.21   0
  -3   6  22   95.63    2.75   0
   0   7  22   67.86    3.05   0
   1   7  22   13.18    2.66   0
  -1   7  22    6.99    2.57   0
   2   7  22   91.31    3.21   0
  -2   7  22   59.99    2.63   0
   0   8  22   39.73    2.71   0
   1   8  22   41.18    2.78   0
  -1   8  22   49.10    2.79   0
   1   0  23   72.19    2.41   0
   2   0  23    5.86    2.19   0
   3   0  23   63.42    2.46   0
   0   1  23   12.42    2.14   0
   1   1  23    8.59    2.26   0
  -1   1  23    5.83    2.11   0
   2   1  23   12.29    2.04   0
  -2   1  23   13.85    2.25   0
   3   1  23   68.03    2.41   0
  -3   1  23   75.26    2.67   0
   0   2  23   19.98    2.23   0
   1   2  23   19.32    2.22   0
  -1   2  23   16.79    2.10   0
   2   2  23   21.95    2.12   0
  -2   2  23   18.69    2.15   0
   3   2  23   52.24    2.51   0
  -3   2  23   71.66    2.52   0
   0   3  23    0.90    2.41   0
   1   3  23   16.86    2.17   0
  -1   3  23   17.99    2.15   0
   2   3  23    6.42    2.29   0
  -2   3  23    3.94    2.12   0
   3   3  23   47.91    2.45   0
  -3   3  23   51.25    2.64   0
   0   4  23  115.82    2.70   0
   1   4  23   13.16    2.37   0
  -1   4  23   10.13    2.39   0
   2   4  23   12.43    2.23   0
  -2   4  23   16.06    2.42   0
   3   4  23   23.08    2.49   0
  -3   4  23   21.11    2.34   0
   0   5  23    2.13    2.28   0
   1   5  23   44.98    2.60   0
  -1   5  23   56.20    2.37   0
   2   5  23   48.93    2.70   0
  -2   5  23   47.57    2.58   0
   0   6  23   18.94    2.39   0
   1   6  23   16.55    2.26   0
  -1   6  23   21.06    2.62   0
   2   6  23   42.34    2.70   0
  -2   6  23   47.32    2.35   0
   0   7  23   54.97    3.32   0
   0   0  24   83.28    2.50   0
   1   0  24   19.89    2.36   0
   2   0  24   73.27    2.47   0
   3   0  24   -5.12    2.15   0
   0   1  24    2.06    2.00   0
   1   1  24   63.21    2.31   0
  -1   1  24   78.22    2.33   0
   2   1  24   14.67    2.31   0
  -2   1  24   12.26    2.09   0
   0   2  24  123.70    2.68   0
   1   2  24   30.77    2.11   0
  -1   2  24   19.46    2.14   0
   2   2  24   42.36    2.34   0
  -2   2  24   48.19    2.23   0
   0   3  24   19.95    2.44   0
   1   3  24   -0.48    1.95   0
  -1   3  24    0.30    1.99   0
   2   3  24    2.04    2.17   0
  -2   3  24    1.82    2.11   0
   0   4  24   62.90    2.48   0
   1   4  24   11.25    2.24   0
  -1   4  24    3.09    1.36   0
   0   5  24   19.00    2.25   0
   1   5  24   10.60    2.29   0
  -1   5  24    5.24    2.04   0
   1   0  25   28.79    2.16   0
   0   1  25   18.90    2.02   0
   1   1  25    8.20    2.04   0
  -1   1  25   11.24    2.33   0
   0   2  25   11.26    2.05   0
;
_shelx_hkl_checksum     8548
_shelx_res_file
;
TITL
CELL  0.71073  6.97950 12.54210 18.18490 90.00000 90.00000 90.00000
ZERR 4  0.00030  0.00060  0.00110  0.00000  0.00000  0.00000
LATT -1
SYMM -X+ 0.50000, -Y, Z+ 0.50000
SYMM X+ 0.50000, -Y+ 0.50000, -Z
SYMM -X, Y+ 0.50000, -Z+ 0.50000
SFAC Zn Cl O  H
UNIT 8  16  36  72
L.S. 10
ACTA
BOND
FMAP 2
PLAN 1
HTAB O3 Cl4_$11
HTAB O3 Cl3_$11
EQIV $11 -x, y+1/2, -z+3/2
HTAB O2 O7_$7
HTAB O1 Cl3_$10
EQIV $10 x, y+1, z
HTAB O3 Cl2
HTAB O2 Cl2_$9
EQIV $9 x+1, y, z
HTAB O2 Cl1
HTAB O4 O3_$5
HTAB O9 Cl3_$8
EQIV $8 x+1, y, z-1
HTAB O6 O1_$6
HTAB O8 O2_$7
EQIV $7 x-1/2, -y+1/2, -z+1
HTAB O7 Cl2_$6
EQIV $6 x+1/2, -y+1/2, -z+1
HTAB O8 Cl3_$4
HTAB O5 Cl4_$5
EQIV $5 -x+1/2, -y, z-1/2
HTAB O5 Cl1_$1
HTAB O9 Cl1_$4
HTAB O7 O2_$4
EQIV $4 x, y, z-1
HTAB O4 O1_$3
EQIV $3 x, y-1, z-1
HTAB O1 O3_$2
EQIV $2 -x+1, y+1/2, -z+3/2
HTAB O6 Cl4_$1
EQIV $1 -x+3/2, -y, z-1/2
HTAB
HTAB O6 Cl4_$1
HTAB O1 O3_$2
HTAB O4 O1_$3
HTAB O7 O2_$4
HTAB O9 Cl1_$4
HTAB O5 Cl1_$1
HTAB O5 Cl4_$5
HTAB O8 Cl3_$4
HTAB O7 Cl2_$6
HTAB O8 O2_$7
HTAB O6 O1_$6
HTAB O9 Cl3_$8
HTAB O4 O3_$5
HTAB O2 Cl1
HTAB O2 Cl2_$9
HTAB O3 Cl2
HTAB O1 Cl3_$10
HTAB O2 O7_$7
HTAB O3 Cl3_$11
HTAB O3 Cl4_$11
DFIX O1 H1A 0.84 0.01
DFIX O1 H1B 0.84 0.01
DFIX H1A H1B 1.4 0.1
DFIX O2 H2A 0.84 0.01
DFIX O2 H2B 0.84 0.01
DFIX H2A H2B 1.4 0.1
DFIX O3 H3A 0.84 0.01
DFIX O3 H3B 0.84 0.01
DFIX H3A H3B 1.4 0.1
DFIX O4 H4A 0.84 0.01
DFIX O4 H4B 0.84 0.01
DFIX H4A H4B 1.4 0.1
DFIX O5 H5A 0.84 0.01
DFIX O5 H5B 0.84 0.01
DFIX H5A H5B 1.4 0.1
DFIX O6 H6A 0.84 0.01
DFIX O6 H6B 0.84 0.01
DFIX H6A H6B 1.4 0.1
DFIX O7 H7A 0.84 0.01
DFIX O7 H7B 0.84 0.01
DFIX H7A H7B 1.4 0.1
DFIX O8 H8A 0.84 0.01
DFIX O8 H8B 0.84 0.01
DFIX H8A H8B 1.4 0.1
DFIX O9 H9A 0.84 0.01
DFIX O9 H9B 0.84 0.01
DFIX H9A H9B 1.4 0.1
WGHT    0.037900
FVAR       0.29058
MOLE 1
ZN1   1    0.770647    0.007136    0.062014    11.00000    0.01058    0.01326 =
         0.01365    0.00004   -0.00037    0.00118
ZN2   1    0.317056    0.034639    0.817708    11.00000    0.00971    0.01571 =
         0.01386   -0.00135   -0.00053   -0.00083
CL3   2    0.277678   -0.080618    0.914578    11.00000    0.01611    0.01756 =
         0.01543    0.00123   -0.00059   -0.00073
CL4   2    0.229566   -0.066202    0.719057    11.00000    0.01749    0.02413 =
         0.01456   -0.00387   -0.00077   -0.00489
CL1   2    0.623015    0.091777    0.809886    11.00000    0.01077    0.02884 =
         0.01888   -0.00505    0.00076   -0.00468
CL2   2    0.118591    0.176332    0.834072    11.00000    0.01366    0.01847 =
         0.02393   -0.00320   -0.00133    0.00266
O5    3    0.700464    0.024842    0.171728    11.00000    0.01978    0.03398 =
         0.01257    0.00148    0.00069    0.00635
O6    3    1.048583   -0.037606    0.085666    11.00000    0.01608    0.01932 =
         0.02268   -0.00353   -0.00630    0.00457
O4    3    0.686332   -0.150483    0.057921    11.00000    0.03191    0.01761 =
         0.01948   -0.00073    0.00256   -0.00527
O7    3    0.863884    0.171116    0.062673    11.00000    0.01470    0.01544 =
         0.01638   -0.00088    0.00075    0.00036
O2    3    0.760864    0.274757    0.936126    11.00000    0.01703    0.01754 =
         0.01935   -0.00123    0.00047   -0.00036
O3    3    0.025096    0.255564    0.668497    11.00000    0.02199    0.02358 =
         0.02446   -0.00046   -0.00434    0.00595
O1    3    0.640849    0.751016    0.918964    11.00000    0.01887    0.01986 =
         0.02600   -0.00140    0.00123   -0.00121
O8    3    0.500089    0.058928    0.030980    11.00000    0.01219    0.02442 =
         0.02811   -0.00881   -0.00624    0.00559
O9    3    0.844182   -0.005639   -0.049275    11.00000    0.01574    0.02939 =
         0.01275    0.00124    0.00247    0.00380
H6A   4    1.106431   -0.007651    0.120550    11.00000    0.02673
H1A   4    0.732188    0.761061    0.889810    11.00000    0.03044
H4B   4    0.681373   -0.187895    0.019851    11.00000    0.03110
H7A   4    0.829053    0.200678    0.023512    11.00000    0.03350
H9A   4    0.783630    0.016889   -0.086047    11.00000    0.02924
H5A   4    0.747423   -0.005986    0.208437    11.00000    0.04269
H5B   4    0.585594    0.031753    0.184170    11.00000    0.04112
H8A   4    0.432799    0.014780    0.007668    11.00000    0.03067
H7B   4    0.815604    0.203584    0.098550    11.00000    0.05428
H8B   4    0.423208    0.105876    0.045442    11.00000    0.02820
H6B   4    1.068793   -0.103357    0.084209    11.00000    0.03835
H9B   4    0.959139   -0.014128   -0.061113    11.00000    0.04965
H4A   4    0.629241   -0.181160    0.092488    11.00000    0.03487
H2A   4    0.779852    0.239448    0.897941    11.00000    0.04940
H3A   4    0.045591    0.228085    0.709815    11.00000    0.03982
H1B   4    0.549788    0.790617    0.906452    11.00000    0.04745
H2B   4    0.645133    0.292057    0.938683    11.00000    0.05027
H3B   4   -0.040960    0.309911    0.676412    11.00000    0.04736
HKLF 4
REM
REM R1 =  0.0211 for    4149 Fo > 4sig(Fo)  and  0.0229 for all    4414 data
REM    208 parameters refined using     27 restraints
END
WGHT      0.0379      0.0000
REM Instructions for potential hydrogen bonds
HTAB O6 Cl4_$1
HTAB O1 O3_$2
HTAB O4 O1_$3
HTAB O7 O2_$4
HTAB O9 Cl1_$4
HTAB O5 Cl1_$1
HTAB O5 Cl4_$5
HTAB O8 Cl3_$4
HTAB O7 Cl2_$6
HTAB O8 O2_$7
HTAB O6 O1_$6
HTAB O9 Cl3_$8
HTAB O4 O3_$5
HTAB O2 Cl1
HTAB O2 Cl2_$9
HTAB O3 Cl2
HTAB O1 Cl3_$10
HTAB O2 O7_$7
HTAB O3 Cl3_$11
HTAB O3 Cl4_$11
REM Highest difference peak  0.772,  deepest hole -0.643,  1-sigma level  0.106
Q1    1   0.3131  0.0307  0.8780  11.00000  0.05    0.77
;
[truncated: 73 more chars]
