# Supplementary material for: Crystal structures of ZnCl2·2.5H2O, ZnCl2·3H2O and ZnCl2·4.5H2O
Source: Acta Crystallogr Sect E Struct Rep Online. 2014 Nov 15;70(Pt 12):515–8. doi: 10.1107/S1600536814024738 (PMC4257420; doi:10.1107/S1600536814024738)
Supplement: Supplementary file 2 [file e-70-00515-ZnCl2_2halbH2O_150Ksup2.hkl]

#
# h,k,l, Fc-squared, Fo-squared, sigma(Fo-squared), status flag
#
data_ZnCl2_2halbH2O_150K
_shelx_title ' '
_shelx_refln_list_code          4
_shelx_F_calc_maximum      265.22
_exptl_crystal_F_000       712.00
_reflns_d_resolution_high  0.7965

loop_
 _space_group_symop_operation_xyz
 'x, y, z'
 '-x+1/2, y+1/2, -z+1/2'
 '-x, -y, -z'
 'x-1/2, -y-1/2, z-1/2'

_cell_length_a     7.2909
_cell_length_b     9.7971
_cell_length_c    15.0912
_cell_angle_alpha  90.000
_cell_angle_beta  103.375
_cell_angle_gamma  90.000

_shelx_F_squared_multiplier     1.000

loop_
 _refln_index_h
 _refln_index_k
 _refln_index_l
 _refln_F_squared_calc
 _refln_F_squared_meas
 _refln_F_squared_sigma
 _refln_observed_status
   2   0   0       4033.03       4291.13       103.26 o
   4   0   0      23796.63      23834.07       141.48 o
   6   0   0       5339.93       5247.95        65.38 o
   8   0   0         23.89         47.02        38.02 o
   1   1   0        192.75        219.03        62.01 o
   2   1   0      15503.83      16434.69       155.37 o
   3   1   0        224.04        280.21        46.47 o
   4   1   0       1969.22       1988.72        53.14 o
   5   1   0        140.78        151.24        49.84 o
   6   1   0      17155.21      17224.04       106.97 o
   7   1   0        152.93        161.49        37.67 o
   8   1   0        382.41        363.26        39.53 o
   0   2   0      55281.70      52403.31       263.65 o
   1   2   0       1075.26       1122.64        65.93 o
   2   2   0       7512.22       7940.84       100.71 o
   3   2   0       2550.55       2781.37        62.83 o
   4   2   0      31901.86      32345.93       155.37 o
   5   2   0          5.45         12.37        40.77 o
   6   2   0        160.51        148.56        38.64 o
   7   2   0        172.47        170.77        40.49 o
   8   2   0       1467.90       1463.69        43.79 o
   1   3   0        942.18        980.61        46.82 o
   2   3   0        204.24        200.47        40.35 o
   3   3   0       9354.30       9182.42        90.40 o
   4   3   0         66.51         64.07        39.53 o
   5   3   0        357.07        365.18        46.06 o
   6   3   0      10569.04      10673.26        83.25 o
   7   3   0       1533.81       1598.10        52.94 o
   8   3   0          9.02         51.22        40.15 o
   0   4   0      37606.51      35590.38       160.25 o
   1   4   0        287.57        220.13        41.04 o
   2   4   0        583.39        600.64        39.80 o
   3   4   0       3432.13       3423.88        59.47 o
   4   4   0      23214.66      23218.72       124.78 o
   5   4   0        343.25        351.02        41.11 o
   6   4   0        875.38        920.11        43.31 o
   7   4   0        508.28        560.15        45.85 o
   8   4   0        171.13        103.95        42.55 o
   1   5   0       5102.27       4925.94        66.62 o
   2   5   0       9908.73       9703.17        79.75 o
   3   5   0       3882.24       3906.00        58.37 o
   4   5   0       4525.97       4513.39        63.04 o
   5   5   0        330.77        302.07        37.19 o
   6   5   0      10027.82      10017.83        82.70 o
   7   5   0       2050.24       2056.64        53.49 o
   8   5   0          7.11         10.72        40.97 o
   0   6   0      52301.96      50667.45       163.48 o
   1   6   0       1726.27       1757.93        48.95 o
   2   6   0        795.37        713.25        37.95 o
   3   6   0       2682.53       2643.33        51.90 o
   4   6   0       8085.84       7668.95        73.15 o
   5   6   0        507.14        528.80        43.04 o
   6   6   0        721.38        779.80        40.42 o
   7   6   0       1681.66       1670.55        47.44 o
   1   7   0       2488.85       2459.36        50.80 o
   2   7   0        629.39        615.56        39.94 o
   3   7   0       8310.95       8171.01        71.50 o
   4   7   0         35.36         33.00        28.67 o
   5   7   0         80.53         78.17        38.70 o
   6   7   0       2307.03       2262.60        52.04 o
   7   7   0       3104.82       3177.08        55.41 o
   0   8   0       3463.22       3455.02        54.79 o
   1   8   0       6799.29       6689.37        63.04 o
   2   8   0        557.42        523.03        35.54 o
   3   8   0       5395.88       5398.37        58.78 o
   4   8   0       2153.80       2161.55        49.64 o
   5   8   0        731.72        711.67        38.02 o
   6   8   0         77.87         77.89        38.64 o
   1   9   0       1879.71       1874.60        46.47 o
   2   9   0        105.63        129.86        36.44 o
   3   9   0       8593.11       8450.81        70.12 o
   4   9   0         25.33         25.99        36.50 o
   5   9   0        170.40        131.17        37.81 o
   6   9   0        655.25        710.71        44.48 o
   0  10   0       2226.94       2216.96        46.47 o
   1  10   0         10.53         17.46        33.55 o
   2  10   0        215.72        264.20        40.42 o
   3  10   0       2356.80       2267.55        48.95 o
   4  10   0        484.58        602.77        42.14 o
   5  10   0          4.63         38.15        40.90 o
   1  11   0       2241.59       2259.03        45.99 o
   2  11   0        137.31        142.24        35.75 o
   3  11   0       1782.32       1758.90        44.62 o
   0  12   0         16.64         -0.48        36.78 o
   1  12   0        756.68        800.49        42.14 o
  -9   0   1       1690.91       1624.84        56.85 o
  -7   0   1       5980.15       6101.31        72.12 o
  -5   0   1       7399.34       7220.10        77.82 o
  -3   0   1       8292.96       8374.02       101.40 o
  -1   0   1         73.72        156.54        73.63 o
   1   0   1      25695.61      25945.30       275.19 o
   3   0   1       2980.04       2838.77        66.82 o
   5   0   1       1350.45       1385.32        56.17 o
   7   0   1       7655.78       7538.60        72.05 o
  -8   1   1         15.82          6.32        42.90 o
  -7   1   1       1715.38       1672.69        54.45 o
  -6   1   1        299.04        307.02        43.24 o
  -5   1   1        809.11        776.02        44.55 o
  -4   1   1         74.35         95.28        41.32 o
  -3   1   1      20883.00      21099.59       144.92 o
  -2   1   1        992.40       1016.08        65.24 o
  -1   1   1        289.02        363.33        63.93 o
   0   1   1          0.69         -1.72        41.45 o
   1   1   1      23725.75      24190.18       225.77 o
   2   1   1         15.19         11.21        60.84 o
   3   1   1      15341.27      15949.12       132.06 o
   4   1   1        289.93        256.56        42.55 o
   5   1   1       1017.47        964.66        51.29 o
   6   1   1          1.47        -17.67        38.50 o
   7   1   1      12468.11      12322.71        88.68 o
   8   1   1          5.86         31.76        47.23 o
  -8   2   1          1.77         25.71        42.21 o
  -7   2   1       1260.64       1208.51        44.20 o
  -6   2   1         44.35         55.96        38.50 o
  -5   2   1       2966.14       2902.50        58.57 o
  -4   2   1        327.82        333.35        41.59 o
  -3   2   1      39782.47      41332.42       184.10 o
  -2   2   1       1610.63       1648.01        60.63 o
  -1   2   1       3163.96       3507.82        85.04 o
   0   2   1       2400.03       2300.42        75.00 o
   1   2   1      28476.47      28179.03       186.03 o
   2   2   1        200.06        192.97        42.07 o
   3   2   1       4736.53       4723.55        74.93 o
   4   2   1       3111.92       3191.86        62.01 o
   5   2   1        185.34        182.18        42.28 o
   6   2   1         37.44         39.19        36.92 o
   7   2   1        555.26        536.30        40.84 o
   8   2   1         99.59        125.12        42.07 o
  -8   3   1        155.50        177.64        40.90 o
  -7   3   1       7680.47       7860.34        75.28 o
  -6   3   1       1389.77       1413.99        43.93 o
  -5   3   1       6498.74       6681.46        75.00 o
  -4   3   1         18.50          6.60        36.30 o
  -3   3   1      16966.58      17245.01       114.74 o
  -2   3   1       1472.84       1267.77        48.60 o
  -1   3   1      29732.75      29051.84       162.11 o
   0   3   1         49.26         70.67        38.91 o
   1   3   1         29.06         55.14        35.20 o
   2   3   1        297.16        360.37        36.23 o
   3   3   1      37546.06      38474.46       169.94 o
   4   3   1         41.90         50.53        41.66 o
   5   3   1        333.56        331.02        44.55 o
   6   3   1       1001.89       1038.29        45.30 o
   7   3   1       5677.50       5805.42        65.86 o
   8   3   1          4.26          1.58        38.57 o
  -8   4   1         59.07         20.01        40.84 o
  -7   4   1       2153.17       2190.49        51.15 o
  -6   4   1        982.38        986.04        49.70 o
  -5   4   1       1880.13       1895.15        54.45 o
  -4   4   1        828.80        853.36        43.17 o
  -3   4   1      15515.82      15769.49       103.40 o
  -2   4   1       1387.56       1460.81        46.54 o
  -1   4   1       1199.96       1152.48        41.66 o
   0   4   1       8401.73       8013.92        81.67 o
   1   4   1      12082.20      12002.49        95.83 o
   2   4   1         25.17         25.09        38.91 o
   3   4   1       9387.47       9314.89        82.77 o
   4   4   1       9452.87       9526.15        85.32 o
   5   4   1        620.19        605.87        41.04 o
   6   4   1        305.10        333.15        42.14 o
   7   4   1        552.11        604.42        42.21 o
   8   4   1        532.86        583.18        43.59 o
  -8   5   1          0.25         -2.47        41.39 o
  -7   5   1        149.17        184.86        41.04 o
  -6   5   1       4978.70       4996.47        65.58 o
  -5   5   1        349.16        385.53        36.92 o
  -4   5   1        468.06        482.81        43.45 o
  -3   5   1       4198.59       4139.13        59.19 o
  -2   5   1       3939.03       3835.54        58.57 o
  -1   5   1        361.61        355.29        36.71 o
   0   5   1        118.96        125.53        32.79 o
   1   5   1      13701.17      13270.32        95.56 o
   2   5   1        889.50        939.29        39.67 o
   3   5   1       2258.14       2131.16        50.39 o
   4   5   1        844.24        884.71        48.05 o
   5   5   1        364.74        405.61        38.02 o
   6   5   1       2004.69       2055.26        49.22 o
   7   5   1       6095.91       6279.02        71.02 o
   8   5   1         74.33         73.49        39.46 o
  -7   6   1       1999.08       2104.28        53.35 o
  -6   6   1        651.19        617.01        41.32 o
  -5   6   1       1817.34       1803.92        52.11 o
  -4   6   1       3165.33       3094.93        55.07 o
  -3   6   1       3083.82       3008.65        51.63 o
  -2   6   1        113.74        116.73        39.05 o
  -1   6   1        170.63        202.46        32.24 o
   0   6   1      22470.51      22382.27       111.30 o
   1   6   1       5528.51       5259.29        62.90 o
   2   6   1       1038.27       1003.78        44.00 o
   3   6   1        668.26        679.29        40.29 o
   4   6   1       4207.67       4121.60        59.88 o
   5   6   1        355.39        381.07        42.69 o
   6   6   1       1509.51       1470.91        46.06 o
   7   6   1       1461.44       1498.96        47.44 o
  -7   7   1        522.27        568.13        42.21 o
  -6   7   1       1844.59       1833.83        49.50 o
  -5   7   1         83.10         74.52        37.33 o
  -4   7   1        126.94        111.92        30.52 o
  -3   7   1       2837.31       2834.86        51.42 o
  -2   7   1       6731.63       6612.23        66.20 o
  -1   7   1        276.31        292.86        36.99 o
   0   7   1       1122.79       1140.03        44.89 o
   1   7   1        162.78        170.84        37.95 o
   2   7   1        422.39        423.48        41.94 o
   3   7   1       5237.27       5215.09        62.83 o
   4   7   1         82.71         97.76        35.61 o
   5   7   1         56.96         32.79        38.77 o
   6   7   1       1936.36       2024.60        53.07 o
   7   7   1       1387.94       1304.41        48.74 o
  -6   8   1        531.78        496.63        41.52 o
  -5   8   1        164.94        211.05        35.95 o
  -4   8   1        250.38        284.82        40.77 o
  -3   8   1       6143.74       6281.29        63.93 o
  -2   8   1       3096.09       3066.60        50.32 o
  -1   8   1       1322.27       1325.38        44.20 o
   0   8   1       7033.39       6915.75        64.42 o
   1   8   1       3485.22       3529.20        56.37 o
   2   8   1        566.44        541.59        33.34 o
   3   8   1         53.00         29.77        37.05 o
   4   8   1      11142.81      11065.67        82.57 o
   5   8   1        307.50        316.10        37.67 o
   6   8   1          1.14          8.18        37.33 o
  -6   9   1       2969.23       3151.23        56.44 o
  -5   9   1        128.26        141.00        37.33 o
  -4   9   1          4.51        -21.52        37.60 o
  -3   9   1         73.74         94.53        32.24 o
  -2   9   1       3659.01       3702.44        53.83 o
  -1   9   1        542.63        558.71        38.50 o
   0   9   1         51.76         33.20        33.34 o
   1   9   1         10.69          2.41        32.93 o
   2   9   1        208.97        212.22        35.34 o
   3   9   1       1856.17       1869.03        45.03 o
   4   9   1         11.44         34.37        35.20 o
   5   9   1        256.97        237.73        41.87 o
  -5  10   1         11.41         18.08        39.87 o
  -4  10   1       1493.30       1444.31        44.27 o
  -3  10   1        427.90        429.33        35.54 o
  -2  10   1         26.10         30.73        35.54 o
  -1  10   1        379.44        371.92        34.44 o
   0  10   1       8503.01       8728.89        70.05 o
   1  10   1        290.31        305.03        36.78 o
   2  10   1        122.27        133.37        35.82 o
   3  10   1        166.75        195.31        33.20 o
   4  10   1       5430.29       5143.73        61.39 o
   5  10   1        270.70        292.11        36.78 o
  -4  11   1        435.36        419.91        40.70 o
  -3  11   1        113.68        131.51        35.13 o
  -2  11   1       2012.57       2153.30        48.05 o
  -1  11   1          5.18        -10.79        33.14 o
   0  11   1        625.24        624.09        36.78 o
   1  11   1         34.86         61.80        33.75 o
   2  11   1        564.39        585.04        39.19 o
   3  11   1         16.38         43.10        32.93 o
  -2  12   1        100.60         93.50        34.24 o
  -1  12   1         12.27         11.55        34.58 o
   0  12   1       4150.73       4041.64        55.41 o
   1  12   1         25.93         25.44        34.65 o
  -8   0   2       1242.50       1179.36        52.87 o
  -6   0   2        798.06        756.42        49.09 o
  -4   0   2        219.15        217.79        40.56 o
  -2   0   2        110.73        123.19        54.52 o
   0   0   2       7527.95       7735.22       163.96 o
   2   0   2      42013.23      43932.16       260.21 o
   4   0   2        703.55        753.06        51.35 o
   6   0   2       2795.76       2895.77        56.30 o
   8   0   2       5208.65       5004.03        66.55 o
  -9   1   2          8.84         31.07        37.95 o
  -8   1   2        753.78        719.99        39.53 o
  -7   1   2         25.91         47.92        40.22 o
  -6   1   2       2276.63       2259.92        54.52 o
  -5   1   2         63.80         88.62        38.09 o
  -4   1   2        811.24        815.13        45.24 o
  -3   1   2       1038.41       1086.69        50.05 o
  -2   1   2      21218.12      20853.54       166.64 o
  -1   1   2        189.79        211.40        60.84 o
   0   1   2         41.50        105.05        49.09 o
   1   1   2        631.97        694.62        76.86 o
   2   1   2         93.16         81.67        44.82 o
   3   1   2         14.94         54.04        53.83 o
   4   1   2          2.74          5.36        43.93 o
   5   1   2          8.87         24.82        42.90 o
   6   1   2          1.16          4.47        38.77 o
   7   1   2        361.59        333.49        37.60 o
   8   1   2        131.29         74.25        39.74 o
  -8   2   2       2172.70       2188.36        47.99 o
  -7   2   2          4.96         -4.95        37.47 o
  -6   2   2       2499.67       2498.13        51.49 o
  -5   2   2        403.92        455.31        40.63 o
  -4   2   2       8252.48       8359.72        84.49 o
  -3   2   2         80.96         99.13        47.57 o
  -2   2   2       8230.59       8828.09       106.15 o
  -1   2   2         81.20        109.51        48.19 o
   0   2   2       3861.98       3888.96        93.29 o
   1   2   2        879.83        882.23        59.67 o
   2   2   2         50.21         18.36        45.58 o
   3   2   2          0.60         32.93        47.85 o
   4   2   2      28414.05      28285.79       146.98 o
   5   2   2         17.07         28.67        58.23 o
   6   2   2        385.25        342.36        39.94 o
   7   2   2         12.00          6.32        35.61 o
   8   2   2       2483.76       2488.65        49.50 o
  -8   3   2       3583.92       3573.47        56.79 o
  -7   3   2        413.24        411.25        44.07 o
  -6   3   2        978.43        980.40        43.10 o
  -5   3   2        315.99        283.31        43.59 o
  -4   3   2        899.73        856.59        44.14 o
  -3   3   2        458.69        412.28        43.38 o
  -2   3   2       6857.23       6839.03        83.80 o
  -1   3   2       3007.21       3042.68        62.83 o
   0   3   2       4706.77       4597.33        71.84 o
   1   3   2       1858.42       1895.70        52.59 o
   2   3   2      22377.79      22254.75       139.49 o
   3   3   2         41.40         26.12        38.09 o
   4   3   2        135.52        128.56        44.75 o
   5   3   2       1150.10       1091.22        53.07 o
   6   3   2       1074.29       1077.75        45.92 o
   7   3   2        225.47        264.88        39.32 o
   8   3   2        110.92        136.67        41.11 o
  -8   4   2       2077.78       2082.97        54.65 o
  -7   4   2        187.41        172.42        41.32 o
  -6   4   2        817.97        772.51        44.14 o
  -5   4   2       2276.38       2398.38        52.73 o
  -4   4   2       1235.57       1251.89        50.25 o
  -3   4   2        439.94        453.87        41.18 o
  -2   4   2       1240.98       1241.23        49.50 o
  -1   4   2       1039.89       1115.49        42.97 o
   0   4   2        994.70        984.73        43.24 o
   1   4   2       2848.35       2751.40        57.75 o
   2   4   2        325.80        327.99        44.14 o
   3   4   2       1280.80       1279.38        45.92 o
   4   4   2      10718.29      10602.52        91.23 o
   5   4   2        959.61        979.72        47.16 o
   6   4   2       1427.21       1383.81        47.99 o
   7   4   2        664.16        660.66        43.93 o
   8   4   2       1857.54       1824.48        48.67 o
  -8   5   2         35.00         25.85        37.12 o
  -7   5   2         98.76        107.38        41.18 o
  -6   5   2       3631.67       3729.94        58.23 o
  -5   5   2          8.76         45.79        34.17 o
  -4   5   2        280.65        281.59        39.32 o
  -3   5   2       4375.92       4382.28        62.15 o
  -2   5   2       1273.85       1223.15        41.52 o
  -1   5   2       2400.01       2272.78        47.71 o
   0   5   2       4395.12       4150.06        58.02 o
   1   5   2      12271.06      11800.37        89.03 o
   2   5   2        636.41        592.81        43.79 o
   3   5   2        226.79        239.65        37.40 o
   4   5   2         26.00         45.65        41.25 o
   5   5   2        685.30        697.92        36.44 o
   6   5   2        376.27        428.78        37.67 o
   7   5   2       1344.99       1380.10        44.82 o
  -7   6   2         82.42        114.67        36.30 o
  -6   6   2        445.94        410.21        42.76 o
  -5   6   2       4322.93       4359.19        58.85 o
  -4   6   2         51.80         54.38        37.54 o
  -3   6   2          5.49        -15.88        37.47 o
  -2   6   2          1.64         19.11        33.96 o
  -1   6   2       1648.21       1622.02        43.24 o
   0   6   2        863.08        803.59        40.70 o
   1   6   2       3498.61       3531.26        55.48 o
   2   6   2       3924.51       3720.46        56.92 o
   3   6   2        672.99        676.88        41.52 o
   4   6   2        201.10        212.70        38.02 o
   5   6   2       1764.99       1736.21        51.22 o
   6   6   2       1643.95       1700.32        47.57 o
   7   6   2       1592.52       1563.03        50.60 o
  -7   7   2        112.21        108.14        40.90 o
  -6   7   2         11.59         -3.78        40.29 o
  -5   7   2        302.66        367.18        42.55 o
  -4   7   2        752.35        741.30        39.32 o
  -3   7   2       4999.72       4978.05        59.67 o
  -2   7   2       6134.56       6139.87        66.27 o
  -1   7   2        846.63        877.90        42.49 o
   0   7   2         55.12         56.17        33.27 o
   1   7   2       3730.50       3623.18        52.45 o
   2   7   2        723.63        736.56        40.77 o
   3   7   2       1229.12       1179.84        45.65 o
   4   7   2        287.05        304.48        40.42 o
   5   7   2       1426.29       1402.99        45.37 o
   6   7   2         64.98         68.20        43.72 o
   7   7   2       1133.21       1069.50        47.44 o
  -6   8   2         57.78         44.27        41.04 o
  -5   8   2        621.33        663.48        45.24 o
  -4   8   2       2333.22       2402.92        50.74 o
  -3   8   2       2494.09       2488.58        47.57 o
  -2   8   2        711.69        689.81        37.40 o
  -1   8   2        449.08        458.75        43.04 o
   0   8   2         74.64         64.90        34.58 o
   1   8   2       1213.14       1176.40        39.19 o
   2   8   2          9.16         -7.70        30.18 o
   3   8   2        362.66        347.86        37.40 o
   4   8   2       2621.32       2610.88        51.42 o
   5   8   2        181.72        189.74        41.87 o
   6   8   2          0.16         46.95        38.43 o
  -6   9   2         33.51         17.87        37.54 o
  -5   9   2        258.63        246.66        38.77 o
  -4   9   2        395.54        401.96        36.16 o
  -3   9   2        939.59        946.72        39.25 o
  -2   9   2        542.42        530.87        38.02 o
  -1   9   2        107.26         81.47        34.51 o
   0   9   2         87.93         74.25        35.82 o
   1   9   2       2932.08       2915.50        50.74 o
   2   9   2        888.20        958.61        44.34 o
   3   9   2        257.52        265.23        35.82 o
   4   9   2          2.92          7.01        33.89 o
   5   9   2       1412.77       1449.19        45.17 o
  -5  10   2       4376.77       4044.05        62.83 o
  -4  10   2          0.94          6.87        34.85 o
  -3  10   2          3.85         -4.95        34.51 o
  -2  10   2        148.42        157.57        40.08 o
  -1  10   2       1634.27       1591.50        40.15 o
   0  10   2        171.32        210.71        34.58 o
   1  10   2       3954.60       4176.66        57.75 o
   2  10   2        527.64        489.48        37.54 o
   3  10   2       1718.31       1633.98        43.45 o
   4  10   2         36.87         19.87        36.71 o
  -4  11   2        150.02        205.00        36.64 o
  -3  11   2       1854.55       1824.27        45.92 o
  -2  11   2         46.62         90.95        34.37 o
  -1  11   2       1155.53       1190.63        38.91 o
   0  11   2        850.79        880.99        41.59 o
   1  11   2       6154.61       6221.96        64.35 o
   2  11   2          1.92        -11.48        33.20 o
   3  11   2          0.54         26.95        34.58 o
  -1  12   2        615.89        624.57        38.84 o
   0  12   2        103.76         54.45        35.75 o
   1  12   2       1376.99       1336.99        45.51 o
  -9   0   3        565.55        499.86        43.10 o
  -7   0   3       6235.03       6196.18        68.82 o
  -5   0   3      24783.82      24576.34       129.52 o
  -3   0   3      31115.20      33509.96       177.09 o
  -1   0   3      17886.27      18394.05       182.04 o
   1   0   3      15763.60      15667.81       178.88 o
   3   0   3         45.70         63.11        43.72 o
   5   0   3      10790.64      10934.23        99.82 o
   7   0   3        950.87       1037.46        47.71 o
  -9   1   3        900.13        927.54        47.23 o
  -8   1   3         41.75         22.89        36.30 o
  -7   1   3       3009.64       2953.10        56.72 o
  -6   1   3          8.15         -0.41        38.02 o
  -5   1   3        809.60        786.95        46.34 o
  -4   1   3         21.43         22.89        42.35 o
  -3   1   3       8995.93       9797.63       100.37 o
  -2   1   3         27.39         78.51        52.11 o
  -1   1   3      23598.09      24181.45       184.45 o
   0   1   3        157.72        197.37        44.41 o
   1   1   3      13701.53      13956.97       164.72 o
   2   1   3        680.55        739.86        55.00 o
   3   1   3       1862.45       1821.87        59.53 o
   4   1   3        252.49        247.63        49.09 o
   5   1   3       6841.51       6838.48        85.25 o
   6   1   3          6.17         14.44        35.89 o
   7   1   3         30.63         23.31        42.97 o
   8   1   3         61.05          9.21        39.12 o
  -9   2   3        179.28        207.14        45.17 o
  -8   2   3        253.04        245.22        36.57 o
  -7   2   3       1988.44       1974.69        56.65 o
  -6   2   3        520.91        537.60        46.54 o
  -5   2   3       3379.53       3385.73        64.14 o
  -4   2   3       1932.07       1979.02        52.39 o
  -3   2   3       1466.12       1461.98        54.72 o
  -2   2   3        249.97        279.66        42.35 o
  -1   2   3      31256.74      30618.59       179.36 o
   0   2   3         13.27         27.22        46.68 o
   1   2   3       1115.63       1286.40        60.91 o
   2   2   3          4.70         -1.79        40.42 o
   3   2   3       6723.77       6681.74        84.90 o
   4   2   3        695.54        700.12        47.99 o
   5   2   3       4352.06       4348.25        67.17 o
   6   2   3        177.82        200.26        40.29 o
   7   2   3        931.91        933.10        41.18 o
   8   2   3        300.75        319.67        41.66 o
  -8   3   3        173.35        152.21        39.74 o
  -7   3   3       1521.64       1505.97        44.41 o
  -6   3   3          0.84         -1.79        36.85 o
  -5   3   3         16.81         71.02        38.70 o
  -4   3   3        135.31        122.44        36.16 o
  -3   3   3       5047.15       4978.94        67.17 o
  -2   3   3       1589.01       1541.31        56.44 o
  -1   3   3        452.36        609.10        43.45 o
   0   3   3       2853.38       2880.78        63.87 o
   1   3   3      24889.29      24302.04       151.59 o
   2   3   3       3825.89       3948.49        73.28 o
   3   3   3      14559.94      15156.33       113.43 o
   4   3   3         97.39        109.79        39.67 o
   5   3   3      12406.79      12512.46        92.60 o
   6   3   3         34.02        -14.85        44.20 o
   7   3   3        618.85        552.11        39.19 o
   8   3   3          1.96          0.82        43.72 o
  -8   4   3        715.65        824.62        46.54 o
  -7   4   3       4278.78       4237.50        58.99 o
  -6   4   3        593.94        646.43        41.52 o
  -5   4   3       6938.93       7065.00        74.45 o
  -4   4   3       1079.32       1083.59        45.37 o
  -3   4   3        904.94        868.76        39.74 o
  -2   4   3         12.81         26.12        35.06 o
  -1   4   3      13017.04      12719.87        97.14 o
   0   4   3         14.33         35.54        33.14 o
   1   4   3        702.57        756.56        42.83 o
   2   4   3        176.50        180.60        41.80 o
   3   4   3       1348.69       1408.97        49.70 o
   4   4   3        814.12        824.83        43.93 o
   5   4   3       2299.84       2287.70        50.46 o
   6   4   3         22.11         34.30        38.36 o
   7   4   3          0.63         52.45        38.70 o
  -8   5   3         99.07         83.73        38.29 o
  -7   5   3       2173.91       2341.94        56.99 o
  -6   5   3         39.51         15.19        39.74 o
  -5   5   3       1158.13       1188.09        44.69 o
  -4   5   3        109.72        124.91        36.44 o
  -3   5   3       2532.53       2503.84        52.94 o
  -2   5   3        601.74        607.59        43.10 o
  -1   5   3      13712.82      13097.01        92.12 o
   0   5   3        205.76        218.62        35.68 o
   1   5   3      10307.78      10040.86        84.42 o
   2   5   3       3269.26       3174.40        60.08 o
   3   5   3        618.18        606.49        40.97 o
   4   5   3       1027.37        935.17        45.58 o
   5   5   3        629.82        678.60        43.93 o
   6   5   3       1153.63       1093.56        45.30 o
   7   5   3        300.47        335.42        42.97 o
  -7   6   3       2062.44       2017.80        50.87 o
  -6   6   3          0.44         15.40        41.18 o
  -5   6   3       7179.75       7233.09        68.06 o
  -4   6   3       2785.02       2794.64        56.65 o
  -3   6   3       3646.13       3684.02        57.40 o
  -2   6   3       2165.04       2080.98        46.20 o
  -1   6   3       5801.50       5842.47        65.52 o
   0   6   3       2499.85       2450.28        46.89 o
   1   6   3       2750.08       2575.20        50.46 o
   2   6   3        461.64        446.31        36.30 o
   3   6   3        312.55        321.60        46.54 o
   4   6   3        726.67        704.04        39.74 o
   5   6   3       3609.58       3551.13        61.60 o
   6   6   3        361.04        327.10        40.08 o
   7   6   3        145.81        173.31        41.25 o
  -7   7   3        627.97        662.86        44.75 o
  -6   7   3         17.07         25.02        38.77 o
  -5   7   3        110.30         95.28        40.15 o
  -4   7   3        227.33        256.29        35.13 o
  -3   7   3          1.54         -1.03        39.12 o
  -2   7   3       6806.02       6845.36        72.12 o
  -1   7   3       1681.82       1669.39        44.75 o
   0   7   3       1166.72       1131.92        44.00 o
   1   7   3        815.82        834.04        44.48 o
   2   7   3       2431.32       2385.66        49.84 o
   3   7   3       1409.11       1380.92        44.07 o
   4   7   3        166.38        186.72        36.92 o
   5   7   3       3798.92       3835.40        63.25 o
   6   7   3        187.82        177.37        44.14 o
  -6   8   3       1513.16       1511.61        46.75 o
  -5   8   3        158.11        113.30        39.32 o
  -4   8   3       6428.76       6399.88        62.70 o
  -3   8   3         28.35         40.35        36.37 o
  -2   8   3        416.18        429.81        33.89 o
  -1   8   3       4886.16       4875.27        60.63 o
   0   8   3         18.35         29.15        36.71 o
   1   8   3        187.19        189.40        33.20 o
   2   8   3       1018.12       1076.24        43.59 o
   3   8   3       3166.87       3123.59        56.85 o
   4   8   3       2935.86       3069.01        56.72 o
   5   8   3        749.37        714.28        44.07 o
   6   8   3        280.21        329.30        43.04 o
  -6   9   3         38.89         11.69        36.99 o
  -5   9   3         37.88         19.52        37.33 o
  -4   9   3        103.05         97.07        40.90 o
  -3   9   3        222.57        236.01        33.55 o
  -2   9   3       3235.85       3278.07        49.70 o
  -1   9   3        231.89        225.08        36.30 o
   0   9   3        914.19        884.36        38.36 o
   1   9   3        191.15        206.24        34.85 o
   2   9   3       4952.02       4952.27        58.37 o
   3   9   3        445.82        433.73        41.66 o
   4   9   3        222.18        236.01        36.71 o
   5   9   3        916.13        896.67        43.79 o
  -5  10   3        987.78        936.27        41.94 o
  -4  10   3        845.40        845.80        41.66 o
  -3  10   3         48.32          7.77        34.37 o
  -2  10   3          0.25          7.56        32.45 o
  -1  10   3        846.56        863.26        43.31 o
   0  10   3        945.31        932.35        39.05 o
   1  10   3        493.11        503.02        37.74 o
   2  10   3        195.06        212.50        36.99 o
   3  10   3        209.42        184.38        37.60 o
   4  10   3        353.21        359.00        42.49 o
  -4  11   3        585.15        595.28        38.98 o
  -3  11   3          0.68         11.21        36.44 o
  -2  11   3        110.55        140.79        35.06 o
  -1  11   3        425.88        458.13        37.60 o
   0  11   3          0.21          3.44        33.48 o
   1  11   3        117.62        111.16        40.15 o
   2  11   3       3703.05       3722.73        54.45 o
   3  11   3         43.82         97.41        38.64 o
  -1  12   3        408.01        401.48        34.99 o
   0  12   3        396.40        394.75        36.99 o
   1  12   3          3.59         48.54        34.92 o
  -8   0   4         41.79         66.00        35.82 o
  -6   0   4         64.88         23.99        40.01 o
  -4   0   4      47886.25      48946.64       185.48 o
  -2   0   4      20988.52      21897.54       156.95 o
   0   0   4      49206.74      50797.31       293.48 o
   2   0   4        440.61        437.16        42.14 o
   4   0   4         41.52         15.61        41.32 o
   6   0   4      10436.34      10521.88        94.46 o
   8   0   4       4728.55       4617.67        64.07 o
  -9   1   4          1.81         47.71        38.09 o
  -8   1   4          1.10         29.29        37.95 o
  -7   1   4          4.86         25.37        39.67 o
  -6   1   4       4672.76       4596.36        64.28 o
  -5   1   4          4.01          9.21        43.24 o
  -4   1   4          3.13          0.21        38.84 o
  -3   1   4        176.10        163.48        40.01 o
  -2   1   4       3410.17       3460.25        71.57 o
  -1   1   4         81.67         61.39        44.27 o
   0   1   4       5112.19       5339.31       109.17 o
   1   1   4        573.72        509.42        50.74 o
   2   1   4      19495.83      19809.21       159.70 o
   3   1   4         35.43         47.16        44.41 o
   4   1   4       9719.96       9784.78       100.92 o
   5   1   4         62.73         56.24        40.70 o
   6   1   4       9234.97       9317.02        83.18 o
   7   1   4         79.18         90.40        34.85 o
   8   1   4         70.89         90.95        41.59 o
  -9   2   4          7.00        -30.66        41.45 o
  -8   2   4       4332.06       4313.33        58.50 o
  -7   2   4        582.84        608.89        44.14 o
  -6   2   4       2963.73       3196.88        56.58 o
  -5   2   4          9.54         27.71        37.74 o
  -4   2   4      18028.06      18628.61       115.56 o
  -3   2   4        716.46        806.95        52.45 o
  -2   2   4       1032.10       1110.13        50.05 o
  -1   2   4        221.06        220.33        45.24 o
   0   2   4      12398.72      11985.23       133.44 o
   1   2   4       2509.75       2412.27        69.64 o
   2   2   4       5793.30       5686.21        91.30 o
   3   2   4        542.14        522.41        42.07 o
   4   2   4        409.19        372.95        51.01 o
   5   2   4        180.53        180.32        44.41 o
   6   2   4       1164.62       1327.16        54.93 o
   7   2   4        155.89        190.43        42.55 o
   8   2   4        569.02        576.10        40.01 o
  -8   3   4        177.34        148.36        38.36 o
  -7   3   4        782.96        773.06        41.52 o
  -6   3   4        175.53        181.42        37.81 o
  -5   3   4        285.21        268.80        41.39 o
  -4   3   4       6579.36       6823.36        74.32 o
  -3   3   4        869.85        891.31        46.89 o
  -2   3   4       9564.84       9641.92        91.16 o
  -1   3   4       1822.56       1801.59        49.09 o
   0   3   4      14627.78      14330.34       120.86 o
   1   3   4       3186.02       3130.12        66.41 o
   2   3   4      15942.09      16280.83       124.23 o
   3   3   4       3918.59       4123.80        72.67 o
   4   3   4          0.30         16.91        47.02 o
   5   3   4        282.69        326.69        39.80 o
   6   3   4        992.75       1022.06        45.72 o
   7   3   4         63.96         72.53        38.02 o
  -8   4   4       2368.53       2275.12        51.97 o
  -7   4   4       1277.18       1381.06        44.89 o
  -6   4   4        801.42        787.02        45.85 o
  -5   4   4         16.48         24.54        39.94 o
  -4   4   4       9247.18       9095.31        80.09 o
  -3   4   4       2814.21       2771.88        57.27 o
  -2   4   4          3.87         24.54        43.93 o
  -1   4   4       1226.59       1276.43        44.82 o
   0   4   4      23664.37      22859.45       133.03 o
   1   4   4        694.63        767.15        41.94 o
   2   4   4       1325.63       1315.41        46.40 o
   3   4   4         10.40         19.73        40.56 o
   4   4   4          1.07         13.75        46.40 o
   5   4   4        403.98        418.81        38.22 o
   6   4   4       2451.63       2590.60        56.58 o
   7   4   4         65.17         76.45        48.40 o
  -8   5   4          7.16         29.01        42.55 o
  -7   5   4        492.82        477.52        44.48 o
  -6   5   4       2839.85       2858.23        53.76 o
  -5   5   4        607.20        579.88        38.36 o
  -4   5   4        934.60        924.51        40.15 o
  -3   5   4        119.21        104.43        37.19 o
  -2   5   4        111.48        140.11        35.06 o
  -1   5   4       4725.00       4571.06        57.61 o
   0   5   4       3802.66       3800.48        61.25 o
   1   5   4        250.22        263.44        32.52 o
   2   5   4      19216.91      18046.94       112.06 o
   3   5   4       1064.19       1086.27        54.24 o
   4   5   4       4304.04       4348.19        62.15 o
   5   5   4         65.39         66.89        44.96 o
   6   5   4       4550.53       4447.04        63.11 o
   7   5   4        234.22        275.19        44.14 o
  -7   6   4       2367.10       2361.88        51.90 o
  -6   6   4         45.11         50.05        36.71 o
  -5   6   4        318.27        306.27        37.19 o
  -4   6   4      11983.77      12093.51        88.89 o
  -3   6   4       5104.28       5068.31        64.00 o
  -2   6   4       1239.34       1274.85        44.00 o
  -1   6   4        140.57        157.50        33.96 o
   0   6   4      10940.35      10679.73        80.09 o
   1   6   4         73.52         68.68        35.68 o
   2   6   4         95.51         81.88        34.79 o
   3   6   4         24.22         26.19        36.57 o
   4   6   4        127.05        137.29        33.69 o
   5   6   4        232.48        209.47        37.67 o
   6   6   4       2613.97       2691.52        56.65 o
   7   6   4         28.15          9.76        38.64 o
  -7   7   4        591.38        604.70        39.32 o
  -6   7   4        111.00        104.29        39.60 o
  -5   7   4         23.74         17.53        35.75 o
  -4   7   4        573.02        621.82        36.02 o
  -3   7   4       1147.77       1174.54        42.07 o
  -2   7   4       2805.33       2833.07        54.38 o
  -1   7   4       1262.21       1264.53        43.17 o
   0   7   4        124.08        125.39        35.34 o
   1   7   4          0.50          0.55        39.39 o
   2   7   4       1892.62       1886.42        49.22 o
   3   7   4       4024.86       4074.16        57.20 o
   4   7   4        226.92        185.55        43.93 o
   5   7   4       1842.71       1819.60        48.26 o
   6   7   4       2581.84       2476.89        50.94 o
  -6   8   4        273.74        302.83        39.60 o
  -5   8   4         60.16         44.96        35.68 o
  -4   8   4       3750.01       3911.30        53.28 o
  -3   8   4       6846.59       6783.48        65.52 o
  -2   8   4        508.28        530.25        36.78 o
  -1   8   4       4339.63       4280.47        55.48 o
   0   8   4        197.93        207.82        33.75 o
   1   8   4       2300.14       2296.77        45.51 o
   2   8   4       1678.75       1689.12        42.83 o
   3   8   4        571.58        557.95        41.73 o
   4   8   4         73.66         44.75        36.30 o
   5   8   4       1581.31       1676.40        49.57 o
   6   8   4         50.07         -4.54        40.97 o
  -6   9   4         34.69         53.76        39.74 o
  -5   9   4         52.99        101.54        38.98 o
  -4   9   4        239.15        258.35        35.13 o
  -3   9   4        791.52        783.79        38.91 o
  -2   9   4       1325.38       1260.41        40.70 o
  -1   9   4       2969.25       2976.41        50.19 o
   0   9   4        291.40        357.28        38.57 o
   1   9   4       1108.10       1092.39        42.55 o
   2   9   4       2347.04       2408.83        51.70 o
   3   9   4       4910.90       4846.88        62.08 o
   4   9   4          0.25        -21.11        38.84 o
   5   9   4        636.62        692.15        48.47 o
  -5  10   4        191.17        197.79        37.60 o
  -4  10   4        771.44        736.21        45.30 o
  -3  10   4        996.62       1091.29        44.41 o
  -2  10   4         12.32         31.69        33.41 o
  -1  10   4        118.24        105.39        34.37 o
   0  10   4       1753.19       1868.20        47.37 o
   1  10   4          2.41         -0.07        44.14 o
   2  10   4         99.25         80.50        36.50 o
   3  10   4        142.02        182.11        36.85 o
   4  10   4         62.10         52.11        37.81 o
  -3  11   4         13.42         13.27        33.27 o
  -2  11   4         50.47         64.28        37.26 o
  -1  11   4       2846.46       2913.16        48.05 o
   0  11   4          4.62         18.22        33.89 o
   1  11   4         28.88         -0.14        40.29 o
   2  11   4       1051.33       1129.17        41.73 o
   3  11   4        477.96        434.83        41.52 o
   0  12   4         47.25         55.00        36.71 o
  -9   0   5        863.89        841.95        44.62 o
  -7   0   5       6603.00       6426.34        68.13 o
  -5   0   5       3335.23       3289.55        62.77 o
  -3   0   5      13788.08      14245.57       111.03 o
  -1   0   5      42780.83      42933.46       219.44 o
   1   0   5        365.61        293.21        45.92 o
   3   0   5       1214.65       1266.80        50.94 o
   5   0   5       1026.98       1079.33        55.55 o
   7   0   5        161.71        122.23        41.25 o
  -9   1   5        152.29        232.57        44.07 o
  -8   1   5         20.50         60.43        38.29 o
  -7   1   5        456.11        464.32        43.10 o
  -6   1   5        835.86        854.87        46.06 o
  -5   1   5         67.33         81.81        37.95 o
  -4   1   5          0.84         24.47        44.69 o
  -3   1   5       5983.17       6339.79        82.08 o
  -2   1   5          1.38         16.77        35.13 o
  -1   1   5       8583.71       8546.78        98.65 o
   0   1   5        240.41        285.44        38.36 o
   1   1   5       6462.26       6436.52       100.58 o
   2   1   5          0.39          0.00        42.62 o
   3   1   5      11553.70      11746.54       109.72 o
   4   1   5         29.04         17.05        39.87 o
   5   1   5         12.84         29.42        35.06 o
   6   1   5         11.21         22.07        39.05 o
   7   1   5       3141.56       3107.99        54.45 o
   8   1   5          1.96         30.39        39.39 o
  -9   2   5       4049.78       4029.41        64.76 o
  -8   2   5          3.28         -7.29        38.64 o
  -7   2   5       3685.82       3613.21        58.64 o
  -6   2   5         29.51         26.47        35.54 o
  -5   2   5       1809.23       1841.19        53.28 o
  -4   2   5         60.22         74.11        37.60 o
  -3   2   5      34347.56      34496.61       159.15 o
  -2   2   5        273.69        246.66        40.35 o
  -1   2   5       1437.72       1426.43        53.62 o
   0   2   5       1405.03       1278.63        45.72 o
   1   2   5      16451.35      16416.47       113.09 o
   2   2   5        129.56        171.11        48.33 o
   3   2   5        503.79        537.19        44.55 o
   4   2   5        166.42        168.98        44.20 o
   5   2   5       1976.09       2055.54        56.17 o
   6   2   5        244.02        262.96        38.02 o
   7   2   5        476.33        488.45        42.76 o
  -8   3   5         95.16        100.51        42.62 o
  -7   3   5       3530.05       3461.90        58.50 o
  -6   3   5        921.44        977.31        43.24 o
  -5   3   5         56.27         54.52        41.80 o
  -4   3   5        889.63        908.29        47.37 o
  -3   3   5       5685.93       5743.00        78.30 o
  -2   3   5       1409.39       1427.53        53.83 o
  -1   3   5      14199.87      14246.05       114.46 o
   0   3   5         86.35         79.13        38.22 o
   1   3   5       2305.32       2376.11        71.77 o
   2   3   5        120.74        120.31        44.34 o
   3   3   5      19946.46      17963.41       124.23 o
   4   3   5        143.37        140.66        44.75 o
   5   3   5        160.76        157.50        33.69 o
   6   3   5        227.84        196.82        37.47 o
   7   3   5       1146.23       1144.98        45.24 o
  -8   4   5        181.35        128.28        42.07 o
  -7   4   5       4046.27       4124.76        60.08 o
  -6   4   5          1.05         33.27        34.92 o
  -5   4   5       3131.77       3280.20        59.40 o
  -4   4   5        421.15        413.72        38.70 o
  -3   4   5       7712.85       7779.29        80.23 o
  -2   4   5        292.61        336.65        39.39 o
  -1   4   5        233.56        217.65        36.57 o
   0   4   5      11757.80      11727.64        98.72 o
   1   4   5       9992.54       9831.87        91.57 o
   2   4   5         46.82         68.75        37.12 o
   3   4   5         21.17         49.77        35.68 o
   4   4   5       2369.49       2402.30        61.87 o
   5   4   5        396.06        361.68        42.49 o
   6   4   5        382.23        430.29        44.41 o
   7   4   5         52.33         26.06        36.09 o
  -8   5   5         10.13         12.99        41.80 o
  -7   5   5         31.15         -0.07        42.62 o
  -6   5   5       5465.41       5549.82        64.35 o
  -5   5   5       1609.49       1630.61        44.69 o
  -4   5   5          0.16        -10.52        47.85 o
  -3   5   5       1283.48       1327.51        45.85 o
  -2   5   5       2711.86       2711.04        53.90 o
  -1   5   5       2239.00       2158.45        51.42 o
   0   5   5       3381.30       3322.69        55.96 o
   1   5   5       5953.60       5725.60        69.85 o
   2   5   5       1257.09       1252.37        47.37 o
   3   5   5       1715.28       1728.03        53.55 o
   4   5   5       1752.36       1779.86        51.84 o
   5   5   5        110.60        118.80        38.09 o
   6   5   5        762.18        789.56        47.99 o
   7   5   5       2400.26       2308.94        52.18 o
  -7   6   5       1760.49       1868.48        48.19 o
  -6   6   5        374.57        355.15        43.38 o
  -5   6   5       1121.46       1138.04        45.92 o
  -4   6   5       5644.92       5696.87        67.65 o
  -3   6   5       2141.88       2147.32        53.83 o
  -2   6   5       1163.97       1126.49        40.84 o
  -1   6   5       3354.58       3339.18        53.76 o
   0   6   5       5278.77       5166.55        66.68 o
   1   6   5         13.34         15.26        31.49 o
   2   6   5        924.68        961.22        50.05 o
   3   6   5         49.43         98.31        37.19 o
   4   6   5       1677.34       1666.36        51.42 o
   5   6   5          1.90         -4.19        40.08 o
   6   6   5       1164.46       1153.78        47.99 o
  -7   7   5        433.52        514.23        39.67 o
  -6   7   5       4174.19       4170.89        56.58 o
  -5   7   5         16.01         31.83        33.55 o
  -4   7   5        268.09        330.12        43.79 o
  -3   7   5       1063.67        996.76        40.42 o
  -2   7   5       2165.00       2170.21        51.77 o
  -1   7   5       3710.28       3643.25        57.54 o
   0   7   5        597.09        620.86        42.90 o
   1   7   5         82.84         74.04        35.61 o
   2   7   5          4.39         10.72        37.26 o
   3   7   5       3472.11       3375.69        59.12 o
   4   7   5       1100.99       1087.58        44.14 o
   5   7   5         10.54          1.92        36.71 o
   6   7   5        972.22        990.30        44.48 o
  -6   8   5         29.66         38.09        39.94 o
  -5   8   5          1.53        -11.21        34.92 o
  -4   8   5        517.33        611.23        36.09 o
  -3   8   5       4136.23       4229.46        55.89 o
  -2   8   5        957.83        992.43        39.32 o
  -1   8   5        298.78        303.31        32.38 o
   0   8   5       2914.49       2979.43        50.12 o
   1   8   5        260.73        231.54        37.19 o
   2   8   5         75.73         79.82        36.71 o
   3   8   5         58.59         35.40        36.44 o
   4   8   5       4330.55       4305.15        59.74 o
   5   8   5       1077.69       1034.85        44.48 o
  -6   9   5       2428.89       2412.68        50.53 o
  -5   9   5        252.68        213.87        40.49 o
  -4   9   5        474.19        492.30        39.05 o
  -3   9   5        285.28        285.16        35.40 o
  -2   9   5       2210.58       2240.67        45.51 o
  -1   9   5        753.69        759.86        41.66 o
   0   9   5        240.86        224.73        39.05 o
   1   9   5          8.40         32.59        35.89 o
   2   9   5         16.18         12.99        36.57 o
   3   9   5       1287.76       1275.40        43.93 o
   4   9   5        370.98        407.40        41.59 o
   5   9   5          6.61         -3.16        39.39 o
  -5  10   5        114.26         94.60        42.69 o
  -4  10   5       1605.96       1624.70        45.51 o
  -3  10   5         75.27         50.39        35.82 o
  -2  10   5        752.02        758.62        39.53 o
  -1  10   5        162.65        173.86        33.34 o
   0  10   5      10183.00      10469.84        76.38 o
   1  10   5         10.38         18.77        31.42 o
   2  10   5         36.90          7.77        32.59 o
   3  10   5         81.00         18.15        39.53 o
   4  10   5        738.13        690.56        45.24 o
  -3  11   5          0.87        -27.84        36.09 o
  -2  11   5        593.22        622.37        40.70 o
  -1  11   5        134.70        148.29        36.64 o
   0  11   5       1936.68       2100.36        50.74 o
   1  11   5        188.08        190.22        35.40 o
   2  11   5       1204.71       1143.61        46.68 o
  -8   0   6       4994.50       4774.90        61.87 o
  -6   0   6        256.85        303.38        36.71 o
  -4   0   6       2299.58       2343.04        60.70 o
  -2   0   6         37.23         40.42        34.65 o
   0   0   6       1351.83       1175.58        49.02 o
   2   0   6       3295.42       3366.96        69.85 o
   4   0   6      12134.98      12148.65       105.32 o
   6   0   6       2505.08       2582.21        52.25 o
  -9   1   6         37.54         49.77        41.11 o
  -8   1   6       1133.98       1167.81        43.72 o
  -7   1   6         33.67         29.97        36.78 o
  -6   1   6      23500.13      22898.15       115.15 o
  -5   1   6        311.15        304.41        42.28 o
  -4   1   6        468.99        458.75        44.62 o
  -3   1   6        536.79        508.93        43.72 o
  -2   1   6      23164.80      22688.82       146.50 o
  -1   1   6        124.27         83.39        37.19 o
   0   1   6       4637.12       4774.56        82.70 o
   1   1   6        114.66        129.93        43.59 o
   2   1   6       4433.63       4524.04        79.40 o
   3   1   6       1535.77       1487.48        61.12 o
   4   1   6       1105.80       1086.34        57.13 o
   5   1   6        209.53        254.43        44.34 o
   6   1   6         10.53         34.30        35.40 o
   7   1   6        203.10        192.49        42.21 o
  -8   2   6       4522.99       4519.30        60.63 o
  -7   2   6         10.62         32.59        42.62 o
  -6   2   6       1078.43       1089.16        43.86 o
  -5   2   6       1043.29       1019.93        47.09 o
  -4   2   6       3797.06       3945.95        60.77 o
  -3   2   6       2023.42       2079.67        50.67 o
  -2   2   6       1193.73       1226.04        51.22 o
  -1   2   6         19.38         21.38        38.22 o
   0   2   6      17177.21      16799.66       106.90 o
   1   2   6       4016.79       3932.27        63.80 o
   2   2   6        279.14        292.38        41.39 o
   3   2   6         41.33         49.70        47.64 o
   4   2   6      20721.96      20669.44       130.89 o
   5   2   6          4.31         15.47        37.40 o
   6   2   6        390.81        395.36        39.67 o
   7   2   6         10.90         -4.19        37.19 o
  -8   3   6       3191.80       3257.03        54.86 o
  -7   3   6        159.85        151.45        43.04 o
  -6   3   6       4534.76       4688.62        57.95 o
  -5   3   6        135.59        134.06        45.10 o
  -4   3   6       1778.02       1888.83        55.27 o
  -3   3   6        327.01        389.59        43.93 o
  -2   3   6      56896.92      56438.35       185.55 o
  -1   3   6         74.16         65.65        37.26 o
   0   3   6       4153.48       4186.70        56.58 o
   1   3   6       1119.66       1096.04        43.45 o
   2   3   6      12223.46      11767.03       110.82 o
   3   3   6        900.52        923.89        48.33 o
   4   3   6         74.18         65.38        46.27 o
   5   3   6        591.18        606.35        47.23 o
   6   3   6        506.96        538.98        45.79 o
   7   3   6        607.46        646.15        41.18 o
  -8   4   6       3334.15       3202.86        54.45 o
  -7   4   6        787.13        869.86        49.50 o
  -6   4   6        170.52        200.19        37.40 o
  -5   4   6       1590.61       1554.23        48.81 o
  -4   4   6        733.23        720.81        46.54 o
  -3   4   6       4339.18       4298.89        65.38 o
  -2   4   6          3.92          6.46        31.62 o
  -1   4   6        588.38        499.52        36.78 o
   0   4   6      10311.26      10158.28        94.39 o
   1   4   6       4596.25       4633.90        55.34 o
   2   4   6       1238.18       1189.53        51.08 o
   3   4   6        114.91         97.48        46.40 o
   4   4   6       6114.71       6136.92        74.73 o
   5   4   6       1335.03       1401.34        52.25 o
   6   4   6        294.70        333.77        43.72 o
   7   4   6        135.81        142.10        41.39 o
  -8   5   6          8.73         -3.23        43.24 o
  -7   5   6         41.33         41.52        36.23 o
  -6   5   6       9946.37       9909.76        77.96 o
  -5   5   6        655.93        673.17        38.02 o
  -4   5   6        654.74        648.22        47.78 o
  -3   5   6       4756.54       4866.40        67.99 o
  -2   5   6       5694.85       5516.61        63.04 o
  -1   5   6        499.23        513.95        42.90 o
   0   5   6       3479.16       3402.16        63.04 o
   1   5   6       5441.74       5374.58        70.33 o
   2   5   6        869.55        906.29        44.69 o
   3   5   6        820.27        810.73        53.42 o
   4   5   6          7.67         14.30        38.57 o
   5   5   6        381.33        377.90        44.69 o
   6   5   6        130.06        106.56        43.38 o
  -7   6   6        128.19        133.44        41.66 o
  -6   6   6          1.25          2.75        37.40 o
  -5   6   6       5625.84       5610.38        63.04 o
  -4   6   6        151.83        174.07        34.65 o
  -3   6   6       3313.19       3374.80        58.09 o
  -2   6   6          5.20         14.71        37.26 o
  -1   6   6       1860.89       1893.02        50.05 o
   0   6   6       1432.75       1383.19        50.87 o
   1   6   6       9577.42       9401.58        85.52 o
   2   6   6        821.60        805.51        45.37 o
   3   6   6        951.13       1012.58        41.32 o
   4   6   6       2581.98       2696.61        58.37 o
   5   6   6       3107.73       3173.85        59.60 o
   6   6   6        811.25        829.16        42.62 o
  -7   7   6        536.02        536.78        44.69 o
  -6   7   6       2407.63       2401.20        49.64 o
  -5   7   6       3332.29       3414.53        55.96 o
  -4   7   6          4.17        -10.59        37.26 o
  -3   7   6       3572.79       3495.58        52.59 o
  -2   7   6       5310.45       5041.09        59.19 o
  -1   7   6        412.65        398.39        38.70 o
   0   7   6         45.18         47.99        35.34 o
   1   7   6       1309.04       1227.07        46.13 o
   2   7   6       1236.66       1209.47        44.27 o
   3   7   6       4060.96       4117.40        62.63 o
   4   7   6        195.80        234.77        41.52 o
   5   7   6        179.93        193.59        41.04 o
   6   7   6        223.52        245.91        40.84 o
  -6   8   6        306.83        230.78        39.25 o
  -5   8   6        975.76        994.84        40.56 o
  -4   8   6        870.38        900.11        49.77 o
  -3   8   6       8674.64       8688.67        75.62 o
  -2   8   6       1028.00       1058.98        41.04 o
  -1   8   6        652.50        628.90        34.03 o
   0   8   6        565.93        590.54        35.06 o
   1   8   6       5229.35       5257.64        62.35 o
   2   8   6        223.52        198.54        39.05 o
   3   8   6        180.78        146.02        37.95 o
   4   8   6       3715.66       3852.18        63.11 o
   5   8   6        376.47        375.70        42.35 o
  -6   9   6        227.19        226.80        39.67 o
  -5   9   6        358.92        350.54        41.11 o
  -4   9   6         35.24         37.67        34.44 o
  -3   9   6       1040.65       1033.61        41.39 o
  -2   9   6       1349.50       1407.18        41.73 o
  -1   9   6         80.48        122.64        34.44 o
   0   9   6        221.72        210.16        36.09 o
   1   9   6       2153.35       2243.77        50.05 o
   2   9   6        853.30        799.19        42.21 o
   3   9   6       1892.33       1970.09        49.15 o
   4   9   6        402.10        427.26        41.73 o
  -5  10   6       3659.32       3617.75        56.65 o
  -4  10   6          0.79         -0.96        38.98 o
  -3  10   6       1802.72       1829.15        46.06 o
  -2  10   6         21.29          0.96        33.20 o
  -1  10   6        376.66        387.12        35.47 o
   0  10   6          2.06          8.46        35.27 o
   1  10   6       6729.50       6739.97        69.37 o
   2  10   6        552.35        612.26        39.25 o
   3  10   6        138.08        216.69        39.39 o
  -3  11   6       2937.22       2808.94        49.98 o
  -2  11   6          2.61          3.23        35.68 o
  -1  11   6        753.39        747.21        38.57 o
   0  11   6         19.49         13.27        30.94 o
   1  11   6       3814.34       3870.19        57.68 o
   2  11   6         40.71         82.15        40.90 o
  -9   0   7       6446.69       6047.68        64.35 o
  -7   0   7       3861.78       3668.83        59.47 o
  -5   0   7      32078.36      33249.82       145.81 o
  -3   0   7       3665.08       3895.83        62.22 o
  -1   0   7       6292.57       6604.88        88.00 o
   1   0   7      70340.32      68747.05       273.27 o
   3   0   7       6626.83       6636.91        89.37 o
   5   0   7      18599.58      17926.09       115.01 o
   7   0   7         17.19         22.82        47.02 o
  -9   1   7        917.10        867.86        41.73 o
  -8   1   7         47.50         36.09        37.88 o
  -7   1   7          6.65         15.81        36.78 o
  -6   1   7          7.96          6.94        33.62 o
  -5   1   7      15223.52      15723.84       100.58 o
  -4   1   7        700.42        685.00        47.71 o
  -3   1   7      12482.39      12463.03       100.51 o
  -2   1   7        523.99        467.48        46.82 o
  -1   1   7       6242.69       6365.50        88.00 o
   0   1   7        208.15        203.08        40.70 o
   1   1   7      28844.57      28374.89       179.70 o
   2   1   7       1025.18       1091.64        51.15 o
   3   1   7        531.44        501.65        47.50 o
   4   1   7         13.38          6.60        39.32 o
   5   1   7       2778.71       2763.57        61.80 o
   6   1   7          7.01          3.71        40.97 o
   7   1   7       5418.98       5322.47        68.54 o
  -8   2   7        666.42        614.32        50.94 o
  -7   2   7        247.85        255.19        42.62 o
  -6   2   7        124.45        145.68        36.23 o
  -5   2   7       7172.20       7256.46        75.83 o
  -4   2   7        570.24        550.11        40.77 o
  -3   2   7       6615.42       6552.70        75.35 o
  -2   2   7         95.49         97.35        35.27 o
  -1   2   7      10884.23      11000.64       103.40 o
   0   2   7        350.19        318.37        37.81 o
   1   2   7      15643.30      15209.96       101.81 o
   2   2   7        309.46        283.38        45.51 o
   3   2   7       1177.44       1180.25        51.97 o
   4   2   7       1856.48       1901.96        54.45 o
   5   2   7      11134.94      10009.58        91.78 o
   6   2   7         47.87         45.30        40.15 o
   7   2   7       1240.90       1145.95        46.54 o
  -8   3   7        396.63        408.56        42.35 o
  -7   3   7         48.66          6.32        39.46 o
  -6   3   7       1519.79       1595.69        46.95 o
  -5   3   7       2907.13       3069.76        61.80 o
  -4   3   7          0.08          6.39        37.60 o
  -3   3   7       4192.71       4303.78        62.15 o
  -2   3   7      13635.69      13671.19        94.11 o
  -1   3   7       4387.39       4442.64        70.26 o
   0   3   7         30.37         17.81        39.05 o
   1   3   7      11085.09      10944.26        83.73 o
   2   3   7       1224.61       1175.03        58.99 o
   3   3   7         66.62         76.72        44.55 o
   4   3   7       1088.00       1133.43        45.30 o
   5   3   7       7562.11       7731.37        83.12 o
   6   3   7          0.82        -10.52        43.59 o
   7   3   7       1984.20       1909.59        51.77 o
  -8   4   7       1357.26       1455.93        47.57 o
  -7   4   7         35.24         61.80        37.05 o
  -6   4   7          0.87         -4.40        37.74 o
  -5   4   7       8427.19       8532.48        77.48 o
  -4   4   7        246.73        273.68        37.81 o
  -3   4   7       3512.29       3501.91        60.50 o
  -2   4   7        535.25        552.66        37.26 o
  -1   4   7       2243.75       2190.49        51.77 o
   0   4   7       1978.41       1928.29        44.75 o
   1   4   7      16269.62      16209.26        97.55 o
   2   4   7         73.51         91.36        34.10 o
   3   4   7        354.07        349.37        52.18 o
   4   4   7       1443.33       1459.36        49.98 o
   5   4   7       7077.11       7129.28        75.76 o
   6   4   7        176.47        203.35        45.17 o
  -8   5   7        153.00        211.88        43.17 o
  -7   5   7        199.37        192.15        38.29 o
  -6   5   7       3735.00       3807.08        60.22 o
  -5   5   7       6154.60       5934.32        63.45 o
  -4   5   7        542.66        540.15        41.39 o
  -3   5   7      10892.88      10848.98        83.73 o
  -2   5   7       6340.38       6243.27        65.65 o
  -1   5   7       9660.16       9233.84        84.70 o
   0   5   7       1997.41       1977.85        52.45 o
   1   5   7       9226.26       9047.95        71.70 o
   2   5   7       4468.67       4488.98        77.62 o
   3   5   7       1145.58       1134.95        50.94 o
   4   5   7         71.83         75.62        40.77 o
   5   5   7        302.26        306.20        39.25 o
   6   5   7        219.59        256.08        40.15 o
  -7   6   7       1224.67       1262.33        48.47 o
  -6   6   7         12.28        -27.84        39.87 o
  -5   6   7       7195.40       7125.84        69.43 o
  -4   6   7        977.40       1032.03        37.81 o
  -3   6   7        964.62        952.49        41.59 o
  -2   6   7        151.09        146.50        37.54 o
  -1   6   7       1461.34       1483.29        46.27 o
   0   6   7        130.04        137.43        46.27 o
   1   6   7      12867.68      12567.11       100.23 o
   2   6   7          1.25          5.77        39.53 o
   3   6   7       1603.81       1679.56        54.93 o
   4   6   7       5427.49       5360.35        69.43 o
   5   6   7       6746.72       6730.69        77.82 o
   6   6   7          6.30         -3.71        42.14 o
  -7   7   7         49.75         50.87        39.19 o
  -6   7   7       3772.15       3796.56        56.51 o
  -5   7   7       2506.10       2454.75        49.36 o
  -4   7   7        310.83        327.79        45.03 o
  -3   7   7        408.13        399.08        39.80 o
  -2   7   7      10083.31      10001.67        72.60 o
  -1   7   7        447.46        460.95        39.87 o
   0   7   7        134.27         93.91        34.44 o
   1   7   7       4594.30       4750.84        65.65 o
   2   7   7       6987.62       6369.28        74.11 o
   3   7   7        272.24        292.93        43.24 o
   4   7   7        774.00        749.76        44.07 o
   5   7   7       1560.34       1496.42        53.76 o
  -6   8   7        868.05        805.10        41.94 o
  -5   8   7        192.83        162.86        42.97 o
  -4   8   7       2286.07       2281.65        48.19 o
  -3   8   7        619.66        606.76        39.53 o
  -2   8   7         26.47         40.15        33.75 o
  -1   8   7       1436.92       1476.14        46.06 o
   0   8   7       3597.74       3592.66        58.09 o
   1   8   7        636.04        649.11        41.39 o
   2   8   7       1771.75       1843.66        53.62 o
   3   8   7        131.67        132.68        43.38 o
   4   8   7       6251.04       6107.01        78.58 o
   5   8   7       1099.53       1076.24        48.19 o
  -5   9   7        761.58        795.68        40.84 o
  -4   9   7          3.70         24.75        35.95 o
  -3   9   7        370.50        393.03        36.50 o
  -2   9   7      13367.04      13411.46        82.70 o
  -1   9   7        307.45        335.28        34.30 o
   0   9   7         29.35         31.00        32.17 o
   1   9   7        368.26        347.45        38.57 o
   2   9   7       3096.34       3106.75        55.89 o
   3   9   7          6.49         19.73        38.50 o
   4   9   7       1199.48       1257.45        52.32 o
  -4  10   7         85.90         57.82        38.36 o
  -3  10   7          3.06         60.77        36.02 o
  -2  10   7        103.89        112.47        34.58 o
  -1  10   7         42.51         38.91        33.89 o
   0  10   7        277.88        279.53        37.95 o
   1  10   7       1140.51       1123.12        42.55 o
   2  10   7        333.09        320.09        45.30 o
   3  10   7         58.87         61.25        38.70 o
  -3  11   7        220.57        266.74        37.88 o
  -2  11   7       3485.63       3520.40        54.52 o
  -1  11   7        529.60        591.98        36.71 o
   0  11   7        606.15        655.57        40.42 o
   1  11   7        201.38        138.53        35.27 o
  -8   0   8       3040.73       3196.95        53.62 o
  -6   0   8          7.69         17.46        45.85 o
  -4   0   8       5932.37       6046.79        70.12 o
  -2   0   8         15.90         -0.21        37.12 o
   0   0   8       3245.11       3134.11        61.94 o
   2   0   8       1482.34       1443.14        56.10 o
   4   0   8       9276.48       9263.60        93.29 o
   6   0   8        828.23        798.15        43.10 o
  -8   1   8        339.31        365.73        41.32 o
  -7   1   8          6.20          9.69        39.94 o
  -6   1   8       3330.94       3125.86        53.00 o
  -5   1   8        110.71        137.49        50.46 o
  -4   1   8       1662.37       1684.24        47.71 o
  -3   1   8         15.06         20.35        37.54 o
  -2   1   8      18687.68      18656.04       113.64 o
  -1   1   8         35.36         23.86        33.20 o
   0   1   8        212.24        215.32        40.22 o
   1   1   8         34.76         24.61        40.42 o
   2   1   8      32155.90      31940.73       181.15 o
   3   1   8         97.49        104.43        46.75 o
   4   1   8        565.91        573.69        45.37 o
   5   1   8        256.84        242.81        41.80 o
   6   1   8       1306.03       1299.32        52.80 o
   7   1   8         92.50        107.38        41.11 o
  -8   2   8       6132.47       6031.67        67.37 o
  -7   2   8          8.63         78.23        37.81 o
  -6   2   8        224.66        263.51        36.37 o
  -5   2   8         74.79         74.18        46.47 o
  -4   2   8       6227.22       6391.56        71.43 o
  -3   2   8        193.62        175.17        33.75 o
  -2   2   8       3205.59       3338.77        54.31 o
  -1   2   8       1292.07       1327.92        50.39 o
   0   2   8       2491.87       2451.66        67.30 o
   1   2   8        353.07        326.69        38.43 o
   2   2   8       4180.53       4133.35        79.75 o
   3   2   8        332.87        320.02        50.80 o
   4   2   8       4620.30       4646.55        75.28 o
   5   2   8        248.85        247.97        36.57 o
   6   2   8         15.20         34.85        42.83 o
   7   2   8         13.19          0.21        39.12 o
  -8   3   8         25.69         47.02        40.42 o
  -7   3   8        663.17        632.95        40.63 o
  -6   3   8       6058.94       6133.89        66.34 o
  -5   3   8         45.71         92.53        40.35 o
  -4   3   8       2033.33       2085.31        50.12 o
  -3   3   8        128.02        148.01        39.87 o
  -2   3   8      48671.43      48965.68       170.63 o
  -1   3   8       2177.32       2060.21        53.28 o
   0   3   8        830.66        832.80        35.61 o
   1   3   8       1511.47       1475.38        42.62 o
   2   3   8       4282.58       4277.24        60.08 o
   3   3   8         47.96         50.32        40.49 o
   4   3   8       5691.26       5675.76        76.24 o
   5   3   8        759.92        743.23        51.22 o
   6   3   8        217.47        236.35        41.73 o
  -8   4   8       1960.72       1879.48        49.50 o
  -7   4   8         14.30         55.20        35.06 o
  -6   4   8        154.84        119.76        40.42 o
  -5   4   8       3481.95       3502.39        55.41 o
  -4   4   8       5574.19       5524.04        66.68 o
  -3   4   8        266.55        288.88        39.60 o
  -2   4   8        239.93        240.68        41.32 o
  -1   4   8       3171.14       2974.96        57.89 o
   0   4   8         37.11         27.77        31.76 o
   1   4   8       2230.31       2140.03        50.32 o
   2   4   8       1900.86       1946.92        51.63 o
   3   4   8         30.04         16.02        41.52 o
   4   4   8       4985.69       4805.22        71.22 o
   5   4   8       3044.12       3227.06        64.00 o
   6   4   8        915.86        969.47        49.50 o
  -8   5   8        116.99        111.92        39.67 o
  -7   5   8        167.50        194.49        40.22 o
  -6   5   8        277.54        250.10        40.35 o
  -5   5   8       2679.06       2585.44        49.50 o
  -4   5   8       1362.10       1346.21        46.95 o
  -3   5   8       1246.93       1246.32        47.78 o
  -2   5   8       7941.40       8064.04        79.06 o
  -1   5   8       2227.35       2235.24        54.31 o
   0   5   8         51.95         62.97        30.45 o
   1   5   8       1302.15       1357.07        47.50 o
   2   5   8      14375.47      14394.68        86.97 o
   3   5   8         11.53         50.12        50.60 o
   4   5   8          2.79          2.75        37.95 o
   5   5   8        319.22        344.29        43.79 o
   6   5   8        984.68        970.09        51.01 o
  -7   6   8        722.00        652.34        41.80 o
  -6   6   8        117.34        134.68        37.05 o
  -5   6   8       3062.12       3110.33        52.66 o
  -4   6   8       1482.02       1516.01        52.32 o
  -3   6   8       1402.37       1401.62        42.42 o
  -2   6   8        249.96        235.46        43.59 o
  -1   6   8        541.90        477.10        40.84 o
   0   6   8        655.31        653.99        43.45 o
   1   6   8       4402.91       4383.80        51.56 o
   2   6   8        450.99        486.32        33.62 o
   3   6   8        245.76        294.79        36.16 o
   4   6   8       1740.96       1756.97        57.34 o
   5   6   8       1766.93       1829.91        54.52 o
  -7   7   8        447.46        463.01        41.11 o
  -6   7   8       1674.68       1642.09        47.44 o
  -5   7   8        818.09        831.57        45.44 o
  -4   7   8        111.38         97.55        35.47 o
  -3   7   8        267.38        283.17        38.91 o
  -2   7   8       3318.98       3238.95        50.80 o
  -1   7   8        633.52        612.88        34.30 o
   0   7   8        251.09        217.03        33.27 o
   1   7   8       2743.74       2717.92        57.95 o
   2   7   8       2635.49       2754.42        46.75 o
   3   7   8        433.33        427.47        51.15 o
   4   7   8        808.32        880.93        49.09 o
   5   7   8       1525.34       1501.64        59.47 o
  -6   8   8         45.28         -3.92        39.74 o
  -5   8   8       2055.41       2001.16        50.74 o
  -4   8   8        660.74        732.43        40.97 o
  -3   8   8          6.68        -21.38        35.75 o
  -2   8   8       1796.53       1800.83        47.02 o
  -1   8   8       6236.01       6301.98        65.52 o
   0   8   8        638.89        633.71        37.88 o
   1   8   8       1149.26       1213.46        46.06 o
   2   8   8       1797.65       1810.80        58.99 o
   3   8   8        349.27        378.45        54.52 o
   4   8   8        294.71        177.44        52.32 o
  -5   9   8        507.47        588.54        45.51 o
  -4   9   8        154.08        190.98        39.53 o
  -3   9   8         62.87         81.26        33.75 o
  -2   9   8       1932.52       1957.09        46.82 o
  -1   9   8       3303.06       3418.45        56.92 o
   0   9   8         24.08         48.95        38.43 o
   1   9   8       2139.82       2171.58        49.57 o
   2   9   8        660.32        716.55        44.89 o
   3   9   8         74.60        137.98        39.67 o
  -4  10   8        279.94        341.81        38.57 o
  -3  10   8         31.20         14.71        32.31 o
  -2  10   8         76.32         83.73        38.84 o
  -1  10   8        933.25        961.98        39.67 o
   0  10   8         72.17         36.85        35.75 o
   1  10   8       3315.45       3267.00        57.06 o
   2  10   8        402.35        435.58        45.72 o
  -2  11   8          8.13          3.57        34.79 o
  -1  11   8       1736.79       1660.66        45.92 o
   0  11   8         16.82         21.93        37.81 o
  -7   0   9       1712.36       1739.16        46.89 o
  -5   0   9         33.47         28.19        38.50 o
  -3   0   9       3986.21       4131.01        62.08 o
  -1   0   9        146.54        157.77        36.16 o
   1   0   9        295.32        297.61        38.98 o
   3   0   9       3891.42       4000.12        72.73 o
   5   0   9        171.57        181.01        42.55 o
  -8   1   9        255.61        322.08        40.63 o
  -7   1   9       2165.10       2316.43        49.15 o
  -6   1   9         25.88         52.04        35.68 o
  -5   1   9       1641.10       1671.24        48.19 o
  -4   1   9         81.88        107.11        43.79 o
  -3   1   9       3644.63       3688.76        64.07 o
  -2   1   9       1176.12       1157.70        43.86 o
  -1   1   9       3845.58       3804.40        66.41 o
   0   1   9        545.61        545.10        38.57 o
   1   1   9         34.53         42.83        42.00 o
   2   1   9        212.37        228.52        44.55 o
   3   1   9        722.90        742.61        48.33 o
   4   1   9        178.14        196.48        44.20 o
   5   1   9        168.78        149.94        37.47 o
   6   1   9          2.26        -12.79        38.70 o
  -8   2   9         37.92         41.32        40.42 o
  -7   2   9        176.76        157.29        39.87 o
  -6   2   9         24.50         37.88        41.80 o
  -5   2   9       2435.69       2552.92        50.05 o
  -4   2   9        485.38        479.51        41.45 o
  -3   2   9       6122.67       6021.77        68.06 o
  -2   2   9        128.15        141.96        33.89 o
  -1   2   9       8269.64       8045.75        86.48 o
   0   2   9         43.78         44.34        50.67 o
   1   2   9        196.22        227.62        34.30 o
   2   2   9        452.27        439.71        48.95 o
   3   2   9        380.53        397.08        42.21 o
   4   2   9         50.22         67.17        42.35 o
   5   2   9       4354.97       4418.17        68.40 o
   6   2   9         54.81        108.21        35.06 o
  -8   3   9          0.14         20.69        40.22 o
  -7   3   9       4955.07       4944.77        61.32 o
  -6   3   9         47.04         40.97        38.64 o
  -5   3   9         52.41         80.85        34.99 o
  -4   3   9         11.31         16.77        37.88 o
  -3   3   9       2634.58       2580.29        51.35 o
  -2   3   9        266.06        242.81        38.98 o
  -1   3   9       6960.09       6753.30        80.30 o
   0   3   9        693.16        669.67        36.64 o
   1   3   9        183.53        175.92        37.33 o
   2   3   9        328.18        343.74        43.24 o
   3   3   9       3060.83       3077.60        65.52 o
   4   3   9          1.10        -12.10        40.84 o
   5   3   9       1273.47       1289.56        58.57 o
   6   3   9        906.53        861.20        49.36 o
  -8   4   9         38.18         15.12        41.39 o
  -7   4   9         62.92         57.61        36.92 o
  -6   4   9          4.68         18.22        39.39 o
  -5   4   9        545.77        548.46        39.80 o
  -4   4   9       1465.78       1560.70        46.61 o
  -3   4   9       1788.06       1815.89        54.65 o
  -2   4   9        586.68        583.46        38.70 o
  -1   4   9       2006.75       2023.23        60.84 o
   0   4   9       1707.79       1681.00        44.82 o
   1   4   9        209.11        183.97        41.18 o
   2   4   9        608.67        572.73        35.20 o
   3   4   9       1445.13       1435.44        46.27 o
   4   4   9          1.21          6.05        44.00 o
   5   4   9       1412.04       1402.17        52.25 o
   6   4   9         95.98         85.45        44.00 o
  -7   5   9        399.45        381.75        39.87 o
  -6   5   9        731.07        723.56        44.07 o
  -5   5   9       2478.66       2424.30        50.46 o
  -4   5   9        845.88        815.62        39.87 o
  -3   5   9        939.75        904.78        41.80 o
  -2   5   9        595.05        626.01        41.59 o
  -1   5   9        538.92        566.89        45.37 o
   0   5   9         60.89         88.48        40.08 o
   1   5   9       2086.08       1924.78        43.31 o
   2   5   9       5594.77       5700.72        60.22 o
   3   5   9         67.74        109.93        38.84 o
   4   5   9        236.05        259.59        45.30 o
   5   5   9        153.32        132.06        42.00 o
  -7   6   9        402.93        332.05        46.40 o
  -6   6   9        696.90        732.09        42.00 o
  -5   6   9         61.54         51.70        34.72 o
  -4   6   9       3243.43       3260.81        55.89 o
  -3   6   9        327.92        356.59        35.82 o
  -2   6   9        457.02        443.69        34.65 o
  -1   6   9         11.67         30.11        35.95 o
   0   6   9       1597.21       1665.40        42.00 o
   1   6   9        439.62        470.57        34.37 o
   2   6   9         10.95         13.61        32.93 o
   3   6   9        598.03        573.14        33.55 o
   4   6   9        481.95        491.13        35.68 o
   5   6   9        123.24        110.68        44.41 o
  -6   7   9         63.61         68.54        43.31 o
  -5   7   9        176.90        185.00        35.13 o
  -4   7   9          3.48          4.54        34.17 o
  -3   7   9       1318.03       1344.14        43.79 o
  -2   7   9       1651.89       1685.75        49.43 o
  -1   7   9       2115.09       2092.52        50.53 o
   0   7   9        149.06        138.53        50.12 o
   1   7   9         72.48        111.85        34.10 o
   2   7   9       3578.03       3558.97        48.33 o
   3   7   9        472.43        453.18        37.95 o
   4   7   9        194.13        131.10        38.36 o
  -6   8   9          8.49         -3.30        37.88 o
  -5   8   9         49.84          9.42        43.24 o
  -4   8   9        417.17        451.74        36.09 o
  -3   8   9        714.44        729.61        39.67 o
  -2   8   9        144.79        135.50        38.36 o
  -1   8   9        947.63        930.29        47.16 o
   0   8   9        537.18        504.60        43.72 o
   1   8   9          0.73         12.65        35.61 o
   2   8   9          3.98         29.29        33.82 o
   3   8   9          8.08         10.59        45.17 o
   4   8   9         80.89        204.80        42.49 o
  -5   9   9         63.70         91.02        38.70 o
  -4   9   9        123.91        166.16        37.47 o
  -3   9   9       1081.70       1071.56        41.32 o
  -2   9   9        333.09        326.41        36.16 o
  -1   9   9        251.53        227.48        34.65 o
   0   9   9        227.69        201.22        43.45 o
   1   9   9        275.18        287.98        44.82 o
   2   9   9       1384.40       1352.74        40.49 o
   3   9   9        296.77        398.25        34.85 o
  -4  10   9       3787.48       3586.33        54.59 o
  -3  10   9         55.95         53.28        39.12 o
  -2  10   9       1194.13       1170.83        41.18 o
  -1  10   9        115.94        127.32        40.42 o
   0  10   9       1968.69       1996.28        50.05 o
   1  10   9          0.77         -5.77        42.90 o
  -8   0  10        146.30        140.24        38.84 o
  -6   0  10       1650.96       1740.06        60.63 o
  -4   0  10       4579.77       4856.78        65.38 o
  -2   0  10       7618.28       7611.06        78.78 o
   0   0  10      17314.97      17245.97       126.70 o
   2   0  10        196.39        201.98        51.84 o
   4   0  10        470.69        505.70        43.79 o
   6   0  10         42.93         74.11        40.77 o
  -8   1  10       1373.85       1379.07        46.89 o
  -7   1  10          0.79         24.27        47.16 o
  -6   1  10       9490.76       9775.08        81.81 o
  -5   1  10        176.50        194.90        40.22 o
  -4   1  10        260.12        243.91        41.66 o
  -3   1  10        568.29        566.27        45.03 o
  -2   1  10       2380.45       2378.72        51.42 o
  -1   1  10          2.30         -3.71        33.00 o
   0   1  10        950.10        963.83        51.84 o
   1   1  10        300.18        289.63        41.11 o
   2   1  10       2304.07       2327.85        68.33 o
   3   1  10        589.97        623.47        43.04 o
   4   1  10        194.74        185.89        42.90 o
   5   1  10        313.50        327.44        42.49 o
   6   1  10       1716.65       1784.61        52.32 o
  -8   2  10        525.04        542.62        41.45 o
  -7   2  10         20.79         32.24        34.99 o
  -6   2  10         10.33         -4.19        35.61 o
  -5   2  10         39.17          7.42        33.07 o
  -4   2  10        730.93        716.07        41.45 o
  -3   2  10       1885.87       1853.08        52.39 o
  -2   2  10       1295.14       1269.90        46.82 o
  -1   2  10       1156.52       1245.97        51.49 o
   0   2  10      10428.85      10458.02       112.40 o
   1   2  10        385.22        392.61        40.77 o
   2   2  10       3406.96       3403.05        77.00 o
   3   2  10         56.73         54.45        37.05 o
   4   2  10       5661.82       5584.40        80.98 o
   5   2  10          1.53         -1.37        38.43 o
   6   2  10        110.55        103.26        40.63 o
  -8   3  10        121.39         80.50        42.00 o
  -7   3  10        234.12        235.67        36.09 o
  -6   3  10       5397.77       5407.17        63.52 o
  -5   3  10        289.24        315.00        39.60 o
  -4   3  10       1483.61       1481.64        52.39 o
  -3   3  10         51.64         70.95        37.19 o
  -2   3  10       8529.37       8613.46        82.84 o
  -1   3  10        405.57        409.05        39.46 o
   0   3  10       2705.25       2728.85        47.85 o
   1   3  10         21.00         64.42        38.50 o
   2   3  10         15.02          9.01        33.20 o
   3   3  10        259.56        291.35        33.55 o
   4   3  10        834.87        835.07        46.06 o
   5   3  10        139.34        130.48        48.60 o
   6   3  10       4488.73       4274.35        72.12 o
  -8   4  10        452.27        401.48        41.59 o
  -7   4  10        439.33        468.72        42.69 o
  -6   4  10        209.66        236.63        40.49 o
  -5   4  10        387.46        377.56        46.27 o
  -4   4  10       3732.00       3831.83        60.43 o
  -3   4  10       1064.36       1085.86        41.39 o
  -2   4  10       1049.88       1066.96        48.67 o
  -1   4  10         23.93         15.88        51.56 o
   0   4  10       3474.80       3502.94        55.20 o
   1   4  10         67.45         74.73        37.67 o
   2   4  10        331.16        331.64        32.24 o
   3   4  10        194.40        217.86        39.53 o
   4   4  10       2823.81       2833.07        71.84 o
   5   4  10         26.14         52.04        43.04 o
  -7   5  10        132.08        137.01        37.74 o
  -6   5  10       5979.57       6095.12        67.99 o
  -5   5  10        396.53        431.39        38.29 o
  -4   5  10         26.30          9.42        37.47 o
  -3   5  10        800.86        805.85        39.25 o
  -2   5  10        273.79        244.33        36.92 o
  -1   5  10        123.17        145.54        41.25 o
   0   5  10       1065.79       1046.74        36.50 o
   1   5  10        310.23        357.48        35.95 o
   2   5  10       1196.93       1146.01        44.75 o
   3   5  10        624.76        625.19        43.24 o
   4   5  10         45.90         53.69        36.71 o
   5   5  10        395.18        383.95        49.36 o
  -7   6  10          6.83        -12.44        38.70 o
  -6   6  10        185.05        129.79        38.64 o
  -5   6  10        349.92        330.95        41.32 o
  -4   6  10       1957.67       2028.45        50.46 o
  -3   6  10        545.32        562.83        38.50 o
  -2   6  10       1363.41       1371.09        44.00 o
  -1   6  10       1784.22       1790.17        46.06 o
   0   6  10       6174.90       5989.25        55.00 o
   1   6  10       4305.64       4345.64        55.82 o
   2   6  10         80.28         81.12        35.40 o
   3   6  10       1177.50       1238.20        43.86 o
   4   6  10        531.63        567.85        47.99 o
   5   6  10          0.50          2.82        39.94 o
  -6   7  10       1774.96       1746.11        45.85 o
  -5   7  10        868.43        862.23        40.42 o
  -4   7  10        160.74        171.32        35.95 o
  -3   7  10        805.48        820.91        39.46 o
  -2   7  10       2308.49       2350.81        49.02 o
  -1   7  10        548.66        567.92        42.76 o
   0   7  10         40.06         23.17        34.44 o
   1   7  10        461.75        462.46        33.82 o
   2   7  10        242.72        290.73        38.29 o
   3   7  10       1761.72       1699.63        44.75 o
   4   7  10        120.64        131.65        35.47 o
  -5   8  10        479.33        484.05        41.59 o
  -4   8  10          7.64         -3.23        37.47 o
  -3   8  10       4271.77       4406.28        59.26 o
  -2   8  10         52.24         68.47        38.77 o
  -1   8  10       1572.95       1567.02        47.23 o
   0   8  10       2512.70       2623.18        44.00 o
   1   8  10        524.32        455.31        36.09 o
   2   8  10        463.75        438.06        35.82 o
   3   8  10          5.60         28.94        37.40 o
  -4   9  10          1.82        -27.29        38.64 o
  -3   9  10        281.52        324.28        38.91 o
  -2   9  10        434.87        432.35        36.71 o
  -1   9  10        681.48        674.27        47.16 o
   0   9  10        127.20        113.57        38.64 o
   1   9  10          4.66          7.08        45.10 o
   2   9  10        137.36        149.87        34.58 o
  -3  10  10        889.44        822.83        44.27 o
  -2  10  10          5.35         22.00        34.85 o
  -1  10  10         61.65         63.45        35.20 o
   0  10  10        195.22        220.13        39.39 o
   1  10  10        623.10        707.13        40.35 o
  -7   0  11        136.50        115.43        49.36 o
  -5   0  11       3090.31       3171.65        57.06 o
  -3   0  11       8760.60       9069.46        87.79 o
  -1   0  11       8169.17       8124.47        83.60 o
   1   0  11      33914.05      33717.50       184.31 o
   3   0  11       2328.58       2414.74        62.56 o
   5   0  11       2444.91       2509.34        65.45 o
  -8   1  11         55.31         25.37        44.48 o
  -7   1  11        120.34        100.30        37.95 o
  -6   1  11         68.29         79.13        38.91 o
  -5   1  11       7371.09       7503.75        69.30 o
  -4   1  11        119.62        120.44        33.75 o
  -3   1  11       3755.05       3774.08        67.58 o
  -2   1  11        235.31        227.42        33.20 o
  -1   1  11       1976.69       1974.69        53.55 o
   0   1  11         67.81         65.45        38.98 o
   1   1  11        598.09        600.16        49.70 o
   2   1  11        668.66        670.70        47.71 o
   3   1  11       3742.61       3709.59        74.80 o
   4   1  11         62.43         63.93        39.12 o
   5   1  11        693.58        687.13        46.75 o
  -8   2  11        136.11        132.48        51.01 o
  -7   2  11       1123.73       1182.11        42.55 o
  -6   2  11         66.76         68.75        38.64 o
  -5   2  11         55.87         60.08        35.27 o
  -4   2  11        106.30        112.06        37.60 o
  -3   2  11      10475.46      10239.81        86.35 o
  -2   2  11         64.16         69.23        36.99 o
  -1   2  11          0.11         13.54        36.57 o
   0   2  11         26.04         26.61        50.12 o
   1   2  11       7006.66       7129.42        74.11 o
   2   2  11        384.07        409.66        41.73 o
   3   2  11        160.90        182.87        52.11 o
   4   2  11        907.87        929.74        51.01 o
   5   2  11       2365.58       2306.05        61.80 o
  -8   3  11          1.59         37.95        35.68 o
  -7   3  11        619.55        594.66        41.39 o
  -6   3  11       1777.38       1857.68        47.71 o
  -5   3  11       6368.17       6202.36        68.27 o
  -4   3  11        801.60        843.66        42.07 o
  -3   3  11        106.92        134.13        37.67 o
  -2   3  11       2367.54       2438.74        53.97 o
  -1   3  11        656.70        658.60        45.17 o
   0   3  11        265.47        273.20        43.38 o
   1   3  11         51.42         78.44        31.42 o
   2   3  11          0.74         -1.65        39.39 o
   3   3  11       2175.95       2235.93        52.80 o
   4   3  11        962.51        951.25        58.02 o
   5   3  11         24.67         14.85        44.00 o
  -7   4  11        177.47        205.35        40.77 o
  -6   4  11        185.88        212.84        36.57 o
  -5   4  11         17.87         32.10        41.18 o
  -4   4  11         39.83         55.75        43.72 o
  -3   4  11       7846.30       8011.38        65.17 o
  -2   4  11       1836.42       1803.44        48.60 o
  -1   4  11        159.84        165.96        47.37 o
   0   4  11        853.05        923.62        36.16 o
   1   4  11       8678.08       8557.09        70.47 o
   2   4  11        549.38        604.70        45.85 o
   3   4  11        852.06        862.98        41.18 o
   4   4  11        101.18        117.01        34.37 o
   5   4  11       1268.28       1202.73        57.82 o
  -7   5  11         79.12         53.83        36.64 o
  -6   5  11       2210.76       2297.87        51.70 o
  -5   5  11       5175.17       5269.67        62.49 o
  -4   5  11        128.87        157.64        37.67 o
  -3   5  11       4320.78       4386.20        58.92 o
  -2   5  11        862.34        857.62        36.57 o
  -1   5  11       1119.20       1172.34        42.14 o
   0   5  11        796.21        750.51        31.69 o
   1   5  11        281.69        258.35        37.19 o
   2   5  11         61.73         42.21        32.79 o
   3   5  11       4034.05       4112.93        54.45 o
   4   5  11        693.12        774.92        44.20 o
   5   5  11        779.92        779.87        48.74 o
  -7   6  11         23.08         61.73        40.70 o
  -6   6  11        770.88        789.42        45.72 o
  -5   6  11        527.35        542.69        44.00 o
  -4   6  11         95.53        136.39        34.79 o
  -3   6  11       2636.44       2703.48        52.52 o
  -2   6  11        634.32        631.85        41.66 o
  -1   6  11        982.54        986.38        36.30 o
   0   6  11        625.49        592.33        39.74 o
   1   6  11       8547.67       8677.95        67.51 o
   2   6  11        384.70        382.10        38.29 o
   3   6  11       1200.92       1273.47        42.69 o
   4   6  11        406.05        496.63        40.70 o
  -6   7  11        873.87        871.85        43.52 o
  -5   7  11        356.12        313.07        36.23 o
  -4   7  11         39.42         55.14        32.79 o
  -3   7  11        236.98        282.69        36.30 o
  -2   7  11       4494.53       4516.07        64.97 o
  -1   7  11          0.06         44.75        33.69 o
   0   7  11          3.87        -14.78        31.00 o
   1   7  11        491.61        516.50        38.98 o
   2   7  11        634.19        675.03        34.51 o
   3   7  11        400.39        388.28        35.20 o
  -5   8  11         23.28         30.32        38.36 o
  -4   8  11        219.24        236.97        37.47 o
  -3   8  11       1721.30       1741.23        44.27 o
  -2   8  11       2184.78       2239.37        49.57 o
  -1   8  11         11.37         -7.77        39.60 o
   0   8  11       2952.77       2927.39        46.75 o
   1   8  11        505.17        621.89        38.36 o
   2   8  11       1411.29       1412.20        39.39 o
   3   8  11         14.36         53.14        32.93 o
  -4   9  11        542.29        566.06        37.19 o
  -3   9  11        199.15        260.28        35.40 o
  -2   9  11       3511.17       3592.66        59.60 o
  -1   9  11        314.00        333.77        39.67 o
   0   9  11        570.53        631.30        35.75 o
   1   9  11          1.27        -16.91        33.96 o
  -1  10  11        268.71        219.30        43.86 o
  -8   0  12       1394.22       1351.50        54.17 o
  -6   0  12       3990.89       3936.67        56.24 o
  -4   0  12       2961.42       3000.74        51.29 o
  -2   0  12       1702.73       1654.95        44.07 o
   0   0  12        225.23        231.61        35.61 o
   2   0  12        291.48        281.45        40.08 o
   4   0  12        812.62        772.99        46.40 o
  -8   1  12          3.59         -9.56        38.91 o
  -7   1  12         24.96         23.99        36.78 o
  -6   1  12       1159.31       1153.78        43.17 o
  -5   1  12        677.43        738.62        41.94 o
  -4   1  12       1012.93       1018.14        41.11 o
  -3   1  12          6.63         28.19        40.63 o
  -2   1  12      12130.20      11949.49        88.20 o
  -1   1  12        134.96        135.71        36.99 o
   0   1  12       2295.21       2286.19        59.12 o
   1   1  12        360.84        350.61        46.27 o
   2   1  12       4861.03       4837.80        80.23 o
   3   1  12          4.49         -8.59        44.82 o
   4   1  12       3052.84       3155.63        68.68 o
   5   1  12         95.26         68.95        42.42 o
  -8   2  12       5573.71       5470.62        64.55 o
  -7   2  12         35.71         30.73        36.37 o
  -6   2  12        508.49        540.76        41.80 o
  -5   2  12          2.44         29.49        35.89 o
  -4   2  12       1368.75       1374.46        41.32 o
  -3   2  12        485.70        482.33        35.20 o
  -2   2  12       7005.80       6876.36        74.80 o
  -1   2  12        124.96        144.09        37.05 o
   0   2  12       1347.51       1378.38        61.73 o
   1   2  12        101.99        103.81        34.37 o
   2   2  12       3001.15       2957.91        53.49 o
   3   2  12        268.83        256.43        42.07 o
   4   2  12        862.95        886.01        49.98 o
   5   2  12        165.94        150.28        39.80 o
  -7   3  12        428.01        406.36        43.31 o
  -6   3  12       6730.04       6511.80        66.82 o
  -5   3  12       1100.57       1128.69        47.50 o
  -4   3  12        431.52        394.54        36.44 o
  -3   3  12         91.54         90.26        33.41 o
  -2   3  12       8324.20       8485.66        84.49 o
  -1   3  12        837.69        835.83        43.79 o
   0   3  12       3964.90       3947.46        55.69 o
   1   3  12        219.17        192.49        36.37 o
   2   3  12       1031.45       1048.81        43.59 o
   3   3  12        187.64        207.69        34.03 o
   4   3  12       6422.56       6385.23        74.18 o
   5   3  12          0.31         10.79        48.54 o
  -7   4  12        293.40        286.61        39.39 o
  -6   4  12        707.56        724.39        38.43 o
  -5   4  12       1704.12       1728.37        47.09 o
  -4   4  12       1365.45       1276.22        45.85 o
  -3   4  12          2.11          2.34        35.20 o
  -2   4  12       1356.79       1363.19        47.71 o
  -1   4  12        747.00        788.87        35.82 o
   0   4  12        123.28        133.99        29.84 o
   1   4  12       3563.82       3569.01        55.69 o
   2   4  12       2385.76       2478.40        48.40 o
   3   4  12        296.01        240.13        41.45 o
   4   4  12       1726.19       1719.92        46.75 o
  -7   5  12        244.57        156.54        41.18 o
  -6   5  12        454.54        470.92        42.83 o
  -5   5  12       3753.49       3704.71        55.07 o
  -4   5  12       1321.32       1267.22        39.80 o
  -3   5  12         65.59         78.85        34.79 o
  -2   5  12       2739.36       2757.52        56.17 o
  -1   5  12       3272.82       3466.99        55.89 o
   0   5  12        805.22        871.99        46.47 o
   1   5  12         32.07         40.70        36.09 o
   2   5  12       3798.70       3963.00        60.43 o
   3   5  12        127.74        116.46        32.86 o
   4   5  12        700.37        772.58        38.77 o
  -6   6  12       1253.71       1190.36        45.99 o
  -5   6  12        275.91        252.65        35.61 o
  -4   6  12        314.18        322.91        36.02 o
  -3   6  12       2274.91       2258.34        48.40 o
  -2   6  12        538.68        602.98        46.06 o
  -1   6  12          8.81         29.22        34.17 o
   0   6  12          5.01         -4.67        29.22 o
   1   6  12       3765.14       3987.06        54.10 o
   2   6  12          2.79         -6.53        31.35 o
   3   6  12        420.84        417.64        39.87 o
   4   6  12        123.57         65.38        40.15 o
  -6   7  12        647.63        634.74        44.75 o
  -5   7  12       2319.19       2325.23        49.70 o
  -4   7  12         38.11         38.09        35.13 o
  -3   7  12         56.75         70.88        35.20 o
  -2   7  12       1938.87       1921.62        44.48 o
  -1   7  12       1825.15       1765.98        43.04 o
   0   7  12       1463.00       1576.30        38.29 o
   1   7  12          3.95        -25.78        32.52 o
   2   7  12         51.32         87.72        38.77 o
   3   7  12         35.15         25.23        38.50 o
  -5   8  12        669.40        613.22        44.75 o
  -4   8  12         10.72        -12.44        34.85 o
  -3   8  12        262.75        276.64        38.70 o
  -2   8  12       1197.45       1259.24        47.64 o
  -1   8  12       1450.22       1456.61        43.72 o
   0   8  12        824.28        813.48        39.87 o
   1   8  12       1214.59       1149.52        46.27 o
   2   8  12        171.77        208.65        38.50 o
  -3   9  12          6.85         36.85        34.92 o
  -2   9  12        618.04        618.52        41.11 o
  -1   9  12       1695.80       1743.50        41.87 o
   0   9  12        120.79         97.90        33.27 o
  -7   0  13        435.96        482.19        43.38 o
  -5   0  13       1057.90       1100.50        46.20 o
  -3   0  13        616.38        623.95        36.16 o
  -1   0  13       2047.62       1987.14        51.77 o
   1   0  13       2315.29       2316.57        63.18 o
   3   0  13       4923.44       4807.55        82.77 o
   5   0  13       1561.16       1483.36        55.34 o
  -7   1  13       4481.39       4551.75        62.63 o
  -6   1  13         14.82         44.48        36.02 o
  -5   1  13       6542.77       6626.74        69.64 o
  -4   1  13        326.90        362.16        39.87 o
  -3   1  13       1331.98       1340.57        44.00 o
  -2   1  13       1247.94       1141.06        42.97 o
  -1   1  13       9818.89       9660.96        91.85 o
   0   1  13         90.39         83.46        37.19 o
   1   1  13        495.62        536.36        50.19 o
   2   1  13        174.07        185.69        48.60 o
   3   1  13        932.42        971.67        49.09 o
   4   1  13        232.23        255.67        45.17 o
  -7   2  13       1080.58       1009.62        53.97 o
  -6   2  13         58.38         36.71        34.37 o
  -5   2  13       4736.29       4863.03        61.87 o
  -4   2  13       1344.93       1269.69        49.77 o
  -3   2  13        770.53        775.54        39.46 o
  -2   2  13        380.88        373.09        42.69 o
  -1   2  13       7836.00       7788.29        86.69 o
   0   2  13          5.78         29.77        31.35 o
   1   2  13       2166.29       2177.70        51.84 o
   2   2  13        521.62        555.06        40.56 o
   3   2  13        731.27        728.38        46.89 o
   4   2  13         68.93         54.10        44.20 o
  -7   3  13       6402.48       6372.93        73.49 o
  -6   3  13        239.56        208.37        36.85 o
  -5   3  13       1870.11       1821.11        51.01 o
  -4   3  13          8.87         21.52        34.85 o
  -3   3  13       4591.42       4657.48        69.50 o
  -2   3  13        189.77        187.82        35.75 o
  -1   3  13       7466.51       7540.94        88.27 o
   0   3  13        420.98        435.93        44.69 o
   1   3  13        894.92        933.65        38.70 o
   2   3  13       1415.07       1390.41        44.75 o
   3   3  13       4221.60       4294.84        63.18 o
   4   3  13         73.40         66.48        44.48 o
  -7   4  13        973.54       1056.30        43.52 o
  -6   4  13        418.01        319.81        37.67 o
  -5   4  13       1694.20       1750.23        46.27 o
  -4   4  13       1140.48       1171.18        37.05 o
  -3   4  13          0.17         21.17        32.72 o
  -2   4  13        258.35        198.75        43.10 o
  -1   4  13       3668.24       3739.84        55.75 o
   0   4  13       1415.99       1404.92        39.53 o
   1   4  13        947.87       1002.47        41.11 o
   2   4  13         96.35         88.07        31.42 o
   3   4  13       1478.64       1488.44        43.45 o
   4   4  13          2.40        -40.29        39.74 o
  -6   5  13         95.76         93.56        39.74 o
  -5   5  13       4092.69       4045.42        56.17 o
  -4   5  13        308.26        280.08        33.07 o
  -3   5  13       1298.24       1322.56        43.24 o
  -2   5  13       2195.73       2265.15        50.46 o
  -1   5  13       1835.04       1845.86        42.28 o
   0   5  13         52.08         66.07        34.44 o
   1   5  13        600.48        567.64        35.68 o
   2   5  13       4032.11       4050.99        53.42 o
   3   5  13        258.19        279.32        38.50 o
  -6   6  13         46.35         -9.21        37.12 o
  -5   6  13        500.32        466.72        41.18 o
  -4   6  13       5671.72       5492.96        63.04 o
  -3   6  13         31.13         35.20        32.86 o
  -2   6  13         25.08          6.05        38.43 o
  -1   6  13        517.65        551.63        38.77 o
   0   6  13        630.10        658.25        35.06 o
   1   6  13        894.79        901.82        36.78 o
   2   6  13       1194.97       1264.53        41.66 o
   3   6  13       1036.81       1058.57        40.49 o
  -5   7  13        437.32        432.63        38.09 o
  -4   7  13        363.10        357.07        42.07 o
  -3   7  13        142.93        147.05        38.36 o
  -2   7  13       5489.01       5295.87        67.99 o
  -1   7  13       2694.13       2737.92        51.08 o
   0   7  13         36.15         45.85        37.19 o
   1   7  13          4.21        -24.47        38.09 o
   2   7  13       1911.74       2032.78        44.20 o
  -4   8  13       1892.54       1973.73        51.97 o
  -3   8  13        328.62        345.11        38.84 o
  -2   8  13       1574.01       1638.93        53.00 o
  -1   8  13       1256.26       1200.60        44.82 o
   0   8  13        373.29        374.40        37.88 o
   1   8  13         30.89         66.00        31.62 o
  -6   0  14        372.23        442.39        36.09 o
  -4   0  14      27346.18      27622.66       126.91 o
  -2   0  14        969.91        984.60        45.99 o
   0   0  14       6950.88       7020.94        92.60 o
   2   0  14       1901.51       1829.91        61.94 o
   4   0  14         51.88         68.47        34.92 o
  -7   1  14        105.94         84.63        37.05 o
  -6   1  14       1733.30       1751.88        44.89 o
  -5   1  14         67.91         59.19        36.57 o
  -4   1  14        158.28        158.19        37.47 o
  -3   1  14        656.07        643.13        46.27 o
  -2   1  14       3557.39       3588.53        61.94 o
  -1   1  14         15.57          4.40        37.81 o
   0   1  14        543.66        526.81        48.60 o
   1   1  14         76.61         90.68        38.64 o
   2   1  14       9505.30       9780.58       116.05 o
   3   1  14        812.01        823.04        53.90 o
   4   1  14         10.16          9.14        42.28 o
  -7   2  14         81.67         73.90        41.11 o
  -6   2  14        201.00        211.60        36.78 o
  -5   2  14        378.88        364.36        36.78 o
  -4   2  14       7678.41       7795.30        74.32 o
  -3   2  14        262.13        247.49        37.88 o
  -2   2  14        111.50        132.13        38.43 o
  -1   2  14       1009.73       1022.20        47.30 o
   0   2  14       9078.05       9058.88        79.13 o
   1   2  14         57.86         48.60        34.30 o
   2   2  14         14.64         35.75        36.64 o
   3   2  14        138.38        187.20        43.72 o
   4   2  14        611.15        632.89        45.79 o
  -7   3  14        908.21        921.14        48.74 o
  -6   3  14        596.61        608.89        41.94 o
  -5   3  14        490.71        457.24        38.77 o
  -4   3  14         30.64         34.44        37.05 o
  -3   3  14         97.27         94.05        37.95 o
  -2   3  14         46.13         54.24        39.53 o
  -1   3  14       2161.14       2169.18        44.55 o
   0   3  14          6.91         19.39        34.37 o
   1   3  14         39.23         43.38        34.44 o
   2   3  14       6678.63       6651.90        72.67 o
   3   3  14        583.03        575.76        39.67 o
   4   3  14         27.60         41.04        39.46 o
  -6   4  14         82.45         84.56        36.44 o
  -5   4  14        463.62        503.50        40.84 o
  -4   4  14       6894.54       6688.96        66.89 o
  -3   4  14          5.09        -15.88        34.72 o
  -2   4  14         77.59         55.27        35.06 o
  -1   4  14        153.46         97.41        41.25 o
   0   4  14       4287.32       4455.98        56.99 o
   1   4  14        887.59        848.00        36.92 o
   2   4  14        390.33        439.71        40.29 o
   3   4  14        195.17        268.87        38.84 o
  -6   5  14       1181.74       1173.17        45.85 o
  -5   5  14       1018.36        990.10        44.62 o
  -4   5  14        149.38        181.49        33.69 o
  -3   5  14        862.29        913.79        42.97 o
  -2   5  14       2281.81       2297.73        56.10 o
  -1   5  14       1938.19       2028.18        46.34 o
   0   5  14       1429.30       1461.63        40.01 o
   1   5  14        168.51        199.30        36.85 o
   2   5  14       4936.71       4944.71        60.91 o
   3   5  14        723.35        747.07        43.04 o
  -5   6  14        105.60         56.99        32.79 o
  -4   6  14       7176.93       7132.99        74.18 o
  -3   6  14        561.24        587.03        39.74 o
  -2   6  14        421.85        401.28        33.82 o
  -1   6  14       2744.92       2992.77        47.64 o
   0   6  14       3075.72       3200.59        54.38 o
   1   6  14          5.42         20.62        34.99 o
   2   6  14        263.78        295.13        38.09 o
  -4   7  14          3.84         30.66        36.09 o
  -3   7  14        931.02        967.75        43.45 o
  -2   7  14         52.44        -27.57        41.32 o
  -1   7  14       3302.23       3287.21        47.23 o
   0   7  14         25.75         17.94        31.35 o
   1   7  14          0.88         35.34        36.92 o
  -3   8  14       1229.29       1191.18        44.82 o
  -2   8  14          9.40        -21.24        32.86 o
  -1   8  14       1308.56       1357.69        39.39 o
   0   8  14       1193.57       1177.50        38.70 o
  -7   0  15        277.59        273.89        42.42 o
  -5   0  15        308.28        285.85        35.06 o
  -3   0  15       4471.40       4420.23        64.83 o
  -1   0  15       3568.13       3345.23        61.67 o
   1   0  15        749.11        761.31        46.54 o
   3   0  15       1582.72       1548.39        61.46 o
  -7   1  15       1283.56       1198.54        44.14 o
  -6   1  15         28.71         30.66        36.02 o
  -5   1  15         38.69         38.50        33.82 o
  -4   1  15        101.77        107.04        33.55 o
  -3   1  15       2038.78       1989.20        43.93 o
  -2   1  15          6.53         18.84        33.27 o
  -1   1  15       3581.94       3511.26        65.10 o
   0   1  15        386.10        380.10        44.69 o
   1   1  15        102.45        106.90        38.43 o
   2   1  15        128.23        131.17        48.88 o
   3   1  15       6363.59       6201.26       105.05 o
  -6   2  15          2.76         -8.46        35.40 o
  -5   2  15       1037.62       1036.23        40.56 o
  -4   2  15         15.42         29.36        35.95 o
  -3   2  15       2308.87       2268.52        49.36 o
  -2   2  15        337.64        307.99        39.32 o
  -1   2  15        844.31        826.13        49.77 o
   0   2  15        287.16        303.86        36.44 o
   1   2  15         41.51         17.87        34.17 o
   2   2  15         57.01         14.85        46.20 o
   3   2  15        202.27        241.92        39.12 o
  -6   3  15        625.65        598.44        42.07 o
  -5   3  15        856.41        833.56        39.46 o
  -4   3  15        207.21        171.52        37.12 o
  -3   3  15         18.91         24.96        36.09 o
  -2   3  15         23.15         18.15        34.85 o
  -1   3  15       8038.52       8086.24        68.61 o
   0   3  15         71.33          9.90        33.07 o
   1   3  15        138.85        114.33        41.87 o
   2   3  15        995.12       1004.12        46.06 o
   3   3  15       3537.22       3547.83        61.46 o
  -6   4  15         49.30         30.32        40.49 o
  -5   4  15        126.68        124.23        39.32 o
  -4   4  15       1683.48       1732.01        47.99 o
  -3   4  15       1917.28       1865.18        49.43 o
  -2   4  15        503.53        481.64        40.97 o
  -1   4  15       1898.45       2076.37        49.29 o
   0   4  15       2422.04       2376.38        46.27 o
   1   4  15        267.61        342.43        38.36 o
   2   4  15         90.35         45.44        36.44 o
  -5   5  15         25.43         38.77        42.62 o
  -4   5  15         10.78        -11.96        39.53 o
  -3   5  15       1724.03       1783.09        49.29 o
  -2   5  15        224.50        247.49        32.10 o
  -1   5  15       1538.50       1525.29        42.42 o
   0   5  15        327.30        313.21        34.99 o
   1   5  15          1.36          2.96        31.90 o
   2   5  15        885.93        912.48        43.31 o
  -4   6  15       2048.26       1886.15        49.15 o
  -3   6  15       1153.86       1067.30        44.00 o
  -2   6  15         59.58         40.56        32.72 o
  -1   6  15        404.82        452.36        36.44 o
   0   6  15        516.99        511.96        43.52 o
   1   6  15        251.03        327.17        37.74 o
  -3   7  15          6.25         -4.12        36.16 o
  -2   7  15        100.90         98.72        38.64 o
  -1   7  15       1179.07       1152.06        39.25 o
   0   7  15        153.53        142.03        36.99 o
  -6   0  16         92.48         87.93        40.08 o
  -4   0  16        209.47        183.69        33.96 o
  -2   0  16        754.40        754.02        42.00 o
   0   0  16         32.34         38.43        36.16 o
   2   0  16        247.09        262.06        45.85 o
  -6   1  16       1043.15        985.97        45.17 o
  -5   1  16        140.87        130.48        38.43 o
  -4   1  16         11.35         37.74        39.32 o
  -3   1  16         40.37         17.26        35.75 o
  -2   1  16        797.65        733.74        45.24 o
  -1   1  16        318.12        290.73        43.10 o
   0   1  16        165.39        171.59        38.43 o
   1   1  16        153.26        146.57        47.50 o
   2   1  16         12.70         29.29        38.77 o
  -6   2  16         63.01         52.94        35.27 o
  -5   2  16         86.27         51.29        41.73 o
  -4   2  16        427.97        443.90        40.01 o
  -3   2  16        137.05         81.60        43.10 o
  -2   2  16        445.88        406.09        41.52 o
  -1   2  16         49.45         37.12        39.60 o
   0   2  16       3054.16       3098.57        57.68 o
   1   2  16          1.69        -13.96        35.34 o
   2   2  16          0.34         -1.17        42.07 o
  -6   3  16       1517.11       1451.18        47.64 o
  -5   3  16          6.67          2.68        38.29 o
  -4   3  16         87.36         73.63        36.64 o
  -3   3  16         57.43         47.57        33.62 o
  -2   3  16       1753.40       1766.18        51.97 o
  -1   3  16         84.55        111.99        36.78 o
   0   3  16        341.71        344.29        34.44 o
   1   3  16        228.24        233.05        36.78 o
   2   3  16        151.53        107.80        39.60 o
  -5   4  16        286.09        236.77        37.12 o
  -4   4  16          1.73         10.79        37.33 o
  -3   4  16          5.97         -2.47        34.72 o
  -2   4  16          5.58         29.70        31.97 o
  -1   4  16        262.85        236.63        37.81 o
   0   4  16       1505.75       1473.66        42.83 o
   1   4  16        624.45        613.64        36.99 o
   2   4  16          0.69         28.74        34.79 o
  -4   5  16        453.93        419.91        37.47 o
  -3   5  16       1102.45       1084.97        48.12 o
  -2   5  16        408.74        448.78        38.50 o
  -1   5  16         47.57         96.73        41.32 o
   0   5  16         38.10         45.99        34.79 o
   1   5  16         37.30         26.33        41.87 o
  -3   6  16       1296.62       1236.42        48.19 o
  -2   6  16         99.31         89.58        35.47 o
  -1   6  16        455.45        547.43        38.22 o
   0   6  16         16.94         54.79        33.69 o
  -5   0  17        259.75        271.34        40.42 o
  -3   0  17        388.73        425.27        33.96 o
  -1   0  17          1.50          1.99        38.77 o
   1   0  17       1276.00       1345.72        60.91 o
  -5   1  17       4526.11       4396.24        63.38 o
  -4   1  17        210.97        201.09        33.62 o
  -3   1  17        243.76        237.04        38.77 o
  -2   1  17        549.63        542.62        44.48 o
  -1   1  17       2301.43       2188.50        61.25 o
   0   1  17        242.69        253.40        45.03 o
   1   1  17        165.93        178.81        38.09 o
  -5   2  17       1470.55       1412.75        47.30 o
  -4   2  17        148.41        187.13        36.09 o
  -3   2  17        185.06        171.46        39.39 o
  -2   2  17        133.98        133.16        38.84 o
  -1   2  17        250.51        282.89        43.17 o
   0   2  17        327.87        342.64        39.67 o
   1   2  17       1315.47       1386.56        51.97 o
  -5   3  17        843.56        848.82        41.32 o
  -4   3  17         58.84         53.21        36.78 o
  -3   3  17        204.66        165.34        36.64 o
  -2   3  17         74.87         58.09        40.22 o
  -1   3  17       4514.39       4481.35        60.70 o
   0   3  17          1.63          1.72        38.70 o
   1   3  17       1405.29       1437.57        45.17 o
  -4   4  17          2.06         41.32        33.62 o
  -3   4  17         53.46         55.62        38.91 o
  -2   4  17        153.25        221.16        37.19 o
  -1   4  17         85.01        108.41        31.69 o
   0   4  17         56.84         67.44        36.92 o
  -3   5  17         73.98         82.63        39.60 o
  -2   5  17        446.29        509.14        45.99 o
  -1   5  17        660.73        708.16        48.05 o
  -4   0  18       6022.63       5629.98        72.80 o
  -2   0  18        424.59        407.81        37.40 o
   0   0  18         78.78         32.24        44.14 o
  -4   1  18       2245.38       2184.03        52.04 o
  -3   1  18        343.13        290.46        37.95 o
  -2   1  18       1777.10       1710.22        55.55 o
  -1   1  18         56.20         78.58        35.82 o
   0   1  18       1607.20       1513.40        76.03 o
  -4   2  18       1909.03       1763.57        49.98 o
  -3   2  18        253.59        200.67        40.77 o
  -2   2  18        888.46        806.61        47.23 o
  -1   2  18        186.59        190.84        43.04 o
   0   2  18        481.01        477.79        43.72 o
  -3   3  18        118.25         94.60        36.85 o
  -2   3  18       1134.94        987.90        62.90 o
  -1   3  18       1417.35       1512.78        47.78 o
                                                
