# Supplementary material for: Crystal structures of ZnCl2·2.5H2O, ZnCl2·3H2O and ZnCl2·4.5H2O
Source: Acta Crystallogr Sect E Struct Rep Online. 2014 Nov 15;70(Pt 12):515–8. doi: 10.1107/S1600536814024738 (PMC4257420; doi:10.1107/S1600536814024738)
Supplement: Supplementary file 3 [file e-70-00515-zncl2_3H2O_150Ksup3.hkl]

#
# h,k,l, Fc-squared, Fo-squared, sigma(Fo-squared), status flag
#
data_zncl2_3H2O_150K
_shelx_title ' '
_shelx_refln_list_code          4
_shelx_F_calc_maximum      164.41
_exptl_crystal_F_000       376.00
_reflns_d_resolution_high  0.7213

loop_
 _space_group_symop_operation_xyz
 'x, y, z'
 '-x, -y, -z'

_cell_length_a     6.4339
_cell_length_b     6.5202
_cell_length_c    14.2769
_cell_angle_alpha  90.910
_cell_angle_beta   99.146
_cell_angle_gamma  95.574

_shelx_F_squared_multiplier     1.000

loop_
 _refln_index_h
 _refln_index_k
 _refln_index_l
 _refln_F_squared_calc
 _refln_F_squared_meas
 _refln_F_squared_sigma
 _refln_observed_status
   1   0   0         57.30         54.45         1.84 o
   3   0   0       7842.72       7767.53        10.36 o
   4   0   0        204.58        195.01         2.00 o
   5   0   0       2090.50       1952.50         4.35 o
   6   0   0          9.92         10.46         1.23 o
   7   0   0          5.21          4.71         1.25 o
   8   0   0        735.42        701.17         2.93 o
  -8   1   0         73.55         70.25         1.69 o
  -7   1   0       1857.10       1810.50         4.27 o
  -6   1   0        194.62        175.23         1.65 o
  -5   1   0        119.39        122.05         1.69 o
  -4   1   0       1972.30       1825.22         5.81 o
  -3   1   0          0.06          5.15         1.23 o
  -2   1   0         64.70         74.78         2.28 o
   0   1   0         14.72         38.25         1.59 o
   2   1   0        934.24        946.34         4.91 o
   3   1   0       7708.55       7853.97        10.00 o
   4   1   0        321.60        305.84         2.33 o
   5   1   0         34.91         32.18         1.55 o
   6   1   0       1807.19       1719.26         4.10 o
   7   1   0         36.17         37.95         1.61 o
   8   1   0        106.36         98.49         1.63 o
  -8   2   0        610.84        486.73         2.65 o
  -7   2   0          0.65          2.24         1.44 o
  -6   2   0        487.24        438.46         3.19 o
  -5   2   0       1623.15       1484.75         5.01 o
  -4   2   0        338.18        315.17         2.67 o
  -3   2   0       6485.80       6120.03        10.41 o
  -2   2   0       1177.55       1312.73         5.53 o
  -1   2   0       2396.91       2601.49         9.18 o
   1   2   0       3088.49       3164.97         8.34 o
   3   2   0        786.18        784.93         3.89 o
   4   2   0        319.17        323.11         2.54 o
   5   2   0       2804.42       2745.59         6.21 o
   6   2   0         85.75         87.10         1.65 o
   7   2   0        616.78        607.17         2.69 o
   8   2   0        262.11        268.17         2.17 o
  -8   3   0        276.06        240.79         2.02 o
  -7   3   0       1361.05       1300.30         5.01 o
  -6   3   0          1.65          4.14         1.38 o
  -5   3   0       2853.03       2730.78         6.15 o
  -4   3   0       2049.01       1918.80         5.23 o
  -3   3   0         16.04         15.96         1.76 o
  -1   3   0        738.30        749.14         4.32 o
   0   3   0       1532.29       1407.18         4.29 o
   1   3   0       4516.34       4279.38         8.41 o
   2   3   0       1421.22       1412.66         4.68 o
   3   3   0       4530.21       4553.60         8.09 o
   4   3   0       1085.32       1087.16         3.93 o
   5   3   0         14.18         15.64         1.55 o
   6   3   0       1159.57       1134.56         4.33 o
   7   3   0        399.31        369.84         2.38 o
  -8   4   0         22.41         23.44         1.34 o
  -7   4   0        158.50        146.16         2.36 o
  -6   4   0         66.05         62.39         1.80 o
  -5   4   0        179.81        173.14         2.07 o
  -4   4   0        262.48        249.06         2.32 o
  -3   4   0        138.00        120.35         1.94 o
  -2   4   0        205.46        183.55         2.23 o
  -1   4   0       3400.24       3287.33         5.88 o
   0   4   0        643.23        622.92         2.76 o
   1   4   0       2968.80       2944.02         7.21 o
   2   4   0       6742.01       6745.30         8.76 o
   3   4   0        442.80        421.10         2.65 o
   4   4   0       2660.64       2636.90         5.96 o
   5   4   0        702.12        710.05         3.29 o
   6   4   0        280.11        291.58         2.63 o
   7   4   0        506.33        504.20         2.75 o
  -7   5   0        415.61        388.14         2.84 o
  -6   5   0        597.67        556.25         3.17 o
  -5   5   0       2094.83       2002.21         5.31 o
  -4   5   0        599.85        557.41         3.16 o
  -3   5   0        166.65        153.32         2.21 o
  -2   5   0       2672.92       2451.58         6.45 o
  -1   5   0        373.36        350.83         2.23 o
   0   5   0       1006.37        953.93         3.09 o
   1   5   0        254.95        238.41         2.59 o
   2   5   0         53.82         53.21         1.86 o
   3   5   0       1428.81       1442.40         4.38 o
   4   5   0         26.91         28.84         1.69 o
   5   5   0        498.04        507.85         2.88 o
   6   5   0        186.02        186.69         2.23 o
  -7   6   0        587.23        528.39         3.42 o
  -6   6   0         26.17         24.87         1.86 o
  -5   6   0        519.93        491.58         3.23 o
  -4   6   0        427.58        404.06         2.96 o
  -3   6   0         14.38         11.25         1.57 o
  -2   6   0       1095.43       1012.52         3.11 o
  -1   6   0        546.54        486.48         2.33 o
   0   6   0         42.58         41.69         1.61 o
   1   6   0       3542.09       3377.92         5.55 o
   2   6   0         14.57         11.29         1.55 o
   3   6   0        658.89        641.11         3.48 o
   4   6   0       1420.35       1479.06         4.45 o
   5   6   0         85.52         82.80         1.96 o
  -6   7   0        700.46        653.61         3.89 o
  -5   7   0         17.53         17.69         1.72 o
  -4   7   0        772.52        742.27         3.97 o
  -3   7   0        240.94        231.38         2.07 o
  -2   7   0        803.96        771.95         2.89 o
  -1   7   0        339.98        337.56         2.17 o
   0   7   0        823.31        778.45         2.76 o
   1   7   0        504.53        497.76         2.42 o
   2   7   0        642.70        611.18         2.73 o
   3   7   0         68.14         65.42         2.26 o
   4   7   0        334.33        341.12         2.94 o
  -4   8   0          1.80          3.99         1.40 o
  -3   8   0          7.53          7.86         1.86 o
  -2   8   0        129.38        121.90         1.71 o
  -1   8   0          0.25          2.89         1.46 o
   0   8   0         43.63         43.47         1.53 o
   1   8   0        908.32        900.41         3.24 o
   2   8   0          0.44          1.63         1.44 o
   3   8   0        991.33        980.13         3.72 o
  -1   9   0        491.74        465.98         2.42 o
   1  -9   1          3.20          3.05         1.34 o
  -3  -8   1        176.48        181.92         2.26 o
  -2  -8   1        171.50        173.77         1.98 o
  -1  -8   1        462.00        452.73         2.57 o
   0  -8   1       1209.91       1181.52         3.42 o
   1  -8   1        422.91        384.50         2.13 o
   2  -8   1         98.09         94.15         1.78 o
   3  -8   1        130.70        128.84         1.96 o
   4  -8   1        175.14        157.77         2.13 o
  -4  -7   1         31.26         29.05         1.88 o
  -3  -7   1          9.61         11.32         1.84 o
  -2  -7   1        552.92        519.19         2.46 o
  -1  -7   1         83.32         87.15         1.73 o
   0  -7   1        948.30        915.83         3.05 o
   1  -7   1         50.39         44.83         1.34 o
   2  -7   1        126.92        122.02         1.61 o
   3  -7   1          4.68          6.67         1.57 o
   4  -7   1        216.09        209.45         2.57 o
   5  -7   1         70.84         66.80         2.11 o
   6  -7   1         85.48         76.95         2.05 o
  -6  -6   1          3.91          4.43         1.86 o
  -5  -6   1        142.55        148.73         2.17 o
  -4  -6   1        259.48        268.63         2.42 o
  -3  -6   1       1125.16       1124.84         4.31 o
  -2  -6   1         94.68         88.14         1.99 o
  -1  -6   1          4.42          8.51         1.48 o
   0  -6   1       2139.88       2043.32         4.19 o
   1  -6   1       1624.02       1480.28         3.55 o
   2  -6   1       1607.97       1477.72         3.68 o
   3  -6   1         73.40         70.49         2.09 o
   4  -6   1        149.00        136.35         2.03 o
   5  -6   1       1175.67       1107.91         4.30 o
   6  -6   1        322.59        276.96         2.59 o
   7  -6   1         80.98         63.60         2.03 o
  -6  -5   1         12.73         12.91         1.80 o
  -5  -5   1         47.09         46.77         1.84 o
  -4  -5   1         30.75         32.56         1.76 o
  -3  -5   1        383.18        378.02         2.52 o
  -2  -5   1        183.99        180.90         2.25 o
  -1  -5   1        649.61        601.41         3.39 o
   0  -5   1         68.20         78.41         1.69 o
   1  -5   1         17.20         15.71         1.46 o
   2  -5   1       1168.48       1078.74         4.35 o
   3  -5   1        348.46        336.07         2.71 o
   4  -5   1        244.53        226.87         2.32 o
   5  -5   1         95.20         86.22         1.88 o
   6  -5   1        539.51        480.67         2.88 o
   7  -5   1        333.66        304.02         2.65 o
  -7  -4   1         66.41         64.31         1.71 o
  -6  -4   1         70.81         74.93         2.01 o
  -5  -4   1         16.09         16.71         1.57 o
  -4  -4   1        111.91        106.20         1.78 o
  -3  -4   1        877.31        851.44         3.49 o
  -2  -4   1        192.00        181.79         2.02 o
  -1  -4   1       1742.91       1631.10         5.05 o
   0  -4   1        158.70        150.35         2.48 o
   1  -4   1         35.59         36.94         1.78 o
   2  -4   1       1982.53       1901.78         5.49 o
   3  -4   1          3.21          4.56         1.42 o
   4  -4   1         18.87         18.28         1.42 o
   5  -4   1        784.34        729.44         3.43 o
   6  -4   1        290.08        263.91         2.42 o
   7  -4   1        327.42        283.32         2.57 o
   8  -4   1         88.83         80.30         2.24 o
  -8  -3   1        622.11        588.99         2.77 o
  -7  -3   1         48.79         47.84         1.55 o
  -6  -3   1          8.78         13.07         1.65 o
  -5  -3   1        471.79        465.86         2.77 o
  -4  -3   1         52.74         51.76         1.55 o
  -3  -3   1          2.01          3.10         1.25 o
  -2  -3   1       2318.00       2234.43         5.87 o
  -1  -3   1       2701.49       2514.90         6.81 o
   0  -3   1       1631.89       1759.87         6.24 o
   1  -3   1       2279.12       2495.51         7.08 o
   2  -3   1        582.17        610.28         3.61 o
   3  -3   1         76.01         81.71         1.98 o
   4  -3   1       1794.72       1632.21         4.79 o
   5  -3   1         29.81         30.11         1.57 o
   6  -3   1        150.21        129.57         1.86 o
   7  -3   1        877.16        793.13         3.95 o
   8  -3   1        735.73        686.70         2.79 o
  -8  -2   1        464.70        472.80         2.61 o
  -7  -2   1        179.60        179.70         2.03 o
  -6  -2   1       1232.69       1178.57         3.46 o
  -5  -2   1         82.71         84.76         1.96 o
  -4  -2   1         60.37         58.26         1.74 o
  -3  -2   1         42.48         41.45         1.57 o
  -2  -2   1        966.11        822.84         3.93 o
  -1  -2   1       1050.13       1050.78         4.85 o
   0  -2   1        454.22        460.32         4.28 o
   1  -2   1       3509.19       4006.75         9.53 o
   2  -2   1       1047.11       1061.78         4.79 o
   3  -2   1        230.65        225.28         2.44 o
   4  -2   1         73.00         69.93         1.74 o
   5  -2   1        117.21        103.74         2.05 o
   6  -2   1        140.18        122.20         1.96 o
   7  -2   1        303.78        282.94         2.19 o
   8  -2   1         10.82         10.79         1.46 o
  -8  -1   1        558.22        528.42         2.61 o
  -7  -1   1        150.42        145.84         1.67 o
  -6  -1   1       1040.92       1002.16         3.32 o
  -5  -1   1         40.57         39.96         1.32 o
  -4  -1   1        217.30        213.55         2.13 o
  -3  -1   1        903.66        926.84         4.25 o
  -2  -1   1       1904.28       1857.54         6.49 o
  -1  -1   1        371.11        391.34         3.80 o
   0  -1   1       1651.04       1869.66         9.28 o
   1  -1   1       3587.43       4249.48        12.16 o
   2  -1   1        242.23        294.69         2.98 o
   3  -1   1       2057.91       2283.09         6.60 o
   4  -1   1        654.03        622.64         3.61 o
   5  -1   1         78.39         74.12         1.84 o
   6  -1   1         52.05         52.58         1.40 o
   7  -1   1        197.14        189.93         1.88 o
   8  -1   1        311.12        306.02         2.19 o
  -8   0   1        167.65        148.10         1.84 o
  -7   0   1        444.84        430.60         2.27 o
  -6   0   1       3199.29       3069.42         5.34 o
  -5   0   1        909.93        860.91         3.13 o
  -4   0   1        922.50        851.65         3.21 o
  -3   0   1        475.88        453.19         2.74 o
  -2   0   1       3277.03       3140.01         7.97 o
  -1   0   1       2980.89       3019.36        12.18 o
   1   0   1       1986.03       2191.18        11.29 o
   2   0   1       6550.07       7723.51        12.40 o
   3   0   1       3561.70       3656.65         7.01 o
   4   0   1        124.43        121.98         1.71 o
   5   0   1        129.60        111.29         1.61 o
   6   0   1        741.77        693.49         2.81 o
   7   0   1         26.21         25.37         1.57 o
   8   0   1        101.86         99.56         1.65 o
  -8   1   1          1.51          3.87         1.48 o
  -7   1   1         73.56         67.82         1.51 o
  -6   1   1        988.63        910.50         3.19 o
  -5   1   1        612.54        596.76         2.83 o
  -4   1   1       3084.78       2977.36         6.79 o
  -3   1   1         83.72         85.35         1.86 o
  -2   1   1        485.65        495.79         3.97 o
  -1   1   1       1876.45       1688.37         8.13 o
   0   1   1       1311.05       1234.91         8.72 o
   1   1   1        521.94        517.70         4.45 o
   2   1   1        872.56        953.24         4.94 o
   3   1   1       1545.68       1443.35         5.49 o
   4   1   1        320.91        290.98         2.52 o
   5   1   1       1157.37       1081.93         3.29 o
   6   1   1         43.46         44.83         1.65 o
   7   1   1         12.04         11.61         1.63 o
   8   1   1         23.23         23.44         1.61 o
  -8   2   1        205.98        173.96         2.01 o
  -7   2   1         12.55         12.65         1.40 o
  -6   2   1        865.95        815.04         3.26 o
  -5   2   1        699.11        665.87         3.47 o
  -4   2   1       2717.29       2655.51         6.56 o
  -3   2   1        176.30        193.23         2.27 o
  -2   2   1          4.09          4.43         1.53 o
  -1   2   1       4997.02       4983.36         9.84 o
   0   2   1       1793.02       1450.13         7.30 o
   1   2   1        927.14        792.17         4.25 o
   2   2   1        125.99        118.28         1.94 o
   3   2   1        768.86        674.03         3.42 o
   4   2   1        346.03        352.97         2.69 o
   5   2   1        428.65        399.53         2.79 o
   6   2   1        180.16        171.16         1.73 o
   7   2   1         79.13         74.34         1.63 o
   8   2   1        257.78        248.26         2.13 o
  -8   3   1        428.00        350.34         2.59 o
  -7   3   1        919.75        861.56         4.36 o
  -6   3   1          0.42          1.57         1.69 o
  -5   3   1        155.02        152.23         1.94 o
  -4   3   1       3181.50       3039.70         6.59 o
  -3   3   1       2274.65       2228.25         6.07 o
  -2   3   1       1560.63       1440.23         5.12 o
  -1   3   1       1616.11       1511.33         6.12 o
   0   3   1       2273.81       2246.53         5.46 o
   1   3   1       9318.11       8511.80        11.03 o
   2   3   1       1921.54       1902.68         5.46 o
   3   3   1        264.13        256.82         2.44 o
   4   3   1        226.68        198.88         2.05 o
   5   3   1       1376.87       1389.36         4.43 o
   6   3   1        289.25        275.88         2.51 o
   7   3   1        194.12        189.54         1.92 o
  -8   4   1        355.50        306.50         2.52 o
  -7   4   1        270.28        267.72         2.69 o
  -6   4   1        132.59        129.56         2.01 o
  -5   4   1        175.69        166.51         2.09 o
  -4   4   1        790.58        748.62         3.39 o
  -3   4   1          6.47          7.15         1.42 o
  -2   4   1       1568.05       1429.95         5.16 o
  -1   4   1         88.59         86.98         1.46 o
   0   4   1        131.85        147.17         1.90 o
   1   4   1       1601.90       1558.59         5.38 o
   2   4   1       1876.72       1809.41         5.23 o
   3   4   1        964.30        920.12         3.71 o
   4   4   1        280.85        279.15         2.46 o
   5   4   1         30.19         32.02         1.67 o
   6   4   1         12.45         12.28         1.72 o
   7   4   1        242.79        234.08         2.17 o
  -7   5   1        769.78        740.12         3.68 o
  -6   5   1        312.93        300.77         2.61 o
  -5   5   1         88.56         80.93         1.88 o
  -4   5   1        244.06        230.04         2.42 o
  -3   5   1        721.80        663.99         3.49 o
  -2   5   1       1552.56       1461.22         3.73 o
  -1   5   1         21.65         21.00         1.15 o
   0   5   1         21.17         26.39         1.34 o
   1   5   1       4442.66       4412.96         7.82 o
   2   5   1       1368.64       1351.58         4.61 o
   3   5   1       1754.56       1792.85         4.81 o
   4   5   1         95.00         98.05         1.99 o
   5   5   1         43.69         42.72         1.86 o
   6   5   1         85.77         87.61         2.11 o
  -7   6   1         61.30         61.68         2.07 o
  -6   6   1        712.28        705.09         3.75 o
  -5   6   1        780.40        757.76         3.74 o
  -4   6   1        165.44        168.86         2.34 o
  -3   6   1         17.31         17.53         2.03 o
  -2   6   1        983.30        923.35         3.05 o
  -1   6   1        454.21        429.91         2.27 o
   0   6   1        499.96        476.24         2.27 o
   1   6   1         89.70         87.03         1.57 o
   2   6   1        736.62        732.34         3.81 o
   3   6   1       2196.11       2173.55         5.87 o
   4   6   1       1009.42        999.52         4.13 o
   5   6   1        476.61        490.60         3.04 o
  -6   7   1         75.85         71.46         2.15 o
  -5   7   1         74.45         74.45         2.22 o
  -4   7   1         34.07         34.11         1.69 o
  -3   7   1         38.24         38.85         1.40 o
  -2   7   1         69.60         62.99         1.50 o
  -1   7   1          1.74          2.64         1.51 o
   0   7   1        299.36        296.89         1.94 o
   1   7   1        210.25        201.71         1.98 o
   2   7   1          3.38          2.70         1.69 o
   3   7   1        732.87        734.28         3.95 o
   4   7   1        164.11        162.29         2.55 o
  -4   8   1        326.87        322.62         2.59 o
  -3   8   1         70.59         67.63         1.94 o
  -2   8   1        111.76        109.75         1.69 o
  -1   8   1        185.04        187.93         2.03 o
   0   8   1        521.13        511.57         2.40 o
   1   8   1         14.00         13.87         1.65 o
   2   8   1          0.76          3.70         1.86 o
   3   8   1        472.92        444.44         2.82 o
  -1   9   1         48.68         50.94         1.63 o
  -3  -8   2         30.47         36.62         1.86 o
  -2  -8   2        958.38        987.28         3.51 o
  -1  -8   2          0.76          1.23         1.36 o
   0  -8   2       1038.46        973.66         3.07 o
   1  -8   2        449.20        426.23         2.36 o
   2  -8   2         57.09         60.64         1.65 o
   3  -8   2       1195.68       1136.58         4.11 o
   4  -8   2         14.00         14.20         1.25 o
  -4  -7   2        467.09        458.84         3.13 o
  -3  -7   2        652.10        660.55         3.54 o
  -2  -7   2         31.10         29.70         1.86 o
  -1  -7   2       1585.53       1501.83         3.78 o
   0  -7   2        162.55        154.49         1.86 o
   1  -7   2        553.60        515.96         2.35 o
   2  -7   2        616.28        572.87         2.39 o
   3  -7   2        108.66        106.28         2.20 o
   4  -7   2        147.37        131.08         2.19 o
   5  -7   2         19.37         14.93         1.48 o
   6  -7   2          7.97          9.93         2.05 o
  -6  -6   2        133.37        132.38         2.34 o
  -5  -6   2       1237.86       1227.17         4.29 o
  -4  -6   2         47.31         49.16         1.88 o
  -3  -6   2         44.02         44.56         1.69 o
  -2  -6   2       1664.66       1616.42         4.94 o
  -1  -6   2        727.41        704.12         3.74 o
   0  -6   2       3718.72       3476.96         5.48 o
   1  -6   2          8.73         10.63         1.49 o
   2  -6   2       1032.38        960.62         4.17 o
   3  -6   2       2954.67       2755.56         6.71 o
   4  -6   2         59.22         52.44         1.76 o
   5  -6   2       1573.10       1395.53         4.55 o
   6  -6   2        485.27        419.61         2.88 o
  -6  -5   2        369.98        375.99         2.80 o
  -5  -5   2        763.28        764.04         3.43 o
  -4  -5   2       3509.47       3639.89         6.69 o
  -3  -5   2        345.80        361.97         2.57 o
  -2  -5   2       2321.17       2221.35         5.58 o
  -1  -5   2       3108.02       3003.27         6.39 o
   0  -5   2        833.92        739.28         3.59 o
   1  -5   2       5112.43       5556.29         9.43 o
   2  -5   2        459.11        475.69         3.37 o
   3  -5   2        632.98        591.99         3.18 o
   4  -5   2        480.65        419.24         2.88 o
   5  -5   2         10.97         10.67         1.49 o
   6  -5   2        725.78        634.00         3.25 o
   7  -5   2          4.34          4.81         1.74 o
  -7  -4   2         88.29         90.90         1.82 o
  -6  -4   2        101.71        105.81         1.99 o
  -5  -4   2        878.99        879.40         3.51 o
  -4  -4   2         37.45         43.10         1.44 o
  -3  -4   2       1618.99       1575.59         4.60 o
  -2  -4   2       1953.74       1761.73         4.82 o
  -1  -4   2         17.55         16.86         1.95 o
   0  -4   2       6212.43       6799.64         8.46 o
   1  -4   2        402.77        409.27         3.10 o
   2  -4   2       4674.12       5082.38         8.82 o
   3  -4   2         93.18        102.54         2.03 o
   4  -4   2        563.14        596.47         3.48 o
   5  -4   2       1562.94       1390.70         4.36 o
   6  -4   2        148.58        126.87         1.86 o
   7  -4   2        392.01        342.56         2.88 o
   8  -4   2        432.54        392.69         3.32 o
  -8  -3   2         53.45         59.53         1.80 o
  -7  -3   2       1869.23       1864.04         4.26 o
  -6  -3   2          2.57          4.02         1.55 o
  -5  -3   2       2094.73       2103.48         5.35 o
  -4  -3   2       2773.97       2802.64         6.06 o
  -3  -3   2          9.83         12.40         1.40 o
  -1  -3   2        686.57        628.30         3.35 o
   0  -3   2          3.55          5.79         1.59 o
   2  -3   2       2087.74       2333.07         6.50 o
   4  -3   2        645.73        660.16         3.24 o
   5  -3   2         96.43         86.79         1.67 o
   6  -3   2       1651.40       1451.78         4.65 o
   7  -3   2        150.96        131.70         2.36 o
   8  -3   2        100.42         88.25         1.69 o
  -8  -2   2        220.63        224.31         2.05 o
  -7  -2   2         12.14         12.90         1.28 o
  -6  -2   2       1948.81       1904.40         4.20 o
  -5  -2   2         12.85         13.26         1.63 o
  -4  -2   2       1049.47       1026.39         3.93 o
  -3  -2   2       1670.58       1564.98         4.69 o
  -2  -2   2         70.82         65.29         1.67 o
  -1  -2   2         44.12         53.67         1.48 o
   0  -2   2        333.53        359.76         3.22 o
   1  -2   2        734.41        864.56         5.03 o
   2  -2   2       3461.28       3603.06         8.07 o
   3  -2   2        732.07        751.09         3.67 o
   4  -2   2       9035.23       9692.66        11.36 o
   5  -2   2        480.51        420.79         2.79 o
   6  -2   2        918.65        817.35         3.92 o
   7  -2   2       2017.05       1828.17         4.44 o
   8  -2   2         35.86         36.24         1.69 o
  -8  -1   2          5.73          6.51         1.42 o
  -7  -1   2        863.19        853.56         2.95 o
  -6  -1   2          6.89          7.65         1.59 o
  -5  -1   2       2608.54       2490.13         4.88 o
  -4  -1   2       2245.50       2224.66         4.96 o
  -3  -1   2       4248.28       3966.62         7.10 o
  -1  -1   2        848.63        895.72         5.43 o
   0  -1   2       9228.31       9089.95        34.56 o
   2  -1   2       2341.24       2614.11         7.64 o
   4  -1   2         10.31         16.21         1.82 o
   5  -1   2       1103.95       1073.50         4.33 o
   6  -1   2       1025.32        962.62         3.36 o
   7  -1   2          0.72          4.54         1.38 o
   8  -1   2        451.36        429.58         2.56 o
  -8   0   2          0.15          0.23         1.53 o
  -7   0   2        914.27        903.62         3.08 o
  -6   0   2        479.42        464.73         2.54 o
  -5   0   2        360.22        344.35         2.21 o
  -4   0   2       3368.47       3339.54         6.16 o
  -3   0   2         41.45         45.69         1.36 o
  -2   0   2         60.39         63.02         2.19 o
  -1   0   2      10219.66       7991.04        45.52 o
   0   0   2          0.63         28.05         4.33 o
   1   0   2       6741.52       7773.46        20.57 o
   2   0   2       1369.70       1467.53         6.62 o
   3   0   2         19.42         22.42         1.84 o
   4   0   2       7928.63       8656.77         9.99 o
   5   0   2        590.18        540.24         2.58 o
   6   0   2       1734.34       1591.78         3.98 o
   7   0   2        821.71        787.54         3.10 o
   8   0   2         66.13         64.71         1.57 o
  -8   1   2        168.44        167.61         1.90 o
  -7   1   2         36.69         33.83         1.42 o
  -6   1   2        731.50        709.73         2.85 o
  -5   1   2         55.03         52.68         1.55 o
  -4   1   2       1918.92       1863.49         5.75 o
  -3   1   2       1819.56       1702.96         6.05 o
  -2   1   2        784.25        700.25         4.32 o
  -1   1   2       4499.85       4542.99        13.60 o
   0   1   2      11485.43      12527.57        44.00 o
   1   1   2        639.40        717.09         5.13 o
   3   1   2       5759.94       6723.74        10.72 o
   4   1   2        946.38        908.69         3.96 o
   5   1   2       3144.25       3058.38         6.07 o
   6   1   2        345.63        312.59         2.06 o
   7   1   2        433.93        419.62         2.38 o
   8   1   2        160.39        160.10         1.86 o
  -8   2   2         48.48         41.00         1.71 o
  -7   2   2       1776.88       1437.28         4.42 o
  -6   2   2          7.19          7.72         1.40 o
  -5   2   2       1424.89       1327.69         4.67 o
  -4   2   2       3503.66       3540.44         7.40 o
  -3   2   2        773.79        768.69         3.83 o
  -2   2   2       2374.78       1969.29         6.40 o
   0   2   2        635.15        640.09         4.71 o
   1   2   2       2686.50       2405.35         7.43 o
   2   2   2        344.99        354.54         2.87 o
   3   2   2        325.28        288.92         2.62 o
   4   2   2        417.94        375.65         2.52 o
   5   2   2         69.62         70.53         1.99 o
   6   2   2       1425.23       1387.39         3.75 o
   7   2   2        138.01        138.59         1.78 o
   8   2   2         21.73         23.05         1.61 o
  -8   3   2          3.43          5.06         1.40 o
  -7   3   2         98.83         90.36         2.36 o
  -6   3   2        875.77        868.62         3.70 o
  -5   3   2        871.57        833.26         3.59 o
  -4   3   2       3640.87       3573.31         7.19 o
  -3   3   2        340.09        337.56         2.85 o
  -2   3   2       2786.93       2782.13         7.10 o
   0   3   2       4570.55       4045.79         7.27 o
   1   3   2       2268.92       1939.99         6.07 o
   3   3   2         46.92         46.02         1.59 o
   4   3   2       2330.41       2228.72         5.49 o
   5   3   2        605.74        596.43         3.08 o
   6   3   2        116.62        109.70         2.03 o
   7   3   2        709.93        680.62         2.85 o
  -8   4   2        696.24        694.89         3.04 o
  -7   4   2        311.76        314.84         2.78 o
  -6   4   2        130.53        127.61         1.98 o
  -5   4   2       2230.44       2246.83         5.59 o
  -4   4   2         33.92         34.34         1.49 o
  -3   4   2       2384.90       2370.33         6.19 o
  -2   4   2        300.95        319.22         2.96 o
  -1   4   2       2922.44       2815.68         5.57 o
   0   4   2        520.93        516.56         2.70 o
   1   4   2       1412.23       1394.70         5.00 o
   2   4   2        673.51        702.43         3.32 o
   3   4   2        503.85        500.78         2.81 o
   4   4   2         23.80         23.57         1.65 o
   5   4   2        535.60        537.57         2.96 o
   6   4   2          3.78          5.54         1.63 o
   7   4   2         48.12         48.32         1.67 o
  -7   5   2        116.86        113.85         2.19 o
  -6   5   2        562.31        561.64         3.25 o
  -5   5   2         89.67         83.99         1.92 o
  -4   5   2       2579.16       2539.69         6.17 o
  -3   5   2         85.06         76.75         1.86 o
  -2   5   2       1867.33       1794.77         4.15 o
  -1   5   2       1242.02       1193.22         3.53 o
   0   5   2         41.03         36.71         1.28 o
   1   5   2       1560.70       1548.91         5.36 o
   2   5   2       1663.10       1682.81         5.16 o
   3   5   2          6.37          7.99         1.80 o
   4   5   2       2538.13       2595.02         6.10 o
   5   5   2        210.41        215.44         2.30 o
   6   5   2        479.40        497.25         3.27 o
  -7   6   2         33.57         32.69         1.90 o
  -6   6   2       1187.82       1202.15         4.55 o
  -5   6   2        639.44        636.22         3.50 o
  -4   6   2          3.21          3.93         1.94 o
  -3   6   2       5418.29       5195.40         7.00 o
  -2   6   2          0.29          3.70         1.13 o
  -1   6   2       2907.99       2813.53         4.94 o
   0   6   2        716.82        701.90         2.75 o
   1   6   2         65.06         65.23         1.65 o
   2   6   2        992.78       1017.11         4.42 o
   3   6   2         93.34         93.50         2.07 o
   4   6   2          8.58          8.74         1.59 o
   5   6   2        344.71        342.36         2.90 o
  -6   7   2          2.73          3.91         1.95 o
  -5   7   2         57.87         61.41         2.20 o
  -4   7   2         42.12         40.63         1.88 o
  -3   7   2         13.26         13.18         1.63 o
  -2   7   2        963.09        930.50         2.99 o
  -1   7   2         17.08         16.79         1.55 o
   0   7   2       1073.36       1074.79         3.24 o
   1   7   2        707.68        718.46         2.87 o
   2   7   2        185.30        191.42         2.05 o
   3   7   2        677.47        690.64         4.06 o
   4   7   2        297.15        288.36         3.05 o
  -4   8   2        218.72        224.50         2.49 o
  -3   8   2       1099.14       1084.84         3.34 o
  -2   8   2        144.26        141.97         2.05 o
  -1   8   2       1181.23       1157.27         3.40 o
   0   8   2         96.89         90.55         1.80 o
   1   8   2         99.45        102.53         1.84 o
   2   8   2        800.17        799.72         3.25 o
   3   8   2          3.68          1.59         1.44 o
  -3  -8   3         24.65         24.38         1.53 o
  -2  -8   3        115.61        113.68         1.86 o
  -1  -8   3          4.19          7.13         1.59 o
   0  -8   3        201.93        198.80         2.07 o
   1  -8   3         58.02         55.10         1.69 o
   2  -8   3         50.53         47.82         2.28 o
   3  -8   3         37.18         38.73         1.49 o
   4  -8   3        130.41        108.11         1.69 o
  -4  -7   3        100.86        101.92         2.24 o
  -3  -7   3          4.00          6.32         1.69 o
  -2  -7   3        194.51        192.07         2.57 o
  -1  -7   3         93.99         90.24         1.65 o
   0  -7   3        663.11        589.89         2.48 o
   1  -7   3          9.09          7.91         1.21 o
   2  -7   3          5.73          5.75         1.53 o
   3  -7   3        328.92        289.76         2.73 o
   4  -7   3         44.30         40.34         1.78 o
   5  -7   3          5.10          5.02         1.69 o
  -6  -6   3        208.91        213.77         2.53 o
  -5  -6   3        100.48        109.34         2.05 o
  -4  -6   3         21.83         21.94         1.65 o
  -3  -6   3        424.06        426.69         2.90 o
  -2  -6   3         78.77         75.96         1.86 o
  -1  -6   3         27.04         26.79         1.67 o
   0  -6   3       1240.86       1151.29         4.27 o
   1  -6   3        271.70        256.93         2.44 o
   2  -6   3       1115.12       1069.13         4.46 o
   3  -6   3        100.35         85.19         1.80 o
   4  -6   3         11.04          9.48         1.46 o
   5  -6   3        244.39        212.37         2.28 o
   6  -6   3        273.59        230.56         2.32 o
  -6  -5   3        310.22        319.44         2.63 o
  -5  -5   3        451.64        454.88         2.79 o
  -4  -5   3       1078.65       1094.37         3.86 o
  -3  -5   3        246.50        245.46         2.11 o
  -2  -5   3          5.61          7.43         1.53 o
  -1  -5   3        434.98        426.23         3.13 o
   0  -5   3          2.07          4.22         1.42 o
   1  -5   3          3.39          6.42         1.63 o
   2  -5   3       1382.43       1427.89         5.04 o
   3  -5   3         44.42         46.42         2.17 o
   4  -5   3        461.59        500.00         3.27 o
   5  -5   3          5.55          5.71         1.49 o
   6  -5   3         17.71         16.88         1.51 o
   7  -5   3          2.10          3.35         1.53 o
  -7  -4   3        328.51        326.33         2.30 o
  -6  -4   3        178.39        182.42         2.26 o
  -5  -4   3       1156.32       1169.22         4.02 o
  -4  -4   3        209.50        216.27         2.09 o
  -3  -4   3         42.14         38.91         1.55 o
  -2  -4   3         74.91         72.57         1.67 o
  -1  -4   3        305.21        299.62         2.67 o
   0  -4   3        897.83        957.69         4.24 o
   1  -4   3          0.57          5.02         1.72 o
   2  -4   3        316.79        341.54         3.00 o
   3  -4   3        283.64        292.88         2.48 o
   4  -4   3        251.49        270.61         2.36 o
   5  -4   3          3.09          1.34         1.25 o
   6  -4   3          1.11          1.90         1.38 o
   7  -4   3         63.90         56.72         1.96 o
  -8  -3   3        475.52        477.01         2.67 o
  -7  -3   3          1.10          0.40         1.55 o
  -6  -3   3         52.32         55.05         1.86 o
  -5  -3   3       1474.37       1454.05         4.49 o
  -4  -3   3       2214.79       2097.78         5.13 o
  -3  -3   3       3071.05       3035.55         6.30 o
  -2  -3   3        264.70        274.19         2.59 o
  -1  -3   3        954.07       1003.85         4.03 o
   0  -3   3       3241.23       3603.32         7.62 o
   1  -3   3       3480.75       3689.12         7.75 o
   2  -3   3        950.91       1007.00         4.18 o
   3  -3   3         71.58         75.85         2.11 o
   4  -3   3       3272.82       3497.16         6.82 o
   5  -3   3         58.36         68.38         1.97 o
   6  -3   3        305.62        260.93         2.50 o
   7  -3   3         16.77         15.66         1.74 o
   8  -3   3         43.48         39.04         1.65 o
  -8  -2   3        585.92        601.43         2.75 o
  -7  -2   3         97.30         99.39         1.71 o
  -6  -2   3        695.19        683.54         2.81 o
  -5  -2   3        527.14        514.84         2.96 o
  -4  -2   3        535.38        493.35         2.85 o
  -3  -2   3       2369.33       2283.95         5.69 o
  -2  -2   3       1067.68       1055.18         4.26 o
  -1  -2   3        114.77        120.37         2.19 o
   0  -2   3        427.13        473.71         4.07 o
   1  -2   3       1061.49       1059.60         4.97 o
   2  -2   3       1120.44       1154.52         4.96 o
   3  -2   3       1950.17       1987.62         5.97 o
   4  -2   3         26.75         29.21         1.86 o
   5  -2   3        104.07        105.22         2.15 o
   6  -2   3        842.37        742.64         3.68 o
   7  -2   3         65.17         57.04         1.44 o
   8  -2   3         33.51         28.48         1.46 o
  -8  -1   3       1058.23        987.34         3.39 o
  -7  -1   3        222.96        216.92         1.88 o
  -6  -1   3        554.67        548.23         2.60 o
  -5  -1   3        169.34        160.38         1.71 o
  -4  -1   3        460.96        427.64         2.98 o
  -3  -1   3       2398.02       2179.37         6.08 o
  -2  -1   3       2934.50       2865.88         7.42 o
  -1  -1   3        284.54        270.45         3.39 o
   0  -1   3       1227.38       1236.68         7.89 o
   1  -1   3       9767.85      10486.50        19.13 o
   2  -1   3       1126.18       1065.85         4.88 o
   3  -1   3       1157.75       1182.18         4.76 o
   4  -1   3        908.16        951.62         4.23 o
   5  -1   3          5.42          6.99         1.69 o
   6  -1   3        340.21        304.13         2.57 o
   7  -1   3          2.87          0.90         1.51 o
   8  -1   3         15.86         15.18         1.61 o
  -8   0   3        306.13        302.16         2.40 o
  -7   0   3        712.73        705.75         2.83 o
  -6   0   3       3731.21       3737.73         5.91 o
  -5   0   3        665.89        635.33         2.79 o
  -4   0   3        684.42        660.47         3.03 o
  -3   0   3       6055.34       6058.88         9.16 o
  -2   0   3       2064.92       2015.29         6.95 o
  -1   0   3       5259.56       5940.76        18.24 o
   0   0   3        347.74        359.52         7.21 o
   1   0   3       2194.79       2227.93        10.15 o
   2   0   3       2707.86       2878.79         8.92 o
   3   0   3       8347.67       9414.01        12.66 o
   4   0   3       1929.30       2055.73         5.80 o
   5   0   3        392.35        413.02         3.08 o
   6   0   3        719.54        667.30         2.85 o
   7   0   3        321.22        307.23         2.30 o
   8   0   3        466.05        443.70         2.54 o
  -8   1   3        127.77        126.29         1.84 o
  -7   1   3        123.06        114.73         1.67 o
  -6   1   3       1270.07       1221.03         3.52 o
  -5   1   3        539.44        531.57         2.68 o
  -4   1   3       1213.13       1078.01         4.74 o
  -3   1   3        351.88        323.61         2.79 o
  -2   1   3        127.92        111.64         2.36 o
  -1   1   3       2389.48       2544.72        10.22 o
   0   1   3        759.48        740.88         6.76 o
   1   1   3        395.22        408.96         4.08 o
   2   1   3       3041.33       3424.11         8.87 o
   3   1   3       3099.79       3276.42         7.92 o
   4   1   3       1075.94       1078.31         4.39 o
   5   1   3       1605.35       1493.75         4.70 o
   6   1   3         15.25         16.38         1.25 o
   7   1   3        190.12        194.25         1.84 o
   8   1   3        241.56        231.53         2.26 o
  -8   2   3         23.27         21.23         1.36 o
  -7   2   3        128.02        117.80         1.55 o
  -6   2   3       2397.75       2357.16         6.30 o
  -5   2   3       1186.69       1155.58         4.32 o
  -4   2   3       5050.46       5177.11         9.00 o
  -3   2   3        717.91        663.36         3.61 o
  -2   2   3         20.80         21.49         1.36 o
  -1   2   3       5937.79       5930.68        12.38 o
   0   2   3        621.27        536.76         4.49 o
   1   2   3        249.40        236.54         2.71 o
   2   2   3        422.16        367.97         3.06 o
   3   2   3       4369.62       4668.18         8.85 o
   4   2   3       1986.64       1764.68         5.24 o
   5   2   3       2059.20       2040.18         5.39 o
   6   2   3         52.97         53.59         1.96 o
   7   2   3          9.71         11.94         1.59 o
   8   2   3        275.36        267.83         2.09 o
  -8   3   3         79.13         73.53         1.50 o
  -7   3   3         92.00         93.02         2.30 o
  -6   3   3        179.53        181.45         2.23 o
  -5   3   3        524.97        518.81         3.06 o
  -4   3   3       2810.83       2813.55         6.43 o
  -3   3   3       2347.36       2336.80         6.40 o
  -2   3   3       2163.85       1902.55         5.88 o
  -1   3   3        372.43        326.94         3.04 o
   0   3   3        691.01        601.43         3.91 o
   1   3   3       5650.60       5071.38         9.28 o
   2   3   3         89.54         91.21         2.22 o
   3   3   3        331.40        297.19         2.48 o
   4   3   3       1764.97       1725.39         5.03 o
   5   3   3       3172.65       3113.14         6.72 o
   6   3   3        451.82        452.38         3.00 o
   7   3   3        584.21        579.90         2.75 o
  -8   4   3         16.23         16.56         1.55 o
  -7   4   3          2.49          2.45         1.76 o
  -6   4   3         81.36         78.87         1.80 o
  -5   4   3         19.14         22.80         1.71 o
  -4   4   3       1026.12       1002.30         3.98 o
  -3   4   3         89.66         85.89         1.94 o
  -2   4   3       1015.60       1007.09         4.51 o
  -1   4   3        181.13        154.82         1.67 o
   0   4   3          2.34          3.85         1.30 o
   1   4   3        125.06        112.34         2.15 o
   2   4   3         39.43         43.01         1.76 o
   3   4   3          2.52          5.10         1.46 o
   4   4   3        198.12        196.83         2.32 o
   5   4   3        390.63        390.54         2.80 o
   6   4   3        577.53        580.14         3.17 o
   7   4   3        262.04        257.51         2.23 o
  -7   5   3         64.23         67.93         2.09 o
  -6   5   3         83.85         84.02         1.92 o
  -5   5   3          1.39          2.28         1.57 o
  -4   5   3        662.43        674.63         3.50 o
  -3   5   3        559.59        553.97         3.29 o
  -2   5   3       1608.82       1577.96         4.02 o
  -1   5   3         22.27         24.22         1.36 o
   0   5   3          0.58          1.23         1.55 o
   1   5   3       2073.60       2096.69         6.22 o
   2   5   3        473.37        448.31         2.87 o
   3   5   3        421.28        451.34         2.92 o
   4   5   3        200.09        201.61         2.36 o
   5   5   3        832.48        618.86         3.33 o
   6   5   3        378.10        372.37         2.98 o
  -7   6   3         18.55         20.25         1.97 o
  -6   6   3         40.81         40.84         2.01 o
  -5   6   3        225.16        230.16         2.59 o
  -4   6   3        151.61        159.60         2.36 o
  -3   6   3         74.98         71.89         1.40 o
  -2   6   3        434.41        419.22         2.38 o
  -1   6   3         78.90         77.93         1.55 o
   0   6   3        807.45        823.63         2.99 o
   1   6   3         67.14         67.23         1.55 o
   2   6   3          3.33          4.43         1.88 o
   3   6   3        575.21        576.56         3.31 o
   4   6   3        146.00        144.91         2.32 o
   5   6   3         52.06         50.44         1.95 o
  -6   7   3          4.91          5.10         1.80 o
  -5   7   3         15.49         16.67         1.88 o
  -4   7   3          2.27          3.49         1.48 o
  -3   7   3         38.52         44.64         1.59 o
  -2   7   3          5.59          5.86         1.34 o
  -1   7   3         40.53         47.86         1.71 o
   0   7   3          7.69          9.91         1.21 o
   1   7   3         96.48        104.12         1.94 o
   2   7   3          4.67          5.96         1.49 o
   3   7   3        176.61        179.49         2.82 o
   4   7   3          4.05          5.65         1.86 o
  -4   8   3        300.93        293.14         2.53 o
  -3   8   3        254.90        264.10         2.17 o
  -2   8   3          9.73         13.14         1.46 o
  -1   8   3          4.01          6.63         1.86 o
   0   8   3        320.28        312.95         2.15 o
   1   8   3          4.58          4.71         1.72 o
   2   8   3         14.31         23.28         1.82 o
  -3  -8   4        528.50        526.17         2.98 o
  -2  -8   4          3.70          4.25         1.71 o
  -1  -8   4        845.67        799.82         3.27 o
   0  -8   4        212.03        192.79         2.13 o
   1  -8   4          0.36          5.06         1.63 o
   2  -8   4       1082.78       1002.18         3.16 o
   3  -8   4        376.91        355.40         2.42 o
   4  -8   4        471.56        402.50         3.25 o
  -4  -7   4         30.28         31.81         1.92 o
  -3  -7   4         27.78         28.67         1.80 o
  -2  -7   4        703.07        674.15         3.50 o
  -1  -7   4        153.69        144.98         2.30 o
   0  -7   4        510.26        480.69         2.65 o
   1  -7   4       2653.96       2550.81         5.28 o
   2  -7   4         25.54         25.89         1.74 o
   3  -7   4       2708.79       2479.49         6.06 o
   4  -7   4         56.92         51.56         1.96 o
   5  -7   4        416.47        344.35         2.78 o
  -6  -6   4       1492.07       1456.96         5.24 o
  -5  -6   4         21.10         20.56         1.71 o
  -4  -6   4       1835.34       1835.39         4.96 o
  -3  -6   4        253.52        263.94         2.42 o
  -2  -6   4          1.70          5.21         1.72 o
  -1  -6   4       3045.24       2953.11         6.52 o
   0  -6   4         18.41         21.79         1.94 o
   1  -6   4        764.09        781.51         3.85 o
   2  -6   4       2360.61       2422.43         5.85 o
   3  -6   4        534.72        569.46         3.44 o
   4  -6   4       3205.60       2930.50         6.24 o
   5  -6   4        173.82        143.66         1.94 o
   6  -6   4        143.55        117.13         1.96 o
  -6  -5   4         11.07         13.74         1.61 o
  -5  -5   4        441.64        428.68         2.67 o
  -4  -5   4         28.09         25.66         1.63 o
  -3  -5   4        905.18        914.17         3.61 o
  -2  -5   4        246.12        275.80         2.36 o
  -1  -5   4        304.58        311.68         2.61 o
   0  -5   4       2229.17       2392.44         6.13 o
   1  -5   4        185.25        198.03         2.61 o
   2  -5   4       1056.78       1140.82         4.23 o
   3  -5   4       1519.36       1651.16         4.79 o
   4  -5   4         19.86         23.05         1.80 o
   5  -5   4       2339.18       2544.31         6.11 o
   6  -5   4          0.65          2.15         1.38 o
   7  -5   4        542.91        435.60         3.06 o
  -7  -4   4        307.34        304.98         2.40 o
  -6  -4   4        791.89        803.10         3.66 o
  -5  -4   4        136.14        147.27         2.13 o
  -4  -4   4       2688.89       2642.21         5.71 o
  -3  -4   4        593.92        589.35         3.10 o
  -2  -4   4       2326.29       2349.21         5.66 o
  -1  -4   4       6710.89       7248.63         9.80 o
   0  -4   4        565.91        581.75         3.20 o
   1  -4   4       7478.65       8113.78        10.68 o
   2  -4   4       1539.72       1592.41         4.86 o
   3  -4   4         36.17         43.93         1.95 o
   4  -4   4       2273.55       2370.11         5.50 o
   5  -4   4        617.57        645.81         3.21 o
   6  -4   4        348.90        275.68         2.34 o
   7  -4   4          0.70          1.28         1.61 o
  -8  -3   4        274.36        278.46         2.23 o
  -7  -3   4         20.82         27.04         1.46 o
  -6  -3   4       1414.34       1422.13         4.78 o
  -5  -3   4          2.42          4.71         1.46 o
  -4  -3   4          5.37          8.62         1.48 o
  -3  -3   4       1447.43       1462.09         4.45 o
  -2  -3   4        577.50        566.41         3.28 o
  -1  -3   4        704.01        689.92         3.65 o
   0  -3   4       2248.70       2422.77         6.56 o
   1  -3   4          5.73          7.20         1.55 o
   2  -3   4       9055.85      10087.69        13.22 o
   3  -3   4        201.68        203.54         2.15 o
   4  -3   4       1209.69       1258.70         4.26 o
   5  -3   4       3252.66       3395.18         7.18 o
   6  -3   4        113.40         93.69         2.01 o
   7  -3   4       1611.94       1347.13         4.74 o
   8  -3   4         93.75         72.62         1.53 o
  -8  -2   4        175.92        182.55         1.94 o
  -7  -2   4        412.18        399.39         2.40 o
  -6  -2   4        614.22        603.70         2.77 o
  -5  -2   4       3772.38       3742.80         7.68 o
  -4  -2   4        997.77        938.41         3.71 o
  -3  -2   4       6900.51       6949.50         9.41 o
  -2  -2   4       2674.71       2788.25         6.86 o
  -1  -2   4       1876.13       1982.96         6.61 o
   0  -2   4       1844.60       1910.43         7.38 o
   1  -2   4       3090.58       3104.53         8.18 o
   2  -2   4        113.91        103.81         2.38 o
   3  -2   4       3256.76       3388.96         7.69 o
   4  -2   4        333.27        329.95         2.54 o
   5  -2   4        507.57        543.52         3.23 o
   6  -2   4        566.03        606.90         3.77 o
   7  -2   4          1.21          2.36         1.80 o
   8  -2   4        211.17        193.10         2.07 o
  -8  -1   4         61.08         62.04         1.48 o
  -7  -1   4         85.89         88.32         1.67 o
  -6  -1   4       2130.86       2097.75         4.40 o
  -5  -1   4         70.81         65.47         1.42 o
  -4  -1   4       3563.40       3399.30         6.75 o
  -3  -1   4       1265.33       1215.80         4.57 o
  -2  -1   4        741.88        668.76         3.94 o
  -1  -1   4       1294.69       1177.11         6.31 o
   0  -1   4       2272.21       2313.65        10.14 o
   1  -1   4        268.60        337.22         3.83 o
   2  -1   4       4141.97       4152.34         9.35 o
   3  -1   4        264.65        298.18         3.04 o
   4  -1   4       2412.28       2520.07         6.37 o
   5  -1   4        307.91        329.92         2.63 o
   6  -1   4         58.27         55.59         1.71 o
   7  -1   4       1206.93       1123.45         3.63 o
   8  -1   4         52.37         49.58         1.49 o
  -8   0   4        555.08        542.42         2.79 o
  -7   0   4          0.37          3.93         1.26 o
  -6   0   4        581.03        565.10         2.52 o
  -5   0   4       2706.67       2648.34         5.24 o
  -4   0   4        264.45        231.36         2.32 o
  -3   0   4      13400.57      14394.71        15.18 o
  -2   0   4        668.66        657.16         4.21 o
  -1   0   4       5546.66       6489.50        19.13 o
   0   0   4       9249.88       9592.92        27.88 o
   1   0   4       1846.77       1928.47         8.87 o
   2   0   4       6454.46       6973.45        13.40 o
   3   0   4       9030.51      10069.80        14.17 o
   4   0   4         78.69         84.83         2.05 o
   5   0   4       4227.41       4689.26         8.08 o
   6   0   4         10.95         18.93         1.69 o
   7   0   4        123.75        118.81         1.71 o
   8   0   4        164.73        142.19         1.84 o
  -8   1   4        246.75        189.82         2.15 o
  -7   1   4       1608.53       1622.44         4.13 o
  -6   1   4        458.09        442.70         2.50 o
  -5   1   4       1178.94       1126.62         4.53 o
  -4   1   4       4455.83       4192.55         8.36 o
  -3   1   4        280.84        278.64         2.77 o
  -2   1   4       2285.26       2154.47         7.67 o
  -1   1   4       4244.35       5461.60        15.23 o
   0   1   4        365.82        475.08         5.70 o
   1   1   4       1067.65       1296.55         6.52 o
   2   1   4        746.37        785.98         4.59 o
   3   1   4       1314.60       1394.26         5.40 o
   4   1   4       1397.04       1480.05         5.01 o
   5   1   4        341.56        343.06         2.90 o
   6   1   4       1406.97       1347.27         4.10 o
   7   1   4         79.64         79.53         1.44 o
   8   1   4        258.05        247.22         2.03 o
  -8   2   4        245.39        245.31         2.17 o
  -7   2   4        142.98        137.28         1.80 o
  -6   2   4       1119.06       1088.23         4.37 o
  -5   2   4        651.59        659.10         3.51 o
  -4   2   4        497.89        469.90         2.98 o
  -3   2   4      10128.87      10270.54        14.23 o
  -2   2   4         87.38         96.96         2.07 o
   0   2   4        776.69        743.25         4.99 o
   1   2   4        569.42        503.66         3.73 o
   2   2   4       5103.98       5346.82         9.81 o
   3   2   4       1621.18       1661.03         5.34 o
   4   2   4        603.49        615.45         3.56 o
   5   2   4       3241.58       2847.92         6.57 o
   6   2   4         57.35         54.68         1.80 o
   7   2   4        647.11        627.08         2.89 o
  -8   3   4        622.75        652.09         2.98 o
  -7   3   4        738.05        743.85         3.83 o
  -6   3   4        146.38        150.24         2.07 o
  -5   3   4       4342.34       4652.71         8.15 o
  -4   3   4         22.12         25.24         1.51 o
  -3   3   4        231.61        191.80         2.38 o
  -2   3   4       8228.77       7449.61        10.32 o
  -1   3   4        822.84        650.06         3.93 o
   0   3   4       8868.08       8391.16        12.82 o
   1   3   4          9.48         18.34         1.67 o
   2   3   4        672.58        643.13         3.61 o
   3   3   4       2311.02       2301.76         5.87 o
   4   3   4        185.05        166.63         2.09 o
   5   3   4        717.07        666.55         3.33 o
   6   3   4        257.84        258.03         2.55 o
   7   3   4         85.39         82.74         1.65 o
  -8   4   4         13.48         12.51         1.94 o
  -7   4   4          4.09          6.30         1.65 o
  -6   4   4        458.74        466.29         2.94 o
  -5   4   4         31.11         29.94         1.74 o
  -4   4   4       1138.59       1170.75         4.39 o
  -3   4   4         25.51         25.80         1.69 o
  -2   4   4        420.83        358.11         2.60 o
  -1   4   4       3393.38       2935.31         5.75 o
   0   4   4         27.92         29.71         1.80 o
   1   4   4       5094.10       4615.63         8.41 o
   2   4   4       1668.48       1533.87         4.80 o
   3   4   4       1289.43       1179.77         4.18 o
   4   4   4       2484.21       2535.57         6.01 o
   5   4   4        608.10        563.59         3.14 o
   6   4   4        789.56        795.52         3.73 o
  -7   5   4        170.94        169.32         2.42 o
  -6   5   4         40.93         41.03         1.92 o
  -5   5   4       4419.37       4704.46         8.37 o
  -4   5   4         89.37         93.64         2.17 o
  -3   5   4       3959.71       4108.79         8.22 o
  -2   5   4       1935.81       2000.95         4.56 o
  -1   5   4         19.93         20.64         1.32 o
   0   5   4       3474.01       3328.07         5.84 o
   1   5   4        207.83        201.54         2.84 o
   2   5   4        385.29        384.78         2.77 o
   3   5   4        356.08        384.03         2.90 o
   4   5   4        182.96        179.27         2.23 o
   5   5   4       1084.75       1039.02         4.22 o
   6   5   4         18.74         21.14         1.80 o
  -7   6   4        107.10        114.78         2.45 o
  -6   6   4          1.73          3.07         1.88 o
  -5   6   4          2.69          3.70         1.82 o
  -4   6   4       1244.47       1327.06         5.14 o
  -3   6   4        213.46        212.04         2.13 o
  -2   6   4       4174.43       4218.53         6.22 o
  -1   6   4        138.74        149.74         1.84 o
   0   6   4        289.66        301.69         2.23 o
   1   6   4       3437.19       3693.59         5.99 o
   2   6   4        106.31        110.63         2.19 o
   3   6   4        987.15       1017.21         4.36 o
   4   6   4        661.09        644.99         3.60 o
   5   6   4          0.28          1.55         1.76 o
  -6   7   4        140.02        149.70         2.59 o
  -5   7   4        526.89        554.81         3.82 o
  -4   7   4          5.78          4.81         1.61 o
  -3   7   4       1975.87       2063.57         4.62 o
  -2   7   4         42.49         44.96         1.34 o
  -1   7   4        910.74        963.97         3.20 o
   0   7   4        758.60        788.98         2.95 o
   1   7   4        188.51        206.89         2.21 o
   2   7   4        463.85        504.63         2.75 o
   3   7   4         43.52         45.40         2.36 o
   4   7   4         74.21         72.55         2.26 o
  -4   8   4        308.63        301.64         2.67 o
  -3   8   4        130.37        134.86         1.76 o
  -2   8   4       1336.89       1405.56         3.80 o
  -1   8   4        300.24        308.32         2.26 o
   0   8   4        408.69        428.35         2.54 o
   1   8   4        298.05        326.87         2.51 o
   2   8   4        118.97        117.97         1.84 o
  -3  -8   5        811.25        776.62         3.50 o
  -2  -8   5         82.44         81.49         1.94 o
  -1  -8   5        286.45        281.31         2.30 o
   0  -8   5        209.44        189.35         2.07 o
   1  -8   5          2.94          2.78         1.26 o
   2  -8   5         45.23         39.71         1.46 o
   3  -8   5          6.85          6.76         1.61 o
  -4  -7   5        174.14        161.13         2.40 o
  -3  -7   5        361.27        349.67         2.82 o
  -2  -7   5          3.84          5.12         1.92 o
  -1  -7   5         24.46         25.07         1.92 o
   0  -7   5         15.11         16.36         1.72 o
   1  -7   5         47.76         45.12         2.11 o
   2  -7   5         28.19         27.37         1.88 o
   3  -7   5         54.44         53.86         1.96 o
   4  -7   5         11.03         12.13         1.65 o
   5  -7   5         43.55         33.98         1.72 o
  -5  -6   5         32.85         34.13         1.84 o
  -4  -6   5         20.31         21.04         1.84 o
  -3  -6   5       1480.30       1521.13         4.20 o
  -2  -6   5        943.15        885.79         3.66 o
  -1  -6   5       2004.63       2058.59         5.52 o
   0  -6   5        154.75        167.92         2.51 o
   1  -6   5        292.37        288.63         2.76 o
   2  -6   5       1163.77       1217.39         4.29 o
   3  -6   5        243.39        244.72         2.46 o
   4  -6   5          5.45          5.40         2.53 o
   5  -6   5        116.56         90.92         1.71 o
   6  -6   5        150.29        105.84         1.88 o
  -6  -5   5        276.12        296.55         2.65 o
  -5  -5   5        612.62        602.19         3.06 o
  -4  -5   5         70.82         78.31         1.97 o
  -3  -5   5        197.04        206.89         2.36 o
  -2  -5   5        274.10        264.62         2.34 o
  -1  -5   5        964.08       1018.61         3.79 o
   0  -5   5        237.01        254.57         2.71 o
   1  -5   5        550.52        560.90         3.14 o
   2  -5   5        280.98        292.51         2.50 o
   3  -5   5        116.70        121.24         2.19 o
   4  -5   5       1427.16       1523.42         4.64 o
   5  -5   5         64.90         67.05         2.20 o
   6  -5   5          9.00         10.81         1.55 o
   7  -5   5         42.56         31.26         1.78 o
  -7  -4   5        472.58        479.94         2.92 o
  -6  -4   5        564.77        577.50         3.33 o
  -5  -4   5        695.87        705.05         3.37 o
  -4  -4   5        238.85        239.73         2.07 o
  -3  -4   5          0.18          2.36         1.40 o
  -2  -4   5        507.70        527.92         3.02 o
  -1  -4   5       2602.60       2743.19         6.62 o
   0  -4   5        395.80        408.51         2.85 o
   1  -4   5        110.17        113.21         2.26 o
   2  -4   5       2303.53       2320.32         5.73 o
   3  -4   5        610.97        619.35         3.04 o
   4  -4   5        941.27        984.04         3.76 o
   5  -4   5          0.61          3.81         1.78 o
   6  -4   5          4.55          3.22         2.38 o
   7  -4   5         35.67         25.74         1.78 o
  -8  -3   5        577.48        574.56         2.98 o
  -7  -3   5        146.07        141.49         1.98 o
  -6  -3   5         98.00         94.43         2.03 o
  -5  -3   5       3660.71       3624.02         6.87 o
  -4  -3   5       3221.41       3264.05         6.18 o
  -3  -3   5        883.89        883.23         3.59 o
  -2  -3   5         26.71         33.60         1.88 o
  -1  -3   5       2909.71       3087.63         7.45 o
   0  -3   5        969.28        967.78         4.65 o
   1  -3   5       3024.17       3121.98         7.39 o
   2  -3   5          0.35          2.57         1.90 o
   3  -3   5        124.18        121.89         1.98 o
   4  -3   5       3619.03       3639.02         7.48 o
   5  -3   5       1926.67       2016.87         5.77 o
   6  -3   5        921.11        977.45         4.80 o
   7  -3   5          1.18          3.14         1.65 o
  -8  -2   5         15.74         14.72         1.48 o
  -7  -2   5         51.03         55.07         1.59 o
  -6  -2   5         93.75         96.38         1.61 o
  -5  -2   5        715.73        693.13         3.30 o
  -4  -2   5        430.05        414.62         2.73 o
  -3  -2   5       3456.22       3528.20         6.97 o
  -2  -2   5       1193.62       1157.01         4.49 o
  -1  -2   5        469.07        537.05         3.68 o
   0  -2   5        336.36        359.37         3.72 o
   1  -2   5       4383.41       4504.77         9.66 o
   2  -2   5          9.69         12.13         1.82 o
   3  -2   5         29.95         31.34         2.11 o
   4  -2   5       1807.59       1812.92         5.43 o
   5  -2   5        425.39        460.69         3.19 o
   6  -2   5        978.30       1054.59         4.28 o
   7  -2   5        149.91        131.60         2.07 o
   8  -2   5        179.99        161.13         2.22 o
  -8  -1   5        356.12        356.77         2.28 o
  -7  -1   5         18.13         19.22         1.59 o
  -6  -1   5        194.91        188.27         1.82 o
  -5  -1   5       1975.33       1861.38         5.22 o
  -4  -1   5       3475.26       3384.34         7.05 o
  -3  -1   5       5454.17       5498.81         8.95 o
  -2  -1   5       2364.91       2367.89         7.07 o
  -1  -1   5        670.27        668.11         4.94 o
   0  -1   5       1400.04       1308.72         7.09 o
   1  -1   5        651.66        610.11         4.43 o
   2  -1   5        738.40        733.82         4.37 o
   3  -1   5         12.21         11.94         2.26 o
   4  -1   5        868.06        926.64         4.06 o
   5  -1   5        937.98       1003.20         4.17 o
   6  -1   5       2868.91       3219.45         7.56 o
   7  -1   5        194.73        170.21         1.90 o
   8  -1   5         74.10         71.04         1.88 o
  -8   0   5          1.67          2.89         1.38 o
  -7   0   5         14.60         16.06         1.36 o
  -6   0   5        337.49        336.75         2.34 o
  -5   0   5         43.62         44.05         1.86 o
  -4   0   5         96.53         90.85         2.17 o
  -3   0   5       3720.78       3650.72         7.76 o
  -2   0   5       2432.67       2392.63         8.33 o
  -1   0   5      13262.04      14763.86        27.60 o
   0   0   5       2566.47       2440.50        11.91 o
   1   0   5       2113.88       2203.21         8.90 o
   2   0   5       1583.07       1508.74         6.18 o
   3   0   5       5155.87       5483.36        10.29 o
   4   0   5        176.11        179.15         2.42 o
   5   0   5         69.90         69.78         1.86 o
   6   0   5       1829.04       1989.14         5.70 o
   7   0   5        677.78        659.42         2.89 o
   8   0   5        681.66        647.84         2.98 o
  -8   1   5          1.60          1.92         1.78 o
  -7   1   5        279.77        237.90         2.28 o
  -6   1   5        265.68        226.87         1.96 o
  -5   1   5        118.43         99.10         1.88 o
  -4   1   5        106.73        106.49         2.21 o
  -3   1   5       1967.89       1821.26         5.79 o
  -2   1   5        996.17       1005.54         5.37 o
  -1   1   5       1062.63       1237.87         7.30 o
   0   1   5        153.71        163.88         3.94 o
   1   1   5         42.87         47.82         2.61 o
   2   1   5         18.76         18.59         2.03 o
   3   1   5        110.63        118.05         2.67 o
   4   1   5         30.82         35.44         2.01 o
   5   1   5        183.73        205.97         2.48 o
   6   1   5        503.19        465.61         2.94 o
   7   1   5        150.52        146.21         2.01 o
  -8   2   5         40.92         38.41         1.44 o
  -7   2   5          0.98          1.65         1.32 o
  -6   2   5        325.22        320.32         2.78 o
  -5   2   5        131.65        135.25         2.30 o
  -4   2   5        410.86        383.31         2.90 o
  -3   2   5        153.35        138.77         2.17 o
  -2   2   5         64.58         58.93         1.88 o
  -1   2   5       3663.24       3808.49        10.38 o
   0   2   5       2388.25       2534.14         8.52 o
   1   2   5        330.66        324.37         3.10 o
   2   2   5        401.40        433.41         3.31 o
   3   2   5       3187.54       3376.43         7.38 o
   4   2   5        734.17        761.88         3.72 o
   5   2   5        145.16        146.46         2.32 o
   6   2   5        389.06        384.08         2.71 o
   7   2   5        238.79        238.69         2.07 o
  -8   3   5         56.58         58.82         1.84 o
  -7   3   5        472.00        487.29         3.40 o
  -6   3   5         70.54         77.22         2.09 o
  -5   3   5        150.42        162.71         2.23 o
  -4   3   5       1922.12       1872.28         5.40 o
  -3   3   5        251.10        228.85         2.36 o
  -2   3   5       1500.26       1391.42         5.36 o
  -1   3   5        224.03        218.85         2.86 o
   0   3   5         59.86         52.77         2.15 o
   1   3   5        714.46        681.93         3.90 o
   2   3   5        119.88        112.56         2.13 o
   3   3   5         76.02         80.56         2.01 o
   4   3   5        176.25        171.93         2.42 o
   5   3   5        803.89        739.76         3.60 o
   6   3   5        174.71        174.32         2.34 o
   7   3   5        134.42        135.38         1.96 o
  -8   4   5          4.06          5.90         2.11 o
  -7   4   5          1.53          1.61         1.80 o
  -6   4   5          4.98          6.07         1.74 o
  -5   4   5          0.96          3.41         1.53 o
  -4   4   5          9.57          9.24         1.53 o
  -3   4   5         12.07         13.41         1.49 o
  -2   4   5        589.46        497.62         3.24 o
  -1   4   5          8.09          8.85         1.67 o
   0   4   5        760.51        700.85         3.78 o
   1   4   5        377.57        363.19         2.90 o
   2   4   5         75.12         74.12         1.86 o
   3   4   5         31.30         29.38         1.61 o
   4   4   5        176.16        166.06         2.13 o
   5   4   5        307.41        291.39         2.69 o
   6   4   5         13.80         14.68         1.74 o
  -7   5   5         85.84         92.15         2.20 o
  -6   5   5        126.66        135.17         2.28 o
  -5   5   5        460.81        509.79         3.31 o
  -4   5   5        344.87        373.51         2.86 o
  -3   5   5        191.42        199.09         2.49 o
  -2   5   5       2624.71       2590.90         8.04 o
  -1   5   5        261.20        217.69         1.79 o
   0   5   5        205.78        197.49         2.44 o
   1   5   5         80.10         70.48         2.05 o
   2   5   5         19.85         19.18         1.55 o
   3   5   5         53.67         59.42         1.88 o
   4   5   5         29.79         29.82         1.76 o
   5   5   5        115.07        114.48         2.26 o
   6   5   5        298.44        287.52         2.88 o
  -7   6   5        104.96        116.45         2.47 o
  -6   6   5         34.43         36.16         2.01 o
  -5   6   5        122.66        134.34         2.44 o
  -4   6   5        329.73        361.81         3.23 o
  -3   6   5        155.87        168.22         1.92 o
  -2   6   5        159.68        162.21         2.03 o
  -1   6   5        329.01        343.91         2.38 o
   0   6   5       2642.07       2745.82         5.19 o
   1   6   5        350.73        383.07         2.42 o
   2   6   5        377.11        385.08         3.11 o
   3   6   5         82.12         85.83         2.22 o
   4   6   5         33.49         36.81         1.94 o
   5   6   5          1.39          1.49         1.78 o
  -6   7   5          1.52          4.04         2.05 o
  -5   7   5         36.75         39.63         2.40 o
  -4   7   5         16.68         12.72         1.82 o
  -3   7   5         57.62         63.08         1.84 o
  -2   7   5        124.32        132.43         1.80 o
  -1   7   5         69.72         67.99         1.90 o
   0   7   5        283.94        297.18         2.25 o
   1   7   5         57.00         65.32         1.94 o
   2   7   5        246.11        274.36         2.25 o
   3   7   5          7.34         10.62         2.20 o
  -4   8   5        349.77        369.32         2.94 o
  -3   8   5        261.54        284.02         2.48 o
  -2   8   5         52.82         55.10         1.51 o
  -1   8   5         10.42         10.96         1.61 o
   0   8   5        732.00        817.68         3.18 o
   1   8   5        367.90        391.05         2.52 o
   2   8   5        667.81        733.62         3.58 o
  -2  -8   6        745.50        689.37         3.44 o
  -1  -8   6        109.95        110.61         2.26 o
   0  -8   6        452.98        445.80         2.88 o
   1  -8   6        654.16        615.24         2.81 o
   2  -8   6         20.99         22.32         1.92 o
   3  -8   6        505.45        436.17         3.36 o
  -4  -7   6        132.87        133.48         1.98 o
  -3  -7   6        952.53        901.72         4.05 o
  -2  -7   6         36.56         34.65         1.88 o
  -1  -7   6        428.14        423.98         3.13 o
   0  -7   6        670.06        648.69         3.89 o
   1  -7   6          3.08          2.84         1.72 o
   2  -7   6        974.17        982.72         3.95 o
   3  -7   6          3.23          2.53         2.07 o
   4  -7   6        159.10        132.00         1.99 o
   5  -7   6        369.77        297.41         2.61 o
  -5  -6   6        530.07        527.19         3.19 o
  -4  -6   6         87.02         89.33         2.09 o
  -3  -6   6        519.55        503.62         2.75 o
  -2  -6   6        283.64        299.44         2.50 o
  -1  -6   6         11.30         10.75         1.71 o
   0  -6   6       1325.23       1365.80         4.62 o
   1  -6   6        173.85        176.84         2.36 o
   2  -6   6         26.74         24.74         1.99 o
   3  -6   6       2623.54       2822.30         6.04 o
   4  -6   6          5.23          6.97         1.90 o
   5  -6   6       1192.19       1186.70         4.57 o
   6  -6   6        723.06        522.47         3.14 o
  -6  -5   6        191.09        191.68         2.42 o
  -5  -5   6        424.70        437.62         2.84 o
  -4  -5   6       1685.74       1701.18         4.75 o
  -3  -5   6        267.34        270.86         2.36 o
  -2  -5   6       3168.85       3319.40         6.71 o
  -1  -5   6        731.85        766.34         3.35 o
   0  -5   6       1783.48       1888.87         5.13 o
   1  -5   6        584.72        613.50         3.04 o
   2  -5   6        343.73        363.21         2.84 o
   3  -5   6         60.73         63.43         1.90 o
   4  -5   6        336.81        347.27         2.69 o
   5  -5   6         10.59         11.90         1.90 o
   6  -5   6        236.34        256.38         3.01 o
  -7  -4   6          1.62          4.18         1.46 o
  -6  -4   6         17.95         19.45         1.61 o
  -5  -4   6        168.57        175.61         2.11 o
  -4  -4   6        477.83        482.73         2.88 o
  -3  -4   6       1254.65       1278.66         4.20 o
  -2  -4   6         26.55         36.34         1.71 o
  -1  -4   6       1730.15       1739.49         5.37 o
   0  -4   6       2191.19       2208.36         6.28 o
   1  -4   6       1290.23       1300.94         4.58 o
   2  -4   6       1283.27       1306.18         4.46 o
   3  -4   6       2917.96       3046.68         6.41 o
   4  -4   6          1.30          2.74         1.74 o
   5  -4   6       1732.21       1844.06         5.14 o
   6  -4   6        118.75        121.85         2.30 o
   7  -4   6        192.46        147.22         2.28 o
  -7  -3   6        880.40        879.95         3.33 o
  -6  -3   6          0.10          1.11         1.61 o
  -5  -3   6       2041.83       2041.64         5.08 o
  -4  -3   6        976.87        994.32         3.57 o
  -3  -3   6          8.36         10.31         1.51 o
  -2  -3   6       9540.95      10246.83        12.71 o
  -1  -3   6        109.71        115.79         2.38 o
   0  -3   6       7985.75       8516.67        12.65 o
   1  -3   6       2165.43       2248.64         6.29 o
   2  -3   6        925.48        922.71         4.08 o
   3  -3   6       2838.65       2878.24         6.36 o
   4  -3   6        453.37        455.13         3.12 o
   5  -3   6         18.51         22.67         1.95 o
   6  -3   6       1140.28       1176.07         4.61 o
   7  -3   6         99.61         80.85         2.05 o
  -8  -2   6          4.88          5.54         1.51 o
  -7  -2   6        253.93        266.00         2.05 o
  -6  -2   6        552.17        579.73         3.65 o
  -5  -2   6          1.32          3.76         1.46 o
  -4  -2   6       1004.05        981.77         3.60 o
  -3  -2   6        690.09        673.28         3.47 o
  -2  -2   6         41.61         47.23         1.90 o
  -1  -2   6       6089.22       6211.37        11.73 o
   0  -2   6        366.50        319.26         3.37 o
   1  -2   6       4642.44       4531.04         9.55 o
   2  -2   6         23.56         24.67         2.01 o
   3  -2   6        481.89        469.81         3.43 o
   4  -2   6        402.14        406.89         3.08 o
   5  -2   6        373.76        396.23         3.09 o
   6  -2   6        363.22        398.78         3.13 o
   7  -2   6        638.53        587.79         3.60 o
  -8  -1   6        434.43        427.50         2.42 o
  -7  -1   6        165.54        153.60         1.86 o
  -6  -1   6          3.10          3.10         1.40 o
  -5  -1   6       3078.37       3042.73         6.36 o
  -4  -1   6         29.30         31.01         1.61 o
  -3  -1   6       3139.83       3203.69         6.94 o
  -2  -1   6      12709.86       5256.29        11.02 o
  -1  -1   6        990.58        953.21         5.66 o
   0  -1   6      27030.63      25908.20        35.62 o
   1  -1   6       2048.62       1973.51         7.51 o
   2  -1   6       3942.27       3955.14         9.08 o
   3  -1   6       2280.60       2247.90         6.33 o
   4  -1   6         18.30         19.87         1.74 o
   5  -1   6        265.61        282.68         2.55 o
   6  -1   6        220.90        244.92         2.61 o
   7  -1   6         32.42         27.39         1.78 o
  -8   0   6         29.22         34.21         1.80 o
  -7   0   6       2162.13       2084.11         4.51 o
  -6   0   6        278.62        262.61         2.07 o
  -5   0   6         25.39         25.78         1.61 o
  -4   0   6       4735.32       4702.68         8.62 o
  -3   0   6       2169.32       2074.64         6.07 o
  -2   0   6       2058.90       2090.09         7.67 o
  -1   0   6       1758.84       1788.51         8.92 o
   0   0   6        760.22        711.84         6.26 o
   1   0   6      15278.72      15183.00        24.17 o
   2   0   6        464.48        408.50         3.55 o
   3   0   6       2275.84       2314.36         6.68 o
   4   0   6       1389.65       1494.84         5.12 o
   5   0   6         85.30        100.06         2.42 o
   6   0   6       1336.51       1456.75         4.70 o
   7   0   6         47.04         45.00         2.24 o
  -8   1   6        352.47        354.94         2.30 o
  -7   1   6         41.20         40.86         1.69 o
  -6   1   6        784.77        772.55         4.01 o
  -5   1   6       1724.99       1643.52         5.11 o
  -4   1   6        257.19        247.49         2.54 o
  -3   1   6       7153.39       7323.33        12.25 o
  -2   1   6         33.64         29.85         2.47 o
  -1   1   6       3896.74       4354.78        12.56 o
   0   1   6       3429.77       3651.92        11.81 o
   1   1   6        217.72        207.44         3.34 o
   2   1   6       7163.08       7801.18        13.11 o
   3   1   6        402.67        427.18         3.35 o
   4   1   6       1748.15       1885.91         5.60 o
   5   1   6       1221.67       1292.53         4.56 o
   6   1   6         68.27         72.11         2.05 o
   7   1   6        675.40        675.21         2.98 o
  -8   2   6         15.92         16.29         1.82 o
  -7   2   6       2113.03       2200.27         4.82 o
  -6   2   6         52.09         53.57         2.09 o
  -5   2   6        892.06        871.79         3.80 o
  -4   2   6       6001.42       6118.05        10.01 o
  -3   2   6       1022.07        959.86         4.57 o
  -2   2   6      11380.75      12930.88        17.46 o
  -1   2   6         60.78         48.32         2.51 o
   0   2   6        258.86        264.47         3.63 o
   1   2   6       3620.32       3745.14         9.16 o
   2   2   6       1314.25       1351.39         5.32 o
   3   2   6       1914.96       1993.15         5.79 o
   4   2   6         33.37         36.62         1.90 o
   5   2   6         65.45         72.15         2.03 o
   6   2   6       1239.66       1160.13         4.23 o
   7   2   6         71.12         69.16         1.82 o
  -8   3   6          1.22          4.23         1.53 o
  -7   3   6         29.59         32.81         1.99 o
  -6   3   6        574.18        633.76         3.46 o
  -5   3   6          2.46          5.02         1.94 o
  -4   3   6        493.30        471.46         3.08 o
  -3   3   6       1549.99       1450.64         5.06 o
  -2   3   6        785.80        759.04         4.25 o
  -1   3   6      11343.99      11907.18        15.64 o
   0   3   6         60.09         56.64         2.30 o
   1   3   6       5288.85       5388.71        10.10 o
   2   3   6       5604.98       5932.93         9.88 o
   3   3   6         81.48         89.94         2.09 o
   4   3   6       4460.55       4729.96         8.33 o
   5   3   6        252.07        219.24         2.23 o
   6   3   6         92.04         90.47         2.01 o
   7   3   6        993.74        972.61         3.70 o
  -8   4   6        522.41        566.14         3.92 o
  -7   4   6        566.62        616.23         3.58 o
  -6   4   6        596.53        652.93         3.54 o
  -5   4   6       1296.26       1453.98         4.82 o
  -4   4   6       1102.96       1070.96         4.25 o
  -3   4   6          9.60         10.37         1.46 o
  -2   4   6       2662.78       2418.40         6.57 o
  -1   4   6        971.26        906.84         4.39 o
   0   4   6       1684.10       1605.65         5.60 o
   1   4   6         11.66         11.36         1.99 o
   2   4   6        439.08        447.03         3.17 o
   3   4   6        980.57       1001.89         4.11 o
   4   4   6         43.09         38.10         1.76 o
   5   4   6        375.47        348.89         2.75 o
   6   4   6        152.43        147.74         2.49 o
  -7   5   6        179.36        193.68         2.61 o
  -6   5   6        217.29        247.56         2.71 o
  -5   5   6          9.08          9.43         1.95 o
  -4   5   6       1071.32       1181.91         4.61 o
  -3   5   6        289.29        303.40         3.25 o
  -2   5   6          5.78          7.84         1.57 o
  -1   5   6       3941.82       3610.12         7.11 o
   0   5   6       1074.53       1020.54         4.41 o
   1   5   6       4078.60       3754.51         7.57 o
   2   5   6        265.48        227.87         2.36 o
   3   5   6        153.79        153.08         2.28 o
   4   5   6       2660.11       2644.85         6.43 o
   5   5   6         30.77         30.09         1.69 o
  -6   6   6        833.81        935.72         4.33 o
  -5   6   6        101.37        112.10         2.34 o
  -4   6   6        404.58        414.71         3.27 o
  -3   6   6       1082.88       1142.24         4.90 o
  -2   6   6        497.67        526.32         2.85 o
  -1   6   6        394.85        398.44         2.32 o
   0   6   6       1798.95       1853.47         4.52 o
   1   6   6          3.55          6.30         1.94 o
   2   6   6       1681.12       1740.32         5.56 o
   3   6   6          2.69          5.48         1.86 o
   4   6   6        114.65        122.02         2.55 o
  -5   7   6         28.11         36.53         2.32 o
  -4   7   6         38.41         43.27         1.99 o
  -3   7   6         43.01         45.81         1.59 o
  -2   7   6         27.85         33.44         1.86 o
  -1   7   6        278.16        290.74         2.21 o
   0   7   6          4.56          6.09         1.82 o
   1   7   6       1145.34       1269.25         3.72 o
   2   7   6         66.92         81.87         2.13 o
   3   7   6        590.73        616.93         3.94 o
  -4   8   6        561.72        592.56         3.38 o
  -3   8   6        647.49        734.69         3.15 o
  -2   8   6         17.45         25.79         1.94 o
  -1   8   6        644.39        703.20         3.08 o
   0   8   6        137.14        162.90         2.15 o
   1   8   6          6.81          3.99         1.86 o
  -2  -8   7          0.12          4.71         2.09 o
  -1  -8   7         12.49         11.34         1.97 o
   0  -8   7        274.09        232.57         2.57 o
   1  -8   7        133.95        119.84         2.13 o
   2  -8   7        215.36        189.11         2.49 o
   3  -8   7         41.15         50.90         1.69 o
  -4  -7   7        239.21        218.86         2.49 o
  -3  -7   7        791.16        755.33         3.66 o
  -2  -7   7         10.27         10.88         1.78 o
  -1  -7   7          9.17          9.16         1.80 o
   0  -7   7        644.33        630.70         3.50 o
   1  -7   7        255.25        249.47         2.48 o
   2  -7   7        184.86        182.52         2.46 o
   3  -7   7         93.59         93.23         2.34 o
   4  -7   7        100.14        109.99         2.43 o
  -5  -6   7         21.88         23.88         1.88 o
  -4  -6   7        636.82        620.05         3.25 o
  -3  -6   7       1794.91       1811.45         5.31 o
  -2  -6   7       1290.79       1316.52         4.14 o
  -1  -6   7        604.51        621.22         3.16 o
   0  -6   7        107.24        110.77         2.28 o
   1  -6   7        160.10        166.71         2.46 o
   2  -6   7       1585.94       1681.61         4.78 o
   3  -6   7        195.63        211.66         2.51 o
   4  -6   7         60.81         62.18         2.09 o
   5  -6   7        328.13        325.70         2.82 o
  -6  -5   7         40.31         44.75         2.11 o
  -5  -5   7         14.81         14.20         1.53 o
  -4  -5   7         14.47         17.53         1.76 o
  -3  -5   7        721.64        752.18         3.47 o
  -2  -5   7        204.26        213.75         2.48 o
  -1  -5   7       2690.19       2838.10         6.53 o
   0  -5   7         51.72         52.81         1.88 o
   1  -5   7        137.81        138.22         2.15 o
   2  -5   7        631.83        652.46         3.37 o
   3  -5   7        150.59        148.32         2.30 o
   4  -5   7        104.77        111.28         2.01 o
   5  -5   7         26.63         28.17         1.92 o
   6  -5   7        102.70        108.44         2.40 o
  -7  -4   7         99.82        103.95         1.97 o
  -6  -4   7         80.72         82.53         2.03 o
  -5  -4   7        220.34        219.96         2.21 o
  -4  -4   7        153.48        157.17         2.13 o
  -3  -4   7       1132.61       1163.50         4.02 o
  -2  -4   7       3161.67       3176.43         6.69 o
  -1  -4   7       2192.59       2250.31         6.11 o
   0  -4   7        116.38        122.06         2.44 o
   1  -4   7        108.59        104.54         2.19 o
   2  -4   7       1330.19       1345.96         4.49 o
   3  -4   7        122.91        128.55         2.19 o
   4  -4   7        705.65        735.86         3.45 o
   5  -4   7         19.66         18.15         1.71 o
   6  -4   7        268.15        278.26         2.82 o
   7  -4   7        503.86        416.00         3.21 o
  -7  -3   7          9.40         10.63         1.74 o
  -6  -3   7         59.54         59.29         1.88 o
  -5  -3   7        127.77        127.40         1.99 o
  -4  -3   7        206.21        215.00         2.26 o
  -3  -3   7         48.69         59.73         1.82 o
  -2  -3   7         34.96         36.40         2.03 o
  -1  -3   7       3307.91       3385.39         7.90 o
   0  -3   7       3101.94       3123.13         7.49 o
   1  -3   7       3062.22       3178.66         7.38 o
   2  -3   7         72.42         75.02         2.01 o
   3  -3   7        602.65        601.92         3.29 o
   4  -3   7       1480.10       1503.69         5.10 o
   5  -3   7        206.19        223.96         2.84 o
   6  -3   7        172.80        198.89         2.84 o
   7  -3   7        359.18        381.97         3.67 o
  -8  -2   7        162.33        152.02         1.92 o
  -7  -2   7          7.80         12.67         1.42 o
  -6  -2   7        409.21        417.77         2.86 o
  -5  -2   7        138.55        137.49         2.09 o
  -4  -2   7          7.49          7.74         1.57 o
  -3  -2   7        202.41        201.47         2.30 o
  -2  -2   7        629.04        641.52         4.01 o
  -1  -2   7        341.53        347.07         3.41 o
   0  -2   7        172.87        181.36         3.21 o
   1  -2   7        560.25        516.27         3.70 o
   2  -2   7        198.31        209.87         2.63 o
   3  -2   7        725.13        700.79         3.88 o
   4  -2   7        571.56        588.27         3.48 o
   5  -2   7          3.37          6.65         1.88 o
   6  -2   7        254.22        289.52         2.88 o
   7  -2   7          1.14          3.60         2.11 o
  -8  -1   7        151.41        158.00         1.96 o
  -7  -1   7         40.65         41.13         1.57 o
  -6  -1   7        189.34        184.91         2.44 o
  -5  -1   7        233.42        244.71         2.48 o
  -4  -1   7          4.73          6.46         1.40 o
  -3  -1   7       1082.53       1034.04         4.52 o
  -2  -1   7        400.83        395.38         3.47 o
  -1  -1   7         82.07         90.42         2.92 o
   0  -1   7        592.25        565.94         4.92 o
   1  -1   7       3754.21       3617.74         9.64 o
   2  -1   7        854.21        813.24         4.68 o
   3  -1   7         80.41         83.33         2.45 o
   4  -1   7       1679.93       1781.22         5.46 o
   5  -1   7        491.36        516.71         3.25 o
   6  -1   7        780.39        872.25         3.93 o
   7  -1   7         33.40         39.59         2.28 o
  -8   0   7         14.36         10.48         1.44 o
  -7   0   7        213.25        219.98         2.13 o
  -6   0   7       1157.48       1146.57         4.29 o
  -5   0   7        308.49        309.70         2.59 o
  -4   0   7        513.01        481.76         2.93 o
  -3   0   7        724.79        727.27         4.38 o
  -2   0   7       1433.25       1440.11         6.30 o
  -1   0   7       1418.12       1350.51         7.21 o
   0   0   7        518.52        485.91         5.38 o
   1   0   7          3.47          9.93         2.53 o
   2   0   7         17.33         20.51         2.61 o
   3   0   7        858.28        879.66         4.35 o
   4   0   7         60.36         62.63         2.19 o
   5   0   7         59.62         65.10         2.36 o
   6   0   7        493.53        550.87         3.33 o
   7   0   7        320.90        307.99         2.76 o
  -8   1   7        181.42        188.84         2.05 o
  -7   1   7         73.77         76.54         1.99 o
  -6   1   7          1.47          4.62         1.80 o
  -5   1   7        225.24        214.47         2.46 o
  -4   1   7        345.41        336.20         2.81 o
  -3   1   7        178.52        175.33         2.75 o
  -2   1   7        386.75        423.28         3.93 o
  -1   1   7        907.94        959.21         5.97 o
   0   1   7       1560.40       1610.89         7.72 o
   1   1   7        390.20        395.76         3.97 o
   2   1   7        100.42        105.22         2.92 o
   3   1   7         93.88         88.60         2.47 o
   4   1   7        147.04        153.52         2.47 o
   5   1   7         33.19         33.90         1.86 o
   6   1   7        419.05        459.61         3.23 o
   7   1   7         13.91         13.36         1.86 o
  -8   2   7        352.23        367.26         2.50 o
  -7   2   7        913.70        938.15         4.28 o
  -6   2   7         30.76         29.69         1.78 o
  -5   2   7        162.54        157.03         2.19 o
  -4   2   7       1493.10       1466.12         5.09 o
  -3   2   7         55.92         61.98         2.01 o
  -2   2   7        398.33        444.20         3.85 o
  -1   2   7       4447.03       4841.18        11.48 o
   0   2   7        703.90        668.30         4.77 o
   1   2   7       2332.56       2500.19         7.84 o
   2   2   7         11.76         14.62         2.13 o
   3   2   7         16.69         17.34         1.95 o
   4   2   7          5.57          8.35         2.05 o
   5   2   7        280.79        295.29         2.82 o
   6   2   7        185.78        184.80         2.23 o
   7   2   7         34.75         35.28         1.76 o
  -8   3   7        681.20        737.81         3.35 o
  -7   3   7        804.11        857.42         3.91 o
  -6   3   7        541.40        597.71         3.46 o
  -5   3   7        556.73        561.89         3.25 o
  -4   3   7        362.53        358.89         2.84 o
  -3   3   7         31.79         33.33         1.74 o
  -2   3   7       3000.83       3116.59         7.93 o
  -1   3   7         21.21         19.68         2.18 o
   0   3   7        339.83        337.57         3.17 o
   1   3   7       2781.47       2827.48         7.35 o
   2   3   7       3438.25       3578.07         7.75 o
   3   3   7        504.93        513.65         3.33 o
   4   3   7        139.97        158.54         2.36 o
   5   3   7         59.85         57.29         2.28 o
   6   3   7          1.56          1.63         1.53 o
  -8   4   7         72.57         72.44         2.40 o
  -7   4   7        565.78        622.05         3.71 o
  -6   4   7        243.86        273.24         2.61 o
  -5   4   7        475.82        530.47         3.54 o
  -4   4   7        109.91        101.62         1.99 o
  -3   4   7         46.58         49.76         1.88 o
  -2   4   7        563.09        538.00         3.60 o
  -1   4   7        246.17        236.01         2.59 o
   0   4   7          4.04          3.72         2.11 o
   1   4   7        783.51        736.37         3.93 o
   2   4   7         67.65         73.52         2.20 o
   3   4   7        558.88        591.71         3.41 o
   4   4   7        360.38        337.95         2.94 o
   5   4   7         46.68         42.59         1.84 o
   6   4   7         38.39         37.70         2.09 o
  -7   5   7        412.36        465.63         3.50 o
  -6   5   7       1015.09       1161.15         4.63 o
  -5   5   7        540.75        622.05         3.63 o
  -4   5   7          8.47         12.45         1.95 o
  -3   5   7         64.83         60.98         1.90 o
  -2   5   7       1541.11       1454.00         5.23 o
  -1   5   7        761.22        734.13         3.91 o
   0   5   7        448.93        430.90         3.19 o
   1   5   7        394.72        390.17         3.15 o
   2   5   7       1233.14       1205.23         4.58 o
   3   5   7       1666.09       1608.00         5.11 o
   4   5   7        232.97        221.97         2.61 o
   5   5   7         13.48         13.14         1.94 o
  -6   6   7         91.38        101.26         2.59 o
  -5   6   7        703.92        812.55         4.10 o
  -4   6   7        368.58        374.67         3.19 o
  -3   6   7        226.13        261.46         2.92 o
  -2   6   7        292.82        317.30         2.38 o
  -1   6   7        283.74        257.12         2.02 o
   0   6   7       1099.58       1048.44         3.53 o
   1   6   7         28.93         27.31         1.92 o
   2   6   7        160.42        165.22         2.59 o
   3   6   7        347.62        362.82         3.05 o
   4   6   7        292.47        305.30         3.30 o
  -5   7   7         61.14         76.05         2.66 o
  -4   7   7         89.78         94.82         1.99 o
  -3   7   7          1.74          3.93         1.55 o
  -2   7   7        145.23        165.39         2.22 o
  -1   7   7         61.06         66.91         1.73 o
   0   7   7        745.30        857.10         3.27 o
   1   7   7         39.64         47.32         1.84 o
   2   7   7         59.46         59.63         2.40 o
   3   7   7        190.73        180.88         3.07 o
  -3   8   7        410.89        473.23         2.92 o
  -2   8   7          1.67          1.74         1.55 o
  -1   8   7        132.80        144.39         2.07 o
   0   8   7        810.62        928.68         3.45 o
   1   8   7        417.34        501.64         3.03 o
  -2  -8   8         79.76         79.84         1.73 o
  -1  -8   8        552.27        506.23         3.46 o
   0  -8   8         14.18         14.24         2.03 o
   1  -8   8        506.68        467.02         3.63 o
   2  -8   8         26.54         25.24         2.03 o
  -4  -7   8         85.31         84.33         2.13 o
  -3  -7   8         23.95         28.07         1.82 o
  -2  -7   8        668.84        667.93         3.71 o
  -1  -7   8         24.74         24.76         1.90 o
   0  -7   8        850.48        838.24         3.81 o
   1  -7   8        282.60        283.61         2.71 o
   2  -7   8        300.15        286.55         2.67 o
   3  -7   8        643.99        651.77         3.54 o
   4  -7   8        792.92        868.92         4.20 o
  -5  -6   8         86.53         76.87         2.17 o
  -4  -6   8       2576.93       2643.38         6.34 o
  -3  -6   8        266.07        269.29         2.50 o
  -2  -6   8        345.63        347.17         2.73 o
  -1  -6   8       1788.12       1869.82         5.02 o
   0  -6   8        373.14        378.88         2.75 o
   1  -6   8       1484.36       1510.42         4.35 o
   2  -6   8        119.08        122.05         2.28 o
   3  -6   8        163.23        154.99         2.47 o
   4  -6   8        441.43        430.26         3.15 o
   5  -6   8          1.91          2.47         2.07 o
  -6  -5   8        186.58        184.83         2.57 o
  -5  -5   8         56.58         61.10         1.82 o
  -4  -5   8         63.32         65.31         1.92 o
  -3  -5   8       1149.39       1207.02         4.31 o
  -2  -5   8         29.82         30.68         1.88 o
  -1  -5   8        586.40        624.11         3.66 o
   0  -5   8       1381.95       1387.95         4.65 o
   1  -5   8        111.49        101.58         2.13 o
   2  -5   8       2042.12       2110.34         5.42 o
   3  -5   8         21.73         26.50         2.03 o
   4  -5   8        828.38        854.37         3.76 o
   5  -5   8        339.88        351.97         2.90 o
   6  -5   8        337.66        355.57         3.03 o
  -7  -4   8       1232.68       1325.22         4.15 o
  -6  -4   8         31.65         32.41         1.76 o
  -5  -4   8        410.18        420.51         2.65 o
  -4  -4   8       3131.71       3291.06         6.52 o
  -3  -4   8          4.77          7.95         1.65 o
  -2  -4   8       3236.32       3398.59         7.08 o
  -1  -4   8       1566.49       1609.51         5.32 o
   0  -4   8         75.27         77.94         2.32 o
   1  -4   8       4192.08       4296.18         7.89 o
   2  -4   8          0.21          1.19         2.13 o
   3  -4   8       2057.47       2118.97         5.64 o
   4  -4   8        313.53        332.69         2.73 o
   5  -4   8         58.51         64.77         2.13 o
   6  -4   8        437.98        451.05         3.09 o
  -7  -3   8         86.92         89.62         2.34 o
  -6  -3   8       1488.27       1512.78         4.55 o
  -5  -3   8         57.94         57.64         1.84 o
  -4  -3   8        223.50        223.26         2.30 o
  -3  -3   8       1567.69       1620.67         4.87 o
  -2  -3   8       1872.98       1784.94         5.44 o
  -1  -3   8       4378.05       4359.27         8.80 o
   0  -3   8        379.05        364.17         3.15 o
   1  -3   8         25.17         27.19         2.05 o
   2  -3   8       5107.97       5146.35         8.98 o
   3  -3   8        332.67        342.10         2.96 o
   4  -3   8       3508.68       3690.82         7.90 o
   5  -3   8        766.06        792.83         4.06 o
   6  -3   8        295.40        308.73         3.03 o
   7  -3   8       1311.95       1404.00         6.27 o
  -8  -2   8         90.58         99.76         1.78 o
  -7  -2   8        290.73        298.59         2.30 o
  -6  -2   8         41.54         45.10         1.88 o
  -5  -2   8       1802.16       1847.89         5.18 o
  -4  -2   8       1294.43       1268.12         4.40 o
  -3  -2   8        994.01        977.57         4.14 o
  -2  -2   8       9473.13       9550.54        13.63 o
  -1  -2   8        279.83        266.69         3.19 o
   0  -2   8       5786.69       5744.30        11.90 o
   1  -2   8        685.96        654.54         4.17 o
   2  -2   8        714.49        688.02         4.01 o
   3  -2   8       1916.59       1968.93         5.76 o
   4  -2   8         10.41         11.54         2.18 o
   5  -2   8       1255.66       1331.52         4.81 o
   6  -2   8        142.93        160.63         2.55 o
   7  -2   8         11.82         11.69         2.05 o
  -8  -1   8          4.42          2.24         1.55 o
  -7  -1   8         51.40         47.25         1.61 o
  -6  -1   8        912.54        935.59         3.84 o
  -5  -1   8        383.34        365.92         2.67 o
  -4  -1   8        645.10        661.56         3.35 o
  -3  -1   8        906.87        932.08         4.41 o
  -2  -1   8        353.93        339.81         3.52 o
  -1  -1   8      13469.43      13238.38        19.32 o
   0  -1   8       1253.17       1158.43         6.16 o
   1  -1   8       5600.96       5362.63        11.40 o
   2  -1   8       1640.16       1594.32         5.94 o
   3  -1   8        267.35        272.64         2.92 o
   4  -1   8       3162.58       3392.08         7.32 o
   5  -1   8          1.40          6.15         1.97 o
   6  -1   8        205.11        217.67         2.63 o
   7  -1   8        831.54        917.76         4.81 o
  -8   0   8        656.16        658.09         2.89 o
  -7   0   8         68.89         71.17         1.90 o
  -6   0   8        730.20        714.81         3.66 o
  -5   0   8        567.78        552.38         3.27 o
  -4   0   8          0.04          0.46         1.69 o
  -3   0   8       3325.77       3378.33         8.40 o
  -2   0   8       2438.56       2374.77         7.86 o
  -1   0   8        218.59        210.02         3.34 o
   0   0   8      17764.89      17750.24        23.72 o
   1   0   8         40.38         36.38         2.86 o
   2   0   8       9911.86      10456.82        15.03 o
   3   0   8        834.77        856.24         4.48 o
   4   0   8        255.26        270.28         2.78 o
   5   0   8       3045.17       3321.56         7.16 o
   6   0   8         50.47         56.27         2.40 o
   7   0   8        341.86        328.10         3.42 o
  -8   1   8         29.87         29.99         1.46 o
  -7   1   8        972.03       1002.32         3.62 o
  -6   1   8        222.64        220.38         2.49 o
  -5   1   8        558.43        547.35         3.31 o
  -4   1   8       1147.75       1162.93         4.74 o
  -3   1   8       1203.92       1205.40         5.16 o
  -2   1   8        576.69        589.64         4.34 o
  -1   1   8       3729.10       3631.43        10.39 o
   0   1   8        456.32        459.69         4.70 o
   1   1   8       4319.37       4255.61        10.46 o
   2   1   8        794.87        850.49         4.67 o
   3   1   8        474.67        482.44         3.41 o
   4   1   8        270.57        270.68         2.73 o
   5   1   8          1.02          1.23         1.95 o
   6   1   8        568.05        627.83         3.40 o
   7   1   8        184.00        172.49         2.44 o
  -8   2   8        237.38        264.03         2.17 o
  -7   2   8        261.53        277.23         2.76 o
  -6   2   8        894.24        882.11         3.86 o
  -5   2   8          2.65          3.18         1.90 o
  -4   2   8        347.26        344.01         2.81 o
  -3   2   8       4310.75       4488.11         9.27 o
  -2   2   8       1056.05       1153.89         5.48 o
  -1   2   8       4441.33       4698.71        11.09 o
   0   2   8      10764.13      11583.92        17.40 o
   1   2   8         49.26         57.39         2.59 o
   2   2   8       9048.18       9454.16        13.27 o
   3   2   8         50.09         53.69         2.47 o
   4   2   8        806.43        836.65         3.89 o
   5   2   8       1006.24       1046.08         4.24 o
   6   2   8         53.61         52.86         2.11 o
  -8   3   8        665.85        726.19         3.39 o
  -7   3   8        420.99        458.41         3.15 o
  -6   3   8         51.24         52.21         2.20 o
  -5   3   8       1800.42       1875.24         5.55 o
  -4   3   8          3.57          3.93         1.65 o
  -3   3   8       1127.98       1136.20         4.70 o
  -2   3   8        830.74        868.11         4.58 o
  -1   3   8        309.65        313.55         3.25 o
   0   3   8       1927.32       2001.84         6.67 o
   1   3   8       1139.51       1135.47         4.88 o
   2   3   8         28.25         29.63         2.07 o
   3   3   8       2225.50       2335.33         6.18 o
   4   3   8        291.71        322.52         2.80 o
   5   3   8        270.61        278.47         2.92 o
   6   3   8        125.62        107.84         2.26 o
  -7   4   8         99.52        107.44         2.40 o
  -6   4   8        226.28        260.90         2.86 o
  -5   4   8         89.65         99.73         2.05 o
  -4   4   8        486.81        460.07         3.19 o
  -3   4   8        226.23        222.89         2.50 o
  -2   4   8        241.62        246.95         2.84 o
  -1   4   8        774.73        771.70         4.20 o
   0   4   8        748.22        739.97         4.01 o
   1   4   8        298.32        300.03         2.75 o
   2   4   8       2194.24       2266.67         6.23 o
   3   4   8        161.07        168.36         2.32 o
   4   4   8       1262.92       1306.48         4.71 o
   5   4   8        403.73        358.68         2.90 o
   6   4   8        227.31        154.76         3.20 o
  -7   5   8          0.28          0.23         2.18 o
  -6   5   8        667.77        781.61         4.06 o
  -5   5   8       1167.61       1377.11         5.10 o
  -4   5   8         47.83         43.76         1.88 o
  -3   5   8       2130.63       2043.32         5.95 o
  -2   5   8        529.51        519.81         3.58 o
  -1   5   8        167.97        165.18         2.30 o
   0   5   8       1741.44       1709.24         5.74 o
   1   5   8         15.92         17.44         1.78 o
   2   5   8        205.18        202.50         2.59 o
   3   5   8        315.69        299.05         2.94 o
   4   5   8        206.48        190.82         2.59 o
   5   5   8        357.36        328.98         3.07 o
  -6   6   8        167.97        185.27         2.78 o
  -5   6   8        462.70        540.68         3.69 o
  -4   6   8         15.09         21.61         1.94 o
  -3   6   8          3.56          9.08         2.36 o
  -2   6   8        761.59        727.48         4.02 o
  -1   6   8         14.36         13.18         1.55 o
   0   6   8        686.08        669.50         3.48 o
   1   6   8       1043.11        975.61         4.53 o
   2   6   8        117.15        107.51         2.09 o
   3   6   8       1077.95       1052.18         4.98 o
   4   6   8        154.06        169.66         2.84 o
  -5   7   8         29.73         35.78         2.43 o
  -4   7   8        310.97        364.40         2.67 o
  -3   7   8        218.21        264.41         2.63 o
  -2   7   8        102.43        113.37         1.88 o
  -1   7   8        151.40        168.58         2.05 o
   0   7   8        375.68        434.63         2.69 o
   1   7   8         92.37        110.39         2.28 o
   2   7   8        482.56        505.96         3.63 o
  -3   8   8        179.65        201.46         2.26 o
  -2   8   8        193.16        218.46         2.28 o
  -1   8   8         80.36         99.35         1.86 o
   0   8   8        366.89        434.61         2.98 o
  -1  -8   9         85.56         77.50         2.36 o
   0  -8   9        347.96        315.77         2.92 o
   1  -8   9        101.44         94.71         2.22 o
  -3  -7   9        103.42         97.14         2.24 o
  -2  -7   9        379.04        386.53         2.96 o
  -1  -7   9        122.93        115.76         2.47 o
   0  -7   9       1415.56       1378.46         4.72 o
   1  -7   9        179.70        182.18         2.61 o
   2  -7   9        132.37        141.25         2.09 o
   3  -7   9         39.74         38.60         2.34 o
   4  -7   9        256.49        173.44         2.61 o
  -5  -6   9         19.76         20.22         1.94 o
  -4  -6   9         36.33         38.94         2.13 o
  -3  -6   9        218.81        222.01         2.46 o
  -2  -6   9         99.96         96.50         2.36 o
  -1  -6   9        177.31        178.63         2.53 o
   0  -6   9        253.37        254.57         2.57 o
   1  -6   9        306.74        310.83         2.84 o
   2  -6   9       1404.01       1429.46         4.68 o
   3  -6   9        123.60        121.11         2.45 o
   4  -6   9         25.50         27.75         2.05 o
   5  -6   9        223.87        221.14         2.78 o
  -6  -5   9          1.84          2.24         1.71 o
  -5  -5   9         75.47         75.49         2.17 o
  -4  -5   9          9.00         10.79         1.86 o
  -3  -5   9         31.07         34.99         2.09 o
  -2  -5   9         38.33         44.27         1.84 o
  -1  -5   9        103.34        104.35         2.01 o
   0  -5   9        195.63        201.45         2.46 o
   1  -5   9          0.14          2.18         1.74 o
   2  -5   9         95.13        105.49         2.40 o
   3  -5   9         24.98         31.29         1.97 o
   4  -5   9         10.98         14.20         1.99 o
   5  -5   9         15.22         14.72         2.18 o
  -7  -4   9         24.00         23.44         1.86 o
  -6  -4   9         10.70         13.30         1.84 o
  -5  -4   9        101.63         97.57         2.13 o
  -4  -4   9         47.73         55.07         1.95 o
  -3  -4   9         54.53         57.77         2.05 o
  -2  -4   9        153.86        160.60         2.36 o
  -1  -4   9        874.52        878.41         3.97 o
   0  -4   9        109.38        116.12         2.19 o
   1  -4   9         48.36         48.15         2.05 o
   2  -4   9       1097.26       1125.45         4.35 o
   3  -4   9         84.75         88.82         2.24 o
   4  -4   9        502.27        514.39         3.25 o
   5  -4   9        246.97        264.62         2.76 o
   6  -4   9        128.45        134.16         2.59 o
  -7  -3   9        317.59        337.00         3.38 o
  -6  -3   9        594.68        610.41         3.38 o
  -5  -3   9        198.04        209.63         2.34 o
  -4  -3   9        134.53        136.98         2.32 o
  -3  -3   9        932.35        936.12         4.02 o
  -2  -3   9          2.84          3.93         2.07 o
  -1  -3   9        281.35        270.84         2.90 o
   0  -3   9        354.46        331.54         3.25 o
   1  -3   9       1943.32       1897.77         6.33 o
   2  -3   9         58.93         64.29         2.43 o
   3  -3   9        373.33        387.24         3.23 o
   4  -3   9        309.37        332.61         3.25 o
   5  -3   9         51.29         54.97         2.40 o
   6  -3   9         79.09         92.13         2.43 o
  -8  -2   9        451.71        513.86         2.94 o
  -7  -2   9         68.24         68.30         2.19 o
  -6  -2   9        649.47        690.20         3.46 o
  -5  -2   9        111.60        114.84         2.09 o
  -4  -2   9        104.14        102.63         2.01 o
  -3  -2   9         22.17         23.42         1.97 o
  -2  -2   9        397.75        390.61         3.35 o
  -1  -2   9         29.70         25.87         2.17 o
   0  -2   9          3.90          6.50         2.53 o
   1  -2   9       1118.92       1086.11         5.17 o
   2  -2   9        195.31        204.35         3.15 o
   3  -2   9        396.71        417.05         3.38 o
   4  -2   9          6.09          7.01         2.03 o
   5  -2   9        144.17        160.75         2.55 o
   6  -2   9          3.05          3.62         2.24 o
   7  -2   9         99.70        103.43         2.72 o
  -8  -1   9        575.98        511.36         2.85 o
  -7  -1   9        668.14        447.96         2.77 o
  -6  -1   9       2455.19       2283.77         5.63 o
  -5  -1   9        136.28        116.46         1.99 o
  -4  -1   9        125.07        122.35         2.30 o
  -3  -1   9       2160.80       2175.85         6.47 o
  -2  -1   9        176.28        172.73         3.13 o
  -1  -1   9         30.02         28.35         3.16 o
   0  -1   9        319.55        319.03         4.38 o
   1  -1   9       2566.32       2364.86         7.43 o
   2  -1   9        488.25        486.72         4.04 o
   3  -1   9       1584.08       1663.83         5.69 o
   4  -1   9         10.93         12.19         2.13 o
   5  -1   9         21.25         23.61         1.95 o
   6  -1   9        140.45        162.37         2.68 o
   7  -1   9          3.09          3.74         1.97 o
  -8   0   9         29.22         30.76         1.71 o
  -7   0   9        152.96        153.87         1.94 o
  -6   0   9       1619.64       1654.32         5.06 o
  -5   0   9       1407.52       1417.22         4.86 o
  -4   0   9       1942.28       1981.85         6.08 o
  -3   0   9        528.33        532.44         3.85 o
  -2   0   9        234.67        215.93         3.46 o
  -1   0   9       2292.72       2164.49         7.84 o
   0   0   9       1118.55       1033.19         6.05 o
   1   0   9        329.90        309.83         3.71 o
   2   0   9       1502.98       1525.59         6.00 o
   3   0   9       2239.09       2349.00         6.67 o
   4   0   9        883.65        934.14         4.40 o
   5   0   9       1096.82       1234.51         4.79 o
   6   0   9         53.87         60.93         2.22 o
   7   0   9         78.10         85.91         2.28 o
  -8   1   9         12.72         14.89         1.86 o
  -7   1   9          0.11          0.77         1.80 o
  -6   1   9       1193.38       1196.94         4.48 o
  -5   1   9        486.64        501.06         3.19 o
  -4   1   9       2724.27       2804.59         7.06 o
  -3   1   9        105.86        110.05         2.57 o
  -2   1   9         84.33         92.72         2.84 o
  -1   1   9       1079.67       1018.07         5.72 o
   0   1   9         68.33         66.59         3.16 o
   1   1   9         46.97         47.27         2.80 o
   2   1   9         65.47         71.87         2.84 o
   3   1   9        712.30        723.53         4.03 o
   4   1   9         73.22         79.58         2.61 o
   5   1   9        764.90        815.25         3.93 o
   6   1   9         78.69         83.18         2.38 o
  -8   2   9        257.36        298.82         2.59 o
  -7   2   9         21.03         28.59         1.97 o
  -6   2   9        633.75        648.50         3.60 o
  -5   2   9        819.81        833.17         3.99 o
  -4   2   9       2914.20       2996.98         7.18 o
  -3   2   9        620.66        651.57         4.05 o
  -2   2   9        374.13        389.95         3.62 o
  -1   2   9       1314.60       1303.67         6.00 o
   0   2   9       2103.11       2155.31         7.19 o
   1   2   9       2740.53       2674.71         7.70 o
   2   2   9         88.87         92.29         2.80 o
   3   2   9        667.84        676.36         3.97 o
   4   2   9       1017.42       1042.58         4.46 o
   5   2   9       1324.53       1396.19         4.93 o
   6   2   9         23.58         27.04         2.18 o
  -8   3   9         40.41         47.03         2.40 o
  -7   3   9        530.46        578.72         3.67 o
  -6   3   9         73.14         79.74         1.90 o
  -5   3   9         19.22         26.83         1.90 o
  -4   3   9       1345.28       1409.42         5.07 o
  -3   3   9        957.99       1007.70         4.52 o
  -2   3   9       1656.19       1723.08         6.20 o
  -1   3   9         44.98         61.55         2.43 o
   0   3   9        199.25        200.10         3.05 o
   1   3   9       1324.45       1365.52         5.33 o
   2   3   9       1031.41       1026.74         4.54 o
   3   3   9        540.62        563.72         3.54 o
   4   3   9         12.37         13.47         1.95 o
   5   3   9        277.54        284.76         2.96 o
   6   3   9        526.93        479.52         3.32 o
  -7   4   9        118.18        137.47         2.65 o
  -6   4   9         17.18         20.64         2.11 o
  -5   4   9          1.76          2.89         1.74 o
  -4   4   9        428.34        442.86         3.15 o
  -3   4   9         43.31         41.21         1.86 o
  -2   4   9        424.78        419.77         3.27 o
  -1   4   9         13.29         11.78         1.78 o
   0   4   9         59.64         58.60         2.36 o
   1   4   9       1421.81       1446.97         5.15 o
   2   4   9        626.63        619.12         3.60 o
   3   4   9        443.69        449.03         3.25 o
   4   4   9          8.96          7.84         1.82 o
   5   4   9        161.90        149.61         2.65 o
  -7   5   9        284.19        342.77         3.32 o
  -6   5   9        563.45        670.34         4.04 o
  -5   5   9        545.79        632.09         4.10 o
  -4   5   9          2.58          3.43         1.74 o
  -3   5   9        219.87        213.81         2.53 o
  -2   5   9       1750.45       1718.86         5.55 o
  -1   5   9         57.57         62.20         2.28 o
   0   5   9        124.32        133.03         2.28 o
   1   5   9       1492.04       1510.25         5.28 o
   2   5   9        674.46        689.58         3.79 o
   3   5   9       1314.48       1339.31         5.08 o
   4   5   9        408.38        353.96         3.00 o
  -6   6   9         86.49        101.24         2.65 o
  -5   6   9        162.68        194.53         2.78 o
  -4   6   9         66.29         71.00         2.61 o
  -3   6   9        291.50        281.03         2.67 o
  -2   6   9          1.41          4.73         1.94 o
  -1   6   9          2.27          4.69         1.67 o
   0   6   9        212.64        220.24         2.84 o
   1   6   9          1.74          1.78         1.84 o
   2   6   9         66.15         62.07         1.92 o
   3   6   9        612.90        555.75         3.60 o
  -5   7   9        160.90        192.81         3.11 o
  -4   7   9        108.55        126.84         2.38 o
  -3   7   9         37.87         41.91         1.82 o
  -2   7   9        132.27        154.73         2.15 o
  -1   7   9         12.69         13.70         1.92 o
   0   7   9        106.57        126.40         2.24 o
   1   7   9        242.32        315.38         2.55 o
   2   7   9         92.56        108.41         2.19 o
  -3  -7  10        563.51        540.01         3.54 o
  -2  -7  10         67.68         64.21         1.96 o
  -1  -7  10       1131.54       1126.11         3.92 o
   0  -7  10         22.52         23.44         1.78 o
   1  -7  10        210.99        212.68         2.47 o
   2  -7  10        624.20        624.68         3.46 o
   3  -7  10          2.10          2.72         2.09 o
  -5  -6  10        543.30        524.48         3.75 o
  -4  -6  10         95.66         91.69         2.26 o
  -3  -6  10        779.52        777.25         3.79 o
  -2  -6  10        204.44        202.92         2.65 o
  -1  -6  10         71.79         71.46         2.45 o
   0  -6  10       3326.70       3255.89         6.85 o
   1  -6  10        226.66        209.57         2.69 o
   2  -6  10        902.61        921.71         4.03 o
   3  -6  10        983.12        948.68         4.26 o
   4  -6  10         33.13         35.38         2.11 o
  -6  -5  10        219.75        212.23         2.53 o
  -5  -5  10        256.83        273.95         2.59 o
  -4  -5  10       1560.66       1579.07         4.86 o
  -3  -5  10        415.85        421.30         3.02 o
  -2  -5  10        658.17        647.18         3.39 o
  -1  -5  10       2426.51       2437.80         6.02 o
   0  -5  10         47.20         50.83         2.03 o
   1  -5  10       2259.67       2286.36         5.82 o
   2  -5  10          4.77          6.04         2.09 o
   3  -5  10        581.52        600.83         3.63 o
   4  -5  10        110.37        110.53         2.43 o
   5  -5  10         49.69         51.11         2.24 o
  -6  -4  10        275.63        282.56         2.65 o
  -5  -4  10        275.34        283.45         2.63 o
  -4  -4  10         49.91         48.53         2.11 o
  -3  -4  10        823.02        856.23         3.80 o
  -2  -4  10          6.74          9.94         1.80 o
  -1  -4  10          6.40          8.64         2.36 o
   0  -4  10       3240.83       3229.68         7.09 o
   1  -4  10       1072.50       1092.25         4.46 o
   2  -4  10       5148.98       5346.65         8.80 o
   3  -4  10        202.41        206.87         2.80 o
   4  -4  10        192.48        204.75         2.65 o
   5  -4  10       1858.83       1959.95         5.89 o
   6  -4  10          0.15         -0.92         2.34 o
  -7  -3  10        928.27        959.71         4.20 o
  -6  -3  10          0.75         -0.63         1.76 o
  -5  -3  10       3419.32       3548.45         7.11 o
  -4  -3  10        852.46        886.66         3.86 o
  -3  -3  10        617.08        589.93         3.56 o
  -2  -3  10       3226.17       3200.11         7.35 o
  -1  -3  10        247.45        249.70         3.13 o
   0  -3  10        172.66        193.55         3.15 o
   1  -3  10       2707.32       2730.77         7.44 o
   2  -3  10        330.48        335.07         3.02 o
   3  -3  10       4364.90       4575.62         8.34 o
   4  -3  10         53.10         60.43         2.53 o
   5  -3  10        539.64        583.96         3.98 o
   6  -3  10        729.55        776.98         4.50 o
  -7  -2  10          1.17          2.49         2.03 o
  -6  -2  10        749.08        790.28         3.73 o
  -5  -2  10         84.61         81.33         2.19 o
  -4  -2  10        737.04        745.49         3.83 o
  -3  -2  10        338.87        348.16         3.13 o
  -2  -2  10        468.30        481.09         3.73 o
  -1  -2  10        298.14        300.49         3.27 o
   0  -2  10        226.03        235.95         3.40 o
   1  -2  10         99.43         98.15         2.99 o
   2  -2  10       2889.56       2887.16         7.39 o
   3  -2  10        310.09        314.68         3.23 o
   4  -2  10       1597.04       1719.16         5.62 o
   5  -2  10        338.11        361.26         3.25 o
   6  -2  10        163.17        191.71         2.97 o
  -8  -1  10        150.80        135.56         1.69 o
  -7  -1  10        165.58        163.58         2.42 o
  -6  -1  10          1.96          1.42         1.80 o
  -5  -1  10       2928.91       3019.24         6.40 o
  -4  -1  10         12.04         12.51         1.80 o
  -3  -1  10       2138.22       2193.47         6.56 o
  -2  -1  10       3364.55       3246.37         8.16 o
  -1  -1  10        104.39        101.10         3.09 o
   0  -1  10       3532.62       3304.40         8.72 o
   1  -1  10       3184.45       3007.92         7.91 o
   2  -1  10        155.51        163.87         2.94 o
   3  -1  10       6097.08       6475.38        10.31 o
   4  -1  10         48.99         58.36         2.78 o
   5  -1  10       1945.57       2178.63         6.23 o
   6  -1  10        116.34        130.42         2.57 o
  -8   0  10         36.47         37.41         1.71 o
  -7   0  10        968.06       1007.06         4.18 o
  -6   0  10        153.53        160.36         2.24 o
  -5   0  10        395.36        406.37         3.13 o
  -4   0  10       1149.59       1220.00         4.82 o
  -3   0  10        121.23        126.84         2.93 o
  -2   0  10       1428.05       1367.28         5.85 o
  -1   0  10        217.39        196.09         3.30 o
   0   0  10         17.82         19.70         2.43 o
   1   0  10       1376.51       1327.71         5.59 o
   2   0  10         43.89         48.11         2.57 o
   3   0  10        229.50        265.50         3.09 o
   4   0  10       2634.23       2819.17         6.87 o
   5   0  10          0.06          1.17         2.40 o
   6   0  10       1085.40       1213.39         4.90 o
  -8   1  10         43.48         44.19         1.99 o
  -7   1  10          0.17          0.36         1.84 o
  -6   1  10        527.29        545.33         3.29 o
  -5   1  10        247.29        267.12         2.82 o
  -4   1  10        722.56        749.91         4.03 o
  -3   1  10       2797.39       2799.80         7.50 o
  -2   1  10       1259.82       1223.51         5.70 o
  -1   1  10       1165.13       1076.34         5.46 o
   0   1  10       2207.83       2107.06         7.24 o
   1   1  10        982.82        933.50         4.99 o
   2   1  10        742.99        756.04         4.36 o
   3   1  10       1596.29       1644.03         5.55 o
   4   1  10        390.68        424.63         3.38 o
   5   1  10       1115.02       1227.49         4.75 o
   6   1  10        117.33        138.89         2.53 o
  -8   2  10         52.91         60.39         1.84 o
  -7   2  10       1178.72       1261.47         4.57 o
  -6   2  10        197.99        202.52         2.40 o
  -5   2  10       1636.22       1657.56         5.29 o
  -4   2  10        220.33        236.23         2.74 o
  -3   2  10        301.16        296.78         3.09 o
  -2   2  10       3153.38       3205.21         8.37 o
  -1   2  10         74.09         79.84         2.97 o
   0   2  10       1239.61       1178.09         5.41 o
   1   2  10       1583.08       1514.21         5.88 o
   2   2  10        271.74        279.71         3.15 o
   3   2  10       1169.41       1172.70         4.85 o
   4   2  10         79.15         75.76         2.47 o
   5   2  10         21.69         26.39         2.30 o
   6   2  10        581.40        645.70         3.79 o
  -7   3  10         36.03         41.66         2.36 o
  -6   3  10        376.19        392.16         3.13 o
  -5   3  10        526.87        536.50         3.35 o
  -4   3  10       2640.72       2775.77         6.97 o
  -3   3  10         72.99         79.87         2.38 o
  -2   3  10        992.25       1013.65         4.91 o
  -1   3  10       2134.72       2082.09         6.61 o
   0   3  10        411.40        404.44         3.33 o
   1   3  10       2459.39       2478.14         7.05 o
   2   3  10       1166.03       1200.08         5.06 o
   3   3  10        568.76        585.57         3.71 o
   4   3  10       1927.70       1953.81         5.74 o
   5   3  10         51.95         53.63         2.22 o
  -7   4  10        381.39        418.50         3.36 o
  -6   4  10         15.55         17.55         1.90 o
  -5   4  10       2235.74       2379.33         6.42 o
  -4   4  10          8.74         11.02         1.82 o
  -3   4  10       2188.64       2251.44         6.46 o
  -2   4  10        247.62        250.30         2.75 o
  -1   4  10        561.90        539.35         3.56 o
   0   4  10        368.59        367.67         3.40 o
   1   4  10         43.88         46.31         2.18 o
   2   4  10          6.45          7.38         1.86 o
   3   4  10        328.93        325.40         3.00 o
   4   4  10         18.91         20.89         2.03 o
   5   4  10        166.46        155.67         2.57 o
  -6   5  10         10.20          8.20         2.28 o
  -5   5  10        133.35        140.64         2.51 o
  -4   5  10       2579.77       2576.98         6.82 o
  -3   5  10        545.41        536.39         3.62 o
  -2   5  10       3023.44       3031.10         7.33 o
  -1   5  10        534.05        552.17         3.77 o
   0   5  10         92.31         90.00         2.36 o
   1   5  10       1642.72       1650.43         5.40 o
   2   5  10         42.35         44.14         2.41 o
   3   5  10        186.91        189.23         2.84 o
   4   5  10        743.69        689.07         4.06 o
  -6   6  10        379.19        468.60         3.86 o
  -5   6  10        155.40        187.23         3.09 o
  -4   6  10         17.67         20.98         1.88 o
  -3   6  10       1613.96       1603.20         5.53 o
  -2   6  10         49.61         51.83         2.30 o
  -1   6  10       2341.87       2339.42         6.75 o
   0   6  10         36.04         36.74         2.03 o
   1   6  10        242.97        242.74         2.80 o
   2   6  10        607.30        574.96         3.54 o
   3   6  10         18.77         17.99         1.84 o
  -4   7  10        247.25        283.68         3.45 o
  -3   7  10        178.32        212.61         2.40 o
  -2   7  10        839.43       1039.95         3.93 o
  -1   7  10         63.31         59.00         1.57 o
   0   7  10        168.75        169.33         2.09 o
   1   7  10        268.87        396.33         3.28 o
  -2  -7  11         21.33         18.36         2.05 o
  -1  -7  11          0.04          1.36         2.17 o
   0  -7  11        310.03        304.28         2.98 o
   1  -7  11         48.51         43.12         2.11 o
   2  -7  11         39.93         39.21         2.15 o
  -4  -6  11        164.78        153.64         2.53 o
  -3  -6  11         51.01         50.89         2.20 o
  -2  -6  11         54.12         55.45         1.99 o
  -1  -6  11        478.98        478.27         3.23 o
   0  -6  11          0.00          1.13         2.03 o
   1  -6  11          7.90         11.15         1.82 o
   2  -6  11        532.50        509.98         3.46 o
   3  -6  11        131.44        137.27         2.53 o
   4  -6  11        214.68        227.17         3.01 o
  -5  -5  11        307.74        321.05         2.99 o
  -4  -5  11        363.87        349.15         2.88 o
  -3  -5  11        168.07        165.22         2.63 o
  -2  -5  11         29.01         26.39         1.78 o
  -1  -5  11         45.44         50.10         2.18 o
   0  -5  11         14.10         15.08         2.03 o
   1  -5  11        162.46        165.40         2.59 o
   2  -5  11        231.88        238.35         2.78 o
   3  -5  11          8.62         10.08         1.94 o
   4  -5  11        259.94        258.22         2.69 o
   5  -5  11         26.56         26.00         2.34 o
  -6  -4  11        214.14        222.75         2.63 o
  -5  -4  11       1692.31       1602.18         5.09 o
  -4  -4  11       1031.51        978.62         4.01 o
  -3  -4  11        114.81        118.56         2.49 o
  -2  -4  11         38.30         40.99         2.05 o
  -1  -4  11       1035.43       1032.82         4.32 o
   0  -4  11         52.69         52.02         2.47 o
   1  -4  11        198.08        193.22         2.80 o
   2  -4  11        349.09        356.11         3.23 o
   3  -4  11        360.00        358.05         2.98 o
   4  -4  11        555.40        579.89         3.77 o
   5  -4  11        111.47        123.15         2.67 o
  -7  -3  11         54.77         54.97         1.90 o
  -6  -3  11          0.23          2.38         2.09 o
  -5  -3  11        479.43        499.75         3.36 o
  -4  -3  11       1283.50       1314.72         4.81 o
  -3  -3  11       2534.94       2521.19         6.56 o
  -2  -3  11       1097.82       1068.63         4.66 o
  -1  -3  11         21.75         27.54         2.28 o
   0  -3  11        164.08        173.28         2.90 o
   1  -3  11       2050.79       2113.32         6.75 o
   2  -3  11        119.85        126.40         2.78 o
   3  -3  11        228.42        241.53         3.78 o
   4  -3  11        602.08        634.41         4.25 o
   5  -3  11        399.04        428.82         3.84 o
   6  -3  11        591.06        652.42         4.11 o
  -7  -2  11          1.07          0.38         1.88 o
  -6  -2  11        154.91        155.29         2.44 o
  -5  -2  11        530.52        537.51         3.48 o
  -4  -2  11        524.56        527.66         3.56 o
  -3  -2  11       1188.62       1207.99         4.99 o
  -2  -2  11        760.71        717.22         4.15 o
  -1  -2  11         26.18         30.91         2.41 o
   0  -2  11         39.71         41.86         2.93 o
   1  -2  11        215.75        218.49         3.05 o
   2  -2  11        236.74        243.07         2.99 o
   3  -2  11         88.78         96.80         2.61 o
   4  -2  11         71.67         78.73         2.40 o
   5  -2  11          2.61          3.37         2.07 o
   6  -2  11        440.01        450.70         3.90 o
  -7  -1  11        335.78        358.06         3.17 o
  -6  -1  11        612.54        630.63         3.69 o
  -5  -1  11          8.45         10.02         1.97 o
  -4  -1  11        190.84        198.06         2.71 o
  -3  -1  11       2762.24       2764.79         7.17 o
  -2  -1  11       1897.25       1741.53         6.15 o
  -1  -1  11       1479.30       1373.04         5.79 o
   0  -1  11          1.93          1.94         2.36 o
   1  -1  11       2136.57       2015.30         6.40 o
   2  -1  11       1058.59       1036.90         4.87 o
   3  -1  11       2267.31       2325.61         6.49 o
   4  -1  11         69.11         79.13         2.59 o
   5  -1  11         28.41         30.72         2.30 o
   6  -1  11        777.09        876.23         4.31 o
  -8   0  11         25.30         27.52         2.01 o
  -7   0  11          1.13          2.74         2.07 o
  -6   0  11       1337.74       1421.96         4.91 o
  -5   0  11        173.26        181.56         2.74 o
  -4   0  11       1038.10       1096.96         4.65 o
  -3   0  11        635.67        622.96         3.97 o
  -2   0  11        508.09        490.41         3.79 o
  -1   0  11       1884.21       1763.81         6.24 o
   0   0  11        703.86        681.92         4.61 o
   1   0  11         14.91         17.48         2.95 o
   2   0  11        259.61        271.36         3.01 o
   3   0  11       1873.05       2010.99         6.22 o
   4   0  11        640.42        718.03         4.16 o
   5   0  11        561.58        639.64         3.77 o
   6   0  11         56.02         63.79         2.57 o
  -8   1  11        109.41        126.44         2.05 o
  -7   1  11        135.16        142.29         2.44 o
  -6   1  11        633.73        676.72         3.81 o
  -5   1  11        203.86        220.32         2.69 o
  -4   1  11        186.01        192.70         2.80 o
  -3   1  11         12.78         20.14         2.30 o
  -2   1  11        115.58        111.32         2.86 o
  -1   1  11        587.08        558.10         4.35 o
   0   1  11        178.73        160.91         2.96 o
   1   1  11          5.16         24.03         2.30 o
   2   1  11        474.64        476.90         3.85 o
   3   1  11       1238.99       1255.65         4.97 o
   4   1  11        465.34        485.93         3.48 o
   5   1  11        310.49        339.11         3.34 o
   6   1  11         20.66         24.22         2.34 o
  -7   2  11         41.78         44.04         2.07 o
  -6   2  11        546.19        583.08         3.42 o
  -5   2  11        478.32        492.65         3.42 o
  -4   2  11       3496.19       3609.95         8.02 o
  -3   2  11        189.98        177.56         2.61 o
  -2   2  11        133.59        129.36         3.01 o
  -1   2  11       1216.82       1136.65         5.01 o
   0   2  11        966.39        888.94         4.71 o
   1   2  11        377.65        355.57         3.48 o
   2   2  11         44.70         42.17         2.84 o
   3   2  11        843.86        856.81         4.34 o
   4   2  11       1318.48       1354.63         4.95 o
   5   2  11       1251.13       1349.37         5.02 o
  -7   3  11          1.77          4.31         2.15 o
  -6   3  11          6.22          6.61         2.05 o
  -5   3  11         40.52         47.15         2.36 o
  -4   3  11        219.78        228.86         2.84 o
  -3   3  11        378.02        383.84         3.27 o
  -2   3  11       1170.29       1157.75         4.95 o
  -1   3  11         34.03         32.87         2.22 o
   0   3  11        295.12        277.31         3.09 o
   1   3  11        665.34        665.95         4.18 o
   2   3  11         12.41         17.02         2.36 o
   3   3  11          0.29          3.10         2.03 o
   4   3  11        133.52        132.10         2.63 o
   5   3  11        866.90        924.99         4.45 o
  -7   4  11          6.80          8.43         2.24 o
  -6   4  11         44.50         50.27         2.36 o
  -5   4  11          0.63          3.93         1.95 o
  -4   4  11        999.00       1047.02         4.65 o
  -3   4  11        109.37        110.28         2.53 o
  -2   4  11        895.10        915.38         4.47 o
  -1   4  11         64.23         68.97         2.24 o
   0   4  11         14.20         14.79         2.30 o
   1   4  11         95.73         89.44         2.43 o
   2   4  11          2.47          9.02         2.05 o
   3   4  11        103.73        107.19         2.65 o
   4   4  11        219.32        221.82         2.88 o
  -6   5  11         77.09         90.04         2.84 o
  -5   5  11         81.48         83.87         2.13 o
  -4   5  11          0.61          3.35         1.82 o
  -3   5  11         39.57         41.15         2.20 o
  -2   5  11        737.23        735.85         4.12 o
  -1   5  11        393.72        403.27         3.17 o
   0   5  11        686.27        670.03         3.95 o
   1   5  11         38.95         40.38         2.30 o
   2   5  11         77.18         72.59         2.24 o
   3   5  11        311.94        299.30         2.96 o
   4   5  11         12.39         10.77         2.03 o
  -5   6  11         28.68         28.53         2.49 o
  -4   6  11         36.74         34.97         1.80 o
  -3   6  11        131.73        133.83         2.51 o
  -2   6  11         21.23         21.27         1.95 o
  -1   6  11          1.66          3.12         2.15 o
   0   6  11        149.35        159.90         2.61 o
   1   6  11          9.86         12.45         1.94 o
   2   6  11        134.34        141.57         2.70 o
  -3   7  11         12.96         14.81         1.76 o
  -2   7  11          0.29          0.96         1.84 o
  -1   7  11          1.15          6.84         1.88 o
   0   7  11        122.74        138.61         2.34 o
  -2  -7  12        440.86        279.38         3.00 o
  -1  -7  12          4.97          6.07         2.03 o
   0  -7  12        407.39        359.61         3.11 o
   1  -7  12        701.59        625.01         3.87 o
  -4  -6  12       1423.39       1336.73         5.00 o
  -3  -6  12         26.49         28.36         2.47 o
  -2  -6  12        510.42        505.65         3.36 o
  -1  -6  12        998.48        990.41         4.20 o
   0  -6  12         70.33         67.24         2.22 o
   1  -6  12        479.02        480.93         3.50 o
   2  -6  12        253.69        253.52         2.94 o
   3  -6  12         57.28         62.50         2.26 o
  -5  -5  12         71.35         69.56         2.28 o
  -4  -5  12         11.11          9.60         1.97 o
  -3  -5  12        153.68        159.37         2.63 o
  -2  -5  12         56.95         54.66         2.45 o
  -1  -5  12        564.29        564.69         3.50 o
   0  -5  12        805.14        795.09         3.87 o
   1  -5  12        584.27        583.13         3.52 o
   2  -5  12        371.50        396.93         3.03 o
   3  -5  12       1236.69       1275.46         4.98 o
   4  -5  12         12.38         15.12         2.20 o
  -6  -4  12         68.80         65.07         2.19 o
  -5  -4  12        269.86        261.31         2.99 o
  -4  -4  12       1524.92       1540.54         5.26 o
  -3  -4  12         25.22         27.06         2.26 o
  -2  -4  12       1952.34       1942.12         5.67 o
  -1  -4  12        967.87        987.39         4.38 o
   0  -4  12        248.16        249.98         2.99 o
   1  -4  12       2197.50       2301.02         6.20 o
   2  -4  12        364.92        371.04         3.07 o
   3  -4  12        203.53        212.40         2.80 o
   4  -4  12        884.53        943.86         4.51 o
   5  -4  12        188.67        213.31         3.15 o
  -6  -3  12        430.00        463.17         3.13 o
  -5  -3  12          7.91          8.30         2.05 o
  -4  -3  12        603.92        613.59         3.64 o
  -3  -3  12         66.20         69.64         2.47 o
  -2  -3  12          2.80          4.02         2.18 o
  -1  -3  12       1706.49       1689.22         5.86 o
   0  -3  12         38.71         40.19         2.72 o
   1  -3  12        455.13        473.67         3.94 o
   2  -3  12        916.90        951.18         4.78 o
   3  -3  12          0.68          0.75         2.45 o
   4  -3  12        402.91        434.78         3.76 o
   5  -3  12        508.41        550.41         4.11 o
  -7  -2  12        112.58        114.90         2.45 o
  -6  -2  12         84.94         92.00         2.36 o
  -5  -2  12       1457.60       1533.78         5.07 o
  -4  -2  12        206.13        206.58         2.76 o
  -3  -2  12       1523.98       1484.62         5.39 o
  -2  -2  12       2224.25       2117.39         6.45 o
  -1  -2  12       1596.46       1500.72         5.63 o
   0  -2  12       1480.68       1483.81         5.74 o
   1  -2  12       1906.23       1918.58         6.10 o
   2  -2  12        660.14        652.87         3.85 o
   3  -2  12        317.30        338.80         3.19 o
   4  -2  12        199.24        216.29         2.94 o
   5  -2  12         34.18         39.34         2.49 o
   6  -2  12         96.95        106.40         2.80 o
  -7  -1  12        338.73        352.35         3.01 o
  -6  -1  12        817.98        866.14         4.16 o
  -5  -1  12        171.97        183.54         2.65 o
  -4  -1  12       2013.41       2053.71         6.07 o
  -3  -1  12        401.52        370.08         3.29 o
  -2  -1  12        626.72        589.26         3.99 o
  -1  -1  12        480.41        456.24         3.73 o
   0  -1  12         65.38         63.61         2.68 o
   1  -1  12       1925.86       1801.65         5.80 o
   2  -1  12        535.10        527.18         3.77 o
   3  -1  12          1.60          2.51         2.51 o
   4  -1  12       1710.74       1874.18         5.71 o
   5  -1  12          9.06          7.49         2.30 o
   6  -1  12        105.63        108.07         2.74 o
  -7   0  12          0.80          2.03         2.18 o
  -6   0  12       1088.02       1144.79         4.53 o
  -5   0  12        836.89        885.64         4.36 o
  -4   0  12          6.73         11.46         2.20 o
  -3   0  12       5736.53       5670.76         9.97 o
  -2   0  12        329.40        306.07         3.05 o
  -1   0  12       2422.01       2284.84         6.55 o
   0   0  12        559.93        551.81         3.72 o
   1   0  12        583.15        563.28         3.83 o
   2   0  12       2119.02       2142.87         6.33 o
   3   0  12        335.02        367.41         3.17 o
   4   0  12        872.02        953.20         4.53 o
   5   0  12        872.64        985.51         4.56 o
   6   0  12          1.38          1.07         2.32 o
  -7   1  12        707.35        780.43         4.08 o
  -6   1  12        358.35        401.21         3.30 o
  -5   1  12        162.10        180.11         2.57 o
  -4   1  12       2213.91       2295.75         6.52 o
  -3   1  12         53.09         57.26         2.55 o
  -2   1  12       2598.03       2415.15         6.89 o
  -1   1  12        365.63        334.09         3.21 o
   0   1  12        676.53        635.68         4.16 o
   1   1  12        125.43        132.30         3.09 o
   2   1  12          1.03         -0.23         2.36 o
   3   1  12        189.59        188.73         2.88 o
   4   1  12        386.45        407.20         3.44 o
   5   1  12          0.89         -0.38         2.30 o
  -7   2  12         30.81         32.67         1.99 o
  -6   2  12        957.51       1019.79         4.38 o
  -5   2  12         51.04         53.78         2.20 o
  -4   2  12        139.69        149.91         2.76 o
  -3   2  12       3367.99       3277.18         7.64 o
  -2   2  12       1324.27       1202.83         5.03 o
  -1   2  12       7034.28       6528.76        10.97 o
   0   2  12         52.78         53.34         2.36 o
   1   2  12       1464.66       1356.63         5.25 o
   2   2  12       2577.87       2459.89         6.75 o
   3   2  12        214.04        206.34         3.03 o
   4   2  12       1475.76       1508.98         5.36 o
   5   2  12        362.33        393.15         3.51 o
  -7   3  12        286.11        296.34         2.96 o
  -6   3  12        142.11        156.58         2.63 o
  -5   3  12       1115.34       1200.52         4.84 o
  -4   3  12         76.46         82.68         2.45 o
  -3   3  12        214.86        223.72         2.86 o
  -2   3  12        661.79        620.39         3.81 o
  -1   3  12        664.45        603.21         3.95 o
   0   3  12       3011.34       2811.83         7.21 o
   1   3  12        452.74        422.21         3.52 o
   2   3  12        740.08        721.04         4.24 o
   3   3  12        677.25        664.69         3.94 o
   4   3  12          1.78          1.51         2.15 o
   5   3  12        472.01        512.42         3.69 o
  -6   4  12        313.68        331.72         3.05 o
  -5   4  12         14.14         15.71         1.78 o
  -4   4  12        934.90        908.71         4.40 o
  -3   4  12        266.89        267.50         3.09 o
  -2   4  12         10.97         11.77         2.24 o
  -1   4  12       2532.46       2376.39         6.59 o
   0   4  12        150.40        145.61         2.46 o
   1   4  12       1209.40       1172.89         4.81 o
   2   4  12        378.31        363.12         3.42 o
   3   4  12        298.50        307.62         3.36 o
   4   4  12        859.51        885.41         4.39 o
  -6   5  12        159.40        157.77         2.63 o
  -5   5  12        903.12        899.62         4.47 o
  -4   5  12         15.53         20.79         2.09 o
  -3   5  12       1992.54       2004.40         6.17 o
  -2   5  12        147.26        143.74         2.57 o
  -1   5  12        170.28        163.25         2.78 o
   0   5  12       2042.08       2023.66         6.29 o
   1   5  12        452.45        469.25         3.59 o
   2   5  12       1314.11       1291.35         5.12 o
   3   5  12         16.69         18.24         2.28 o
  -5   6  12         19.76         22.48         2.47 o
  -4   6  12        126.24        115.58         2.49 o
  -3   6  12         37.20         36.01         2.07 o
  -2   6  12        553.55        556.15         3.88 o
  -1   6  12         34.29         34.73         2.05 o
   0   6  12        107.92        107.16         2.40 o
   1   6  12        692.01        697.37         4.16 o
   2   6  12         39.66         37.98         2.43 o
  -2   7  12          0.36         -1.49         1.49 o
  -1   7  12        357.47        304.11         2.67 o
  -3  -6  13        694.71        643.60         3.89 o
  -2  -6  13        352.64        348.47         3.09 o
  -1  -6  13       1569.55       1568.46         5.18 o
   0  -6  13         39.27         38.39         2.30 o
   1  -6  13         54.82         55.75         2.34 o
   2  -6  13        257.24        262.60         2.94 o
  -5  -5  13         77.03         60.34         2.28 o
  -4  -5  13          0.93          2.30         2.15 o
  -3  -5  13        104.26        103.30         2.40 o
  -2  -5  13        233.06        221.49         2.80 o
  -1  -5  13        612.34        602.66         3.58 o
   0  -5  13        106.75        111.49         2.55 o
   1  -5  13        150.89        162.50         2.40 o
   2  -5  13        249.75        249.27         2.82 o
   3  -5  13         31.76         33.17         2.61 o
   4  -5  13        208.56        230.54         3.26 o
  -5  -4  13        661.81        657.81         3.81 o
  -4  -4  13        490.37        502.63         3.44 o
  -3  -4  13          2.62          8.39         2.18 o
  -2  -4  13        280.03        281.18         2.99 o
  -1  -4  13       1870.46       1901.68         5.80 o
   0  -4  13        692.80        702.41         4.08 o
   1  -4  13        277.13        301.94         3.17 o
   2  -4  13        120.96        134.24         2.93 o
   3  -4  13        452.93        488.60         3.57 o
   4  -4  13        877.85        931.61         4.66 o
  -6  -3  13         18.78         16.73         1.78 o
  -5  -3  13        514.74        521.40         3.54 o
  -4  -3  13        409.75        416.63         3.50 o
  -3  -3  13        714.14        708.66         4.04 o
  -2  -3  13        178.09        175.19         2.78 o
  -1  -3  13         44.84         42.07         2.68 o
   0  -3  13        398.70        418.98         3.69 o
   1  -3  13       1389.38       1476.46         5.76 o
   2  -3  13         43.27         52.15         2.80 o
   3  -3  13         61.21         70.00         3.24 o
   4  -3  13        957.61       1020.66         4.99 o
   5  -3  13        284.14        330.51         3.38 o
  -7  -2  13         36.93         42.07         2.30 o
  -6  -2  13         25.57         27.29         1.94 o
  -5  -2  13        562.24        580.71         3.63 o
  -4  -2  13        234.34        229.58         2.90 o
  -3  -2  13        950.39        922.62         4.38 o
  -2  -2  13         67.49         64.01         2.51 o
  -1  -2  13         36.08         38.75         2.68 o
   0  -2  13         67.07         67.71         2.57 o
   1  -2  13        648.82        662.06         4.02 o
   2  -2  13         53.51         55.43         2.70 o
   3  -2  13         12.56         13.74         2.66 o
   4  -2  13        551.86        592.03         3.52 o
   5  -2  13        213.67        227.68         3.07 o
  -7  -1  13         14.52         22.30         2.15 o
  -6  -1  13        358.10        384.49         3.05 o
  -5  -1  13        189.76        199.67         2.76 o
  -4  -1  13        404.39        414.18         3.23 o
  -3  -1  13       1673.83       1633.16         5.61 o
  -2  -1  13       1838.47       1737.54         5.87 o
  -1  -1  13        492.07        478.99         3.67 o
   0  -1  13          1.73          2.40         2.53 o
   1  -1  13        670.38        628.65         4.16 o
   2  -1  13        657.63        668.54         3.87 o
   3  -1  13        303.23        315.42         3.00 o
   4  -1  13        181.16        190.25         2.95 o
   5  -1  13        395.28        454.88         3.65 o
  -7   0  13        110.72        118.58         2.51 o
  -6   0  13          2.25          3.77         2.05 o
  -5   0  13         39.74         40.86         2.47 o
  -4   0  13        112.66        112.16         2.59 o
  -3   0  13        314.61        304.00         3.09 o
  -2   0  13        207.45        202.50         3.09 o
  -1   0  13       1035.34        973.78         4.40 o
   0   0  13        780.00        741.63         4.22 o
   1   0  13         34.18         33.37         2.55 o
   2   0  13         24.92         29.82         2.26 o
   3   0  13        218.66        236.82         3.15 o
   4   0  13          4.85          7.86         2.18 o
   5   0  13          8.29         14.35         2.61 o
  -7   1  13        186.45        205.66         2.93 o
  -6   1  13         70.94         79.07         2.26 o
  -5   1  13         43.37         44.73         2.38 o
  -4   1  13          8.88         11.75         2.17 o
  -3   1  13        481.43        460.25         3.67 o
  -2   1  13        265.05        229.49         2.90 o
  -1   1  13       1079.30        981.53         4.58 o
   0   1  13         12.16         13.49         2.32 o
   1   1  13        151.99        149.98         2.88 o
   2   1  13        147.19        143.75         2.88 o
   3   1  13         86.14         86.31         2.42 o
   4   1  13         22.99         25.24         2.26 o
   5   1  13          3.36          5.67         2.38 o
  -7   2  13        251.62        268.69         3.07 o
  -6   2  13         41.17         43.50         2.18 o
  -5   2  13          6.91          8.03         2.40 o
  -4   2  13        550.01        583.80         3.87 o
  -3   2  13         26.13         23.97         2.49 o
  -2   2  13        241.29        212.21         3.03 o
  -1   2  13        590.97        523.80         3.58 o
   0   2  13        750.47        712.57         4.12 o
   1   2  13        636.96        563.82         3.75 o
   2   2  13        335.56        313.46         3.05 o
   3   2  13        117.21        119.90         2.63 o
   4   2  13         57.01         64.67         2.49 o
   5   2  13        230.19        247.60         2.99 o
  -7   3  13        311.48        346.83         3.19 o
  -6   3  13         81.07         85.67         2.49 o
  -5   3  13        489.94        502.30         3.71 o
  -4   3  13         80.23         81.22         2.53 o
  -3   3  13          4.45          6.40         2.30 o
  -2   3  13        512.66        470.43         3.62 o
  -1   3  13         16.64         21.19         2.18 o
   0   3  13        101.96         92.84         2.57 o
   1   3  13         80.12         78.58         2.59 o
   2   3  13         70.61         70.77         2.55 o
   3   3  13        112.76        120.10         2.72 o
   4   3  13         45.59         49.52         2.49 o
  -6   4  13         97.20         98.31         2.49 o
  -5   4  13         11.12         13.83         2.13 o
  -4   4  13         20.96         17.65         2.13 o
  -3   4  13         65.97         63.03         2.26 o
  -2   4  13        364.67        339.09         3.19 o
  -1   4  13         32.91         32.25         2.07 o
   0   4  13         48.80         49.33         2.41 o
   1   4  13        105.64         99.36         2.49 o
   2   4  13         11.77         12.00         2.15 o
   3   4  13         23.56         24.47         2.43 o
  -5   5  13        611.25        608.14         4.00 o
  -4   5  13         49.35         45.48         1.99 o
  -3   5  13          2.22         -0.27         2.07 o
  -2   5  13        737.15        714.14         4.10 o
  -1   5  13        543.50        508.02         3.63 o
   0   5  13        905.81        889.03         4.51 o
   1   5  13         22.61         20.47         2.38 o
   2   5  13         15.39         17.21         2.09 o
  -4   6  13         70.26         54.40         2.36 o
  -3   6  13         72.33         73.74         2.42 o
  -2   6  13         15.74         18.76         2.01 o
  -1   6  13          4.94          3.74         2.13 o
   0   6  13        726.95        639.22         4.25 o
   1   6  13        148.41        143.00         2.70 o
  -2  -6  14          1.86          5.88         2.34 o
  -1  -6  14        241.88        241.33         3.15 o
   0  -6  14        444.19        456.01         3.48 o
   1  -6  14          2.38          8.81         2.47 o
  -4  -5  14        724.35        723.19         4.17 o
  -3  -5  14         48.83         50.35         2.49 o
  -2  -5  14        908.57        935.31         4.43 o
  -1  -5  14        310.34        315.69         3.19 o
   0  -5  14        496.01        501.61         3.50 o
   1  -5  14        246.56        249.84         3.05 o
   2  -5  14        343.09        354.60         3.15 o
   3  -5  14        122.09        134.12         2.72 o
  -5  -4  14         10.45         10.35         2.28 o
  -4  -4  14         50.79         50.37         2.51 o
  -3  -4  14        933.77        928.57         4.34 o
  -2  -4  14        528.73        507.42         3.73 o
  -1  -4  14       1254.82       1299.43         5.18 o
   0  -4  14         20.52         26.08         2.24 o
   1  -4  14         35.67         41.47         2.59 o
   2  -4  14       1092.30       1173.05         4.88 o
   3  -4  14        110.43        117.22         2.80 o
   4  -4  14        230.65        240.91         3.03 o
  -6  -3  14          2.40          3.83         2.22 o
  -5  -3  14       1242.60       1246.54         4.86 o
  -4  -3  14        189.58        188.22         2.93 o
  -3  -3  14        308.67        293.18         3.15 o
  -2  -3  14       3762.01       3682.22         8.05 o
  -1  -3  14         30.02         30.64         2.49 o
   0  -3  14       3664.47       3788.17         8.34 o
   1  -3  14         13.34         20.16         2.68 o
   2  -3  14        538.34        570.64         4.29 o
   3  -3  14        404.96        433.37         3.98 o
   4  -3  14          2.14          7.30         2.51 o
  -6  -2  14        162.53        173.05         2.82 o
  -5  -2  14          5.79          6.80         2.09 o
  -4  -2  14         62.91         65.73         2.34 o
  -3  -2  14        372.40        424.91         3.50 o
  -2  -2  14          1.70          6.55         2.05 o
  -1  -2  14       2734.19       2687.68         7.09 o
   0  -2  14        102.92         99.02         2.90 o
   1  -2  14       1977.08       2001.09         6.10 o
   2  -2  14         78.98         81.57         2.36 o
   3  -2  14         81.69         86.05         2.47 o
   4  -2  14        245.62        248.93         3.09 o
   5  -2  14        108.44        120.76         2.84 o
  -7  -1  14         23.66         25.47         2.26 o
  -6  -1  14         94.45         91.68         2.53 o
  -5  -1  14       1206.35       1217.52         4.85 o
  -4  -1  14        178.82        181.16         2.70 o
  -3  -1  14       1675.98       1638.84         5.41 o
  -2  -1  14       1976.18       1889.02         5.87 o
  -1  -1  14         38.50         43.16         2.53 o
   0  -1  14       8047.14       7909.20        11.14 o
   1  -1  14         23.99         33.17         2.45 o
   2  -1  14       2502.78       2534.48         6.49 o
   3  -1  14        488.20        505.50         3.46 o
   4  -1  14         15.73         22.30         2.47 o
   5  -1  14        774.25        857.63         4.43 o
  -7   0  14        792.13        877.00         4.64 o
  -6   0  14         40.42         44.35         2.51 o
  -5   0  14        220.66        220.42         2.90 o
  -4   0  14        624.36        626.25         3.71 o
  -3   0  14          1.32          3.53         2.32 o
  -2   0  14       1025.47        972.89         4.46 o
  -1   0  14        101.57        103.64         2.51 o
   0   0  14         49.03         46.46         2.43 o
   1   0  14       2439.42       2328.36         6.28 o
   2   0  14       1029.62       1071.23         4.53 o
   3   0  14        997.34       1022.20         4.65 o
   4   0  14         37.87         42.12         2.64 o
   5   0  14          0.02          3.85         2.47 o
  -7   1  14         30.34         37.39         2.22 o
  -6   1  14        300.99        330.00         3.13 o
  -5   1  14        264.43        270.15         2.84 o
  -4   1  14          1.16          2.53         2.05 o
  -3   1  14       3005.05       2832.99         6.81 o
  -2   1  14        201.59        174.88         2.51 o
  -1   1  14        994.14        891.28         4.36 o
   0   1  14       3553.67       3218.76         7.23 o
   1   1  14          0.19          1.90         2.13 o
   2   1  14       2211.35       2182.31         6.20 o
   3   1  14         32.41         30.09         2.17 o
   4   1  14        268.29        287.09         2.90 o
  -7   2  14        776.57        834.34         4.62 o
  -6   2  14          3.30          5.15         2.22 o
  -5   2  14        595.76        601.57         3.65 o
  -4   2  14        326.07        321.89         3.00 o
  -3   2  14         63.23         65.71         2.51 o
  -2   2  14       2217.05       2021.84         5.97 o
  -1   2  14        245.54        220.97         2.84 o
   0   2  14       1090.40       1004.87         4.56 o
   1   2  14        785.34        723.67         4.08 o
   2   2  14        433.91        417.44         3.46 o
   3   2  14       2056.13       1939.93         5.82 o
   4   2  14        124.49        138.36         2.78 o
  -6   3  14         69.09         77.36         2.22 o
  -5   3  14         48.59         53.19         2.22 o
  -4   3  14        244.63        247.44         2.90 o
  -3   3  14        239.52        226.81         2.80 o
  -2   3  14         26.35         28.29         2.22 o
  -1   3  14       1416.99       1236.44         4.82 o
   0   3  14          9.22         11.63         2.15 o
   1   3  14        789.38        735.45         4.16 o
   2   3  14        716.77        657.54         3.91 o
   3   3  14        208.67        198.07         2.80 o
   4   3  14        940.83        926.97         4.58 o
  -6   4  14        151.50        145.07         2.63 o
  -5   4  14        581.13        590.25         3.86 o
  -4   4  14        428.32        418.84         3.38 o
  -3   4  14         41.74         39.23         2.09 o
  -2   4  14       1228.72       1097.84         4.58 o
  -1   4  14        108.30         97.84         2.34 o
   0   4  14       1047.49        886.32         4.32 o
   1   4  14         10.80         10.23         2.28 o
   2   4  14         31.72         31.20         2.49 o
   3   4  14        428.06        382.41         3.65 o
  -5   5  14        108.08        103.51         2.57 o
  -4   5  14        118.76        113.79         2.68 o
  -3   5  14          7.32         11.55         2.17 o
  -2   5  14        175.94        168.46         2.76 o
  -1   5  14        740.42        666.18         4.00 o
   0   5  14         40.83         38.62         2.26 o
   1   5  14       1787.29       1736.64         5.92 o
   2   5  14         23.73         23.05         2.38 o
  -3   6  14         10.33          5.29         2.18 o
  -2   6  14        232.10        202.70         2.92 o
  -1   6  14         59.79         49.30         2.20 o
   0   6  14        196.34        175.13         2.76 o
  -3  -5  15        453.69        441.87         3.69 o
  -2  -5  15        187.35        184.77         3.09 o
  -1  -5  15        384.19        373.72         3.34 o
   0  -5  15          9.03         13.55         2.64 o
   1  -5  15          0.61          0.54         2.68 o
   2  -5  15        176.39        172.48         3.47 o
  -4  -4  15         12.52         15.90         2.45 o
  -3  -4  15          3.20          4.33         2.40 o
  -2  -4  15        447.28        444.05         3.42 o
  -1  -4  15        891.45        901.01         4.30 o
   0  -4  15        443.60        447.48         3.44 o
   1  -4  15        648.89        691.43         3.90 o
   2  -4  15        271.47        293.24         3.24 o
   3  -4  15         82.95         86.47         2.89 o
  -5  -3  15         64.39         59.88         2.34 o
  -4  -3  15          5.45          4.92         2.40 o
  -3  -3  15          2.94          6.34         2.30 o
  -2  -3  15         74.40         74.70         2.61 o
  -1  -3  15        343.13        337.18         3.42 o
   0  -3  15         87.68         94.55         2.66 o
   1  -3  15        436.55        451.99         3.59 o
   2  -3  15         94.72        104.29         2.82 o
   3  -3  15         59.55         64.78         2.78 o
   4  -3  15         10.48         16.94         2.61 o
  -6  -2  15        234.17        229.42         3.03 o
  -5  -2  15         20.92         21.63         2.40 o
  -4  -2  15         68.30         69.16         2.63 o
  -3  -2  15         25.32         24.97         2.38 o
  -2  -2  15        105.16        104.46         2.63 o
  -1  -2  15         83.96         80.46         2.65 o
   0  -2  15         85.43         82.82         2.63 o
   1  -2  15        503.66        507.51         3.73 o
   2  -2  15          3.30          3.91         2.49 o
   3  -2  15         45.83         53.43         2.84 o
   4  -2  15        194.51        212.95         3.11 o
  -6  -1  15        578.88        591.54         3.79 o
  -5  -1  15        298.86        305.22         3.17 o
  -4  -1  15        135.13        131.90         2.68 o
  -3  -1  15        129.55        130.86         2.49 o
  -2  -1  15        432.17        428.61         3.32 o
  -1  -1  15        318.21        314.99         3.01 o
   0  -1  15         11.75         23.49         2.51 o
   1  -1  15        148.33        153.07         2.78 o
   2  -1  15        405.55        415.13         3.25 o
   3  -1  15        308.81        327.64         3.11 o
   4  -1  15          0.41         -0.27         2.26 o
  -6   0  15        240.36        250.39         3.05 o
  -5   0  15         36.53         40.28         2.41 o
  -4   0  15        708.69        682.24         3.73 o
  -3   0  15          2.98          2.87         1.99 o
  -2   0  15        125.50        120.22         2.30 o
  -1   0  15        308.54        291.63         2.78 o
   0   0  15        356.73        342.79         2.92 o
   1   0  15        159.02        155.21         2.65 o
   2   0  15        168.97        164.78         2.65 o
   3   0  15        234.49        245.58         2.74 o
   4   0  15          1.90          3.74         2.40 o
  -6   1  15         61.30         65.61         2.61 o
  -5   1  15         10.76         12.15         2.05 o
  -4   1  15        470.04        447.92         3.38 o
  -3   1  15          9.63          9.81         2.18 o
  -2   1  15          8.62          6.44         2.05 o
  -1   1  15        458.34        411.51         3.23 o
   0   1  15        363.47        335.77         2.80 o
   1   1  15         47.84         47.46         2.32 o
   2   1  15         29.96         35.24         2.43 o
   3   1  15         25.85         27.56         2.18 o
   4   1  15          6.76         11.23         2.38 o
  -6   2  15         39.58         41.20         2.20 o
  -5   2  15          0.28          1.59         2.28 o
  -4   2  15        642.76        619.39         3.67 o
  -3   2  15        312.67        286.11         2.94 o
  -2   2  15        292.05        249.74         2.71 o
  -1   2  15        179.69        163.23         2.53 o
   0   2  15        479.09        411.90         3.15 o
   1   2  15       1594.44       1479.70         5.09 o
   2   2  15        684.23        609.39         3.58 o
   3   2  15        129.00        129.85         2.80 o
   4   2  15         16.06         13.55         2.20 o
  -6   3  15        256.74        266.06         3.03 o
  -5   3  15        301.52        307.57         3.22 o
  -4   3  15          1.99          3.53         2.09 o
  -3   3  15          4.98          7.07         1.94 o
  -2   3  15        338.46        301.41         3.13 o
  -1   3  15         13.37         13.72         2.30 o
   0   3  15          5.05          4.22         2.18 o
   1   3  15        366.69        336.24         3.28 o
   2   3  15        372.63        350.74         3.13 o
   3   3  15        492.24        451.88         3.50 o
  -5   4  15        199.76        197.31         2.84 o
  -4   4  15         36.77         35.59         2.38 o
  -3   4  15         46.45         45.23         2.36 o
  -2   4  15        466.61        420.39         3.25 o
  -1   4  15         42.58         40.98         2.26 o
   0   4  15         13.64         15.31         2.20 o
   1   4  15        792.12        671.53         4.16 o
   2   4  15        322.72        292.60         3.24 o
  -4   5  15        197.43        185.51         2.72 o
  -3   5  15         96.28         91.29         2.26 o
  -2   5  15        286.88        255.39         2.90 o
  -1   5  15        283.79        251.87         2.94 o
   0   5  15        323.84        279.24         3.01 o
   1   5  15          0.27         -0.29         2.03 o
  -2  -5  16         11.70         15.37         2.30 o
  -1  -5  16          8.11          7.97         2.43 o
   0  -5  16        567.27        544.59         3.75 o
   1  -5  16         38.57         47.28         2.63 o
  -4  -4  16        842.53        816.75         4.22 o
  -3  -4  16          3.12          2.11         2.36 o
  -2  -4  16       1688.49       1680.83         5.40 o
  -1  -4  16         15.51         15.04         2.49 o
   0  -4  16          5.96         15.90         2.07 o
   1  -4  16       1487.40       1553.90         5.28 o
   2  -4  16        349.20        379.08         3.44 o
  -5  -3  16         10.72         12.32         2.24 o
  -4  -3  16        353.65        346.19         3.24 o
  -3  -3  16        147.31        151.92         2.95 o
  -2  -3  16         12.07         13.74         2.17 o
  -1  -3  16        754.58        764.82         4.14 o
   0  -3  16         68.44         77.48         2.74 o
   1  -3  16         66.17         67.97         2.76 o
   2  -3  16        689.45        749.64         4.54 o
   3  -3  16        153.47        177.48         2.97 o
  -5  -2  16        750.94        742.50         4.04 o
  -4  -2  16        185.47        188.50         2.78 o
  -3  -2  16        143.65        151.52         2.63 o
  -2  -2  16       2287.63       2272.04         6.24 o
  -1  -2  16          4.44          3.97         2.66 o
   0  -2  16       1412.67       1411.10         4.97 o
   1  -2  16        772.11        790.37         3.95 o
   2  -2  16         36.78         39.59         2.36 o
   3  -2  16       1416.53       1521.49         5.24 o
  -6  -1  16        159.10        160.78         2.72 o
  -5  -1  16         10.68         17.42         1.99 o
  -4  -1  16        554.27        544.85         3.36 o
  -3  -1  16          1.14          2.09         2.15 o
  -2  -1  16          3.30          9.08         2.13 o
  -1  -1  16       1040.45       1043.90         4.26 o
   0  -1  16        723.74        700.72         3.81 o
   1  -1  16       1590.97       1590.69         5.07 o
   2  -1  16         18.80         21.48         2.49 o
   3  -1  16          1.43          3.08         2.59 o
  -6   0  16        453.97        467.87         3.57 o
  -5   0  16         36.12         37.37         2.32 o
  -4   0  16        355.13        355.51         3.11 o
  -3   0  16        814.82        778.09         3.95 o
  -2   0  16        720.21        680.91         3.70 o
  -1   0  16        241.34        232.76         2.59 o
   0   0  16       1822.62       1755.41         5.22 o
   1   0  16          4.61          5.54         2.26 o
   2   0  16       1116.10       1144.35         4.40 o
   3   0  16        118.84        120.24         2.72 o
  -6   1  16          0.58          1.21         2.34 o
  -5   1  16        177.76        176.56         2.63 o
  -4   1  16        231.36        239.92         2.71 o
  -3   1  16        250.34        229.06         2.74 o
  -2   1  16        238.59        222.72         2.55 o
  -1   1  16        959.42        873.65         4.05 o
   0   1  16         40.49         40.59         2.49 o
   1   1  16       1420.11       1344.30         4.72 o
   2   1  16        201.75        203.33         3.11 o
   3   1  16        204.26        193.59         3.07 o
  -6   2  16        545.52        539.17         3.77 o
  -5   2  16        367.54        336.79         3.19 o
  -4   2  16        818.50        769.68         3.97 o
  -3   2  16        130.94        126.00         2.36 o
  -2   2  16        130.59        118.22         2.44 o
  -1   2  16       1097.30        967.63         4.11 o
   0   2  16        810.62        730.28         3.93 o
   1   2  16         69.54         66.80         2.59 o
   2   2  16       1989.08       1905.70         5.62 o
   3   2  16          6.22          5.61         2.43 o
  -5   3  16        590.54        583.35         3.69 o
  -4   3  16          8.62          8.76         2.17 o
  -3   3  16        968.05        845.22         4.26 o
  -2   3  16          4.35          4.69         2.09 o
  -1   3  16        453.92        379.47         2.96 o
   0   3  16         50.55         50.94         2.17 o
   1   3  16         52.13         54.11         2.45 o
   2   3  16          1.12          2.99         2.32 o
  -4   4  16        760.67        669.78         4.04 o
  -3   4  16          0.01          1.69         1.99 o
  -2   4  16        388.97        361.41         3.02 o
  -1   4  16        521.66        438.66         3.32 o
   0   4  16        144.91        133.45         2.65 o
   1   4  16        146.45        129.29         2.70 o
  -3   5  16        847.20        845.48         4.79 o
  -2   5  16         28.35         25.99         2.32 o
  -1   5  16        782.15        644.26         3.91 o
  -3  -4  17        191.28        176.77         2.80 o
  -2  -4  17         12.39         16.40         2.38 o
  -1  -4  17        230.75        229.12         2.86 o
   0  -4  17         97.88         99.54         2.61 o
   1  -4  17        206.18        202.11         3.09 o
  -4  -3  17          1.46          1.97         2.45 o
  -3  -3  17        202.94        201.92         2.80 o
  -2  -3  17        231.37        231.06         3.01 o
  -1  -3  17        120.91        129.75         2.74 o
   0  -3  17          2.02          4.56         2.34 o
   1  -3  17        229.79        235.81         3.38 o
   2  -3  17        231.88        261.00         3.13 o
  -5  -2  17         33.13         32.44         2.43 o
  -4  -2  17          8.84          8.47         2.32 o
  -3  -2  17        196.00        194.63         2.53 o
  -2  -2  17        117.75        124.55         2.40 o
  -1  -2  17          0.72          1.86         2.26 o
   0  -2  17         77.16         81.01         2.53 o
   1  -2  17        353.12        337.26         3.24 o
   2  -2  17         16.57         20.41         2.36 o
   3  -2  17        228.29        271.89         3.13 o
  -5  -1  17        191.83        173.95         2.63 o
  -4  -1  17        487.90        477.84         3.42 o
  -3  -1  17        232.54        228.37         2.90 o
  -2  -1  17        163.94        167.00         2.65 o
  -1  -1  17        509.90        492.39         3.23 o
   0  -1  17        259.18        248.96         2.76 o
   1  -1  17        249.13        250.84         2.94 o
   2  -1  17        347.29        363.19         3.26 o
   3  -1  17       1326.91       1413.39         4.98 o
  -5   0  17        476.25        452.92         3.46 o
  -4   0  17        623.71        607.93         3.65 o
  -3   0  17        253.20        246.44         2.59 o
  -2   0  17          6.39          8.91         1.88 o
  -1   0  17        139.99        138.40         2.42 o
   0   0  17        115.13        106.24         2.13 o
   1   0  17         25.11         25.70         2.17 o
   2   0  17         34.55         37.20         2.07 o
   3   0  17        179.61        196.17         3.01 o
  -5   1  17        361.42        347.77         3.24 o
  -4   1  17       1032.07        976.92         4.26 o
  -3   1  17          2.03          2.72         1.92 o
  -2   1  17         18.72         17.50         1.95 o
  -1   1  17        257.94        230.45         2.71 o
   0   1  17        173.91        162.44         2.46 o
   1   1  17         45.81         45.58         2.36 o
   2   1  17         22.07         21.54         2.18 o
  -5   2  17        157.35        145.50         2.59 o
  -4   2  17        875.54        802.70         3.79 o
  -3   2  17        818.66        722.95         3.70 o
  -2   2  17        645.78        549.44         3.29 o
  -1   2  17         91.11         83.53         2.32 o
   0   2  17        131.71        124.16         2.32 o
   1   2  17        847.95        802.30         3.99 o
   2   2  17         89.25         89.18         2.38 o
  -4   3  17        344.87        331.59         3.03 o
  -3   3  17          9.11          9.31         2.11 o
  -2   3  17        370.95        322.81         2.92 o
  -1   3  17          0.27          0.57         1.86 o
   0   3  17          9.99          8.93         2.20 o
   1   3  17         63.38         52.17         2.38 o
  -3   4  17        159.16        134.84         2.59 o
  -2   4  17        403.38        330.58         2.90 o
  -1   4  17         30.21         29.61         2.24 o
   0   4  17         25.03         22.25         2.05 o
  -3  -3  18        643.78        597.09         3.96 o
  -2  -3  18        343.36        333.68         3.26 o
  -1  -3  18        348.23        332.58         3.17 o
   0  -3  18        265.26        280.53         3.03 o
   1  -3  18        515.96        503.42         3.36 o
  -4  -2  18        289.30        291.60         3.07 o
  -3  -2  18          1.05          1.97         2.09 o
  -2  -2  18         17.11         20.35         2.34 o
  -1  -2  18         65.98         63.71         2.55 o
   0  -2  18        131.96        135.30         2.49 o
   1  -2  18          7.57          9.56         2.40 o
   2  -2  18        937.09       1223.59         5.03 o
  -4  -1  18         52.54         47.03         2.38 o
  -3  -1  18       1552.35       1508.90         4.93 o
  -2  -1  18          1.17          4.94         1.94 o
  -1  -1  18        261.59        247.90         2.61 o
   0  -1  18        485.20        465.86         3.17 o
   1  -1  18        121.48         99.44         2.47 o
   2  -1  18        273.71        296.68         3.01 o
  -4   0  18        268.40        261.75         2.78 o
  -3   0  18          0.57         -0.59         1.82 o
  -2   0  18        603.36        575.27         3.35 o
  -1   0  18        141.76        135.19         2.40 o
   0   0  18        250.96        227.45         2.67 o
   1   0  18          8.66         13.14         2.13 o
   2   0  18         65.35         76.04         2.53 o
  -4   1  18         24.62         25.49         2.09 o
  -3   1  18        961.63        878.20         3.70 o
  -2   1  18          0.35          0.17         1.97 o
  -1   1  18        885.78        767.29         3.60 o
   0   1  18        350.43        315.68         2.76 o
   1   1  18        287.80        264.45         2.92 o
   2   1  18        552.17        612.21         3.34 o
  -4   2  18         22.59         22.00         2.05 o
  -3   2  18        162.56        150.22         2.55 o
  -2   2  18        373.59        330.12         2.78 o
  -1   2  18        226.13        203.41         2.42 o
   0   2  18        857.41        745.74         3.56 o
   1   2  18          6.99          6.90         2.01 o
  -3   3  18          0.41          0.46         1.95 o
  -2   3  18        268.20        226.21         2.48 o
  -1   3  18        285.71        250.18         2.80 o
   0   3  18         22.70         21.71         2.24 o
  -2  -2  19        416.01        390.56         3.34 o
  -1  -2  19         35.86         35.38         2.41 o
   0  -2  19          3.11          4.69         2.17 o
  -3  -1  19        460.49        439.18         3.13 o
  -2  -1  19        776.34        658.49         3.79 o
  -1  -1  19        709.55        657.37         3.56 o
   0  -1  19        153.38        142.04         2.26 o
   1  -1  19        114.65         97.09         2.43 o
  -3   0  19         86.49         86.59         2.28 o
  -2   0  19          4.35          5.00         1.86 o
  -1   0  19        227.97        196.15         2.34 o
   0   0  19         37.94         35.99         2.05 o
   1   0  19         77.12         74.09         2.74 o
  -3   1  19          2.42          4.39         1.90 o
  -2   1  19         26.98         27.96         1.88 o
  -1   1  19        488.22        437.02         2.86 o
   0   1  19        190.02        182.08         2.42 o
  -2   2  19        291.90        251.74         2.59 o
  -1   2  19          3.09          4.02         1.82 o
                                                
