# Supplementary material for: Crystal structures of ZnCl2·2.5H2O, ZnCl2·3H2O and ZnCl2·4.5H2O
Source: Acta Crystallogr Sect E Struct Rep Online. 2014 Nov 15;70(Pt 12):515–8. doi: 10.1107/S1600536814024738 (PMC4257420; doi:10.1107/S1600536814024738)
Supplement: Supplementary file 4 [file e-70-00515-ZnCl2_4halbH2O_120Ksup4.hkl]

#
# h,k,l, Fc-squared, Fo-squared, sigma(Fo-squared), status flag
#
data_ZnCl2_4halbH2O_120K
_shelx_title ' '
_shelx_refln_list_code          4
_shelx_F_calc_maximum      379.69
_exptl_crystal_F_000       872.00
_reflns_d_resolution_high  0.7205

loop_
 _space_group_symop_operation_xyz
 'x, y, z'
 '-x+1/2, -y, z+1/2'
 'x+1/2, -y+1/2, -z'
 '-x, y+1/2, -z+1/2'

_cell_length_a     6.9795
_cell_length_b    12.5421
_cell_length_c    18.1849
_cell_angle_alpha  90.000
_cell_angle_beta   90.000
_cell_angle_gamma  90.000

_shelx_F_squared_multiplier     1.000

loop_
 _refln_index_h
 _refln_index_k
 _refln_index_l
 _refln_F_squared_calc
 _refln_F_squared_meas
 _refln_F_squared_sigma
 _refln_observed_status
   2   0   0      78508.70      94313.60       227.38 o
   4   0   0       3441.58       3673.67        54.12 o
   6   0   0         34.87         43.70        31.38 o
   8   0   0       1639.62       1838.26        37.78 o
   1   1   0         78.36        167.93        30.67 o
   2   1   0         25.74         44.88        28.30 o
   3   1   0          7.71         37.54        32.92 o
   4   1   0       2573.05       2646.06        45.60 o
   5   1   0        109.65        119.02        32.33 o
   6   1   0        994.73       1092.51        36.36 o
   7   1   0       3547.98       4096.70        46.19 o
   8   1   0        101.46        151.00        31.03 o
   9   1   0       1496.39       1642.97        39.79 o
   0   2   0      71534.16      71639.28       205.47 o
   1   2   0        995.98        975.38        36.83 o
   2   2   0      37719.89      40062.18       138.33 o
   3   2   0        281.75        321.30        36.48 o
   4   2   0      11128.79      11361.73        67.62 o
   5   2   0        417.17        424.09        34.70 o
   6   2   0         23.77         34.94        29.96 o
   7   2   0         41.18         57.08        28.90 o
   8   2   0        576.75        644.14        33.16 o
   9   2   0        114.31        111.20        34.23 o
   1   3   0       1692.73       1688.09        36.12 o
   2   3   0        121.80        145.19        26.05 o
   3   3   0       2544.89       2555.23        44.77 o
   4   3   0        232.98        245.50        33.04 o
   5   3   0       3380.75       3330.11        42.75 o
   6   3   0       2882.39       3064.23        41.45 o
   7   3   0       6404.03       6632.27        53.29 o
   8   3   0        135.48        147.33        30.20 o
   9   3   0       1183.59       1309.59        36.36 o
   0   4   0      43051.66      41828.20       115.11 o
   1   4   0      25989.85      25764.13        93.20 o
   2   4   0      11987.49      11939.54        68.10 o
   3   4   0      10910.54      10486.54        61.35 o
   4   4   0       7584.40       7597.46        54.71 o
   5   4   0         80.04         83.37        26.41 o
   6   4   0         66.53         80.29        26.41 o
   7   4   0        950.06        965.43        31.38 o
   8   4   0        453.83        430.61        33.28 o
   9   4   0         14.45          2.96        37.31 o
   1   5   0       7980.76       7536.35        53.17 o
   2   5   0       4372.59       4288.20        44.53 o
   3   5   0      19396.97      18863.97        72.72 o
   4   5   0       2400.76       2365.50        34.11 o
   5   5   0       8456.77       8255.81        53.17 o
   6   5   0        562.43        546.31        33.99 o
   7   5   0        514.77        534.47        32.21 o
   8   5   0         81.60         58.27        32.21 o
   9   5   0        148.65        202.99        35.29 o
   0   6   0       2239.48       2140.96        34.23 o
   1   6   0       2739.61       2861.36        33.99 o
   2   6   0       3352.08       3365.16        36.71 o
   3   6   0       2052.21       2041.84        31.27 o
   4   6   0        318.61        317.39        24.87 o
   5   6   0       6478.39       6355.97        48.32 o
   6   6   0          5.46         15.04        29.73 o
   7   6   0        308.96        304.36        27.83 o
   8   6   0        195.25        175.99        30.67 o
   9   6   0        743.84        705.01        36.00 o
   1   7   0      27033.86      26123.56        74.73 o
   2   7   0       4342.75       4144.90        35.77 o
   3   7   0      19511.60      19170.23        66.20 o
   4   7   0       3816.54       3768.65        35.77 o
   5   7   0       6241.54       6188.63        45.12 o
   6   7   0       3526.12       3537.24        40.86 o
   7   7   0        853.68        862.52        32.92 o
   8   7   0          0.56          5.92        29.37 o
   0   8   0          7.13         16.82        20.84 o
   1   8   0          6.07         11.13        18.71 o
   2   8   0        775.00        780.45        25.11 o
   3   8   0        452.96        454.89        22.38 o
   4   8   0        950.46        910.72        27.48 o
   5   8   0       5160.72       5100.74        38.96 o
   6   8   0        120.67        107.65        27.00 o
   7   8   0        705.66        707.97        30.20 o
   8   8   0         30.08         42.04        27.83 o
   1   9   0      14315.27      13918.38        52.94 o
   2   9   0       9796.00       9634.68        45.71 o
   3   9   0       1693.93       1681.34        27.12 o
   4   9   0       4188.73       4219.51        35.17 o
   5   9   0        681.67        693.99        28.42 o
   6   9   0        207.43        219.57        26.41 o
   7   9   0        618.81        582.43        30.91 o
   8   9   0        129.83        138.21        31.50 o
   0  10   0         56.20         65.61        20.13 o
   1  10   0       1968.00       1916.18        26.41 o
   2  10   0       1407.35       1383.01        25.46 o
   3  10   0       3217.28       3256.09        32.92 o
   4  10   0         82.43        100.78        22.15 o
   5  10   0        207.19        213.17        23.57 o
   6  10   0       2344.36       2329.26        33.40 o
   7  10   0          1.41          1.07        27.00 o
   1  11   0       6317.65       6085.24        36.71 o
   2  11   0        503.24        498.59        21.91 o
   3  11   0       1429.08       1441.04        26.76 o
   4  11   0        340.11        329.71        24.63 o
   5  11   0         38.93         31.03        22.26 o
   6  11   0        686.75        666.99        25.34 o
   7  11   0         66.41         81.48        26.88 o
   0  12   0       5675.02       5649.30        37.31 o
   1  12   0          0.23          5.33        19.78 o
   2  12   0       1626.43       1621.29        27.83 o
   3  12   0        293.53        317.86        22.62 o
   4  12   0        137.98        142.83        24.04 o
   5  12   0          3.18         -6.28        20.25 o
   6  12   0       2057.75       2098.92        31.38 o
   7  12   0         77.13         23.33        15.04 o
   1  13   0       2952.73       2942.61        29.49 o
   2  13   0        315.13        320.59        21.20 o
   3  13   0         15.90         26.17        20.96 o
   4  13   0        189.77        195.76        22.15 o
   5  13   0        417.29        446.60        24.04 o
   6  13   0        315.40        327.10        24.28 o
   0  14   0         51.02         46.42        18.95 o
   1  14   0          5.34         10.90        19.19 o
   2  14   0       1726.02       1734.75        26.41 o
   3  14   0         25.12         28.90        21.20 o
   4  14   0       4432.22       4492.37        35.77 o
   5  14   0        719.87        752.85        26.65 o
   1  15   0       1587.77       1570.49        26.05 o
   2  15   0         21.10         19.42        20.96 o
   3  15   0        280.24        278.43        21.20 o
   4  15   0         36.97         48.67        21.55 o
   0  16   0          0.15         12.91        22.86 o
   1  16   0          0.35        -10.90        21.55 o
   2  16   0          9.45         16.94        20.84 o
   3  16   0         26.90         22.86        21.20 o
   1  17   0        650.75        707.14        24.87 o
   1   0   1        576.06        699.80        48.32 o
   2   0   1        434.01        433.21        35.88 o
   3   0   1       9199.03       9539.46        83.26 o
   4   0   1       9720.59      10443.31        72.83 o
   5   0   1       1352.29       1537.45        37.54 o
   6   0   1       7011.68       7871.63        55.66 o
   7   0   1         55.34         76.27        34.82 o
   8   0   1       1592.62       1745.05        36.24 o
   9   0   1        262.51        265.87        30.67 o
  -9   1   1        135.41        139.98        34.46 o
  -8   1   1       1402.94       1527.85        38.13 o
  -7   1   1        504.78        522.98        35.41 o
  -6   1   1       2697.95       2869.77        42.52 o
  -5   1   1       1335.33       1393.55        33.75 o
  -4   1   1       4453.70       4898.94        47.96 o
  -3   1   1       2968.91       3341.59        54.24 o
  -2   1   1        644.64        651.12        30.67 o
  -1   1   1         47.09         73.43        30.44 o
   1   1   1         66.26         95.69        36.24 o
   2   1   1        729.37        718.39        33.75 o
   3   1   1       3069.73       3256.56        56.25 o
   4   1   1       4267.98       4450.33        52.70 o
   5   1   1       1189.64       1333.27        35.77 o
   6   1   1       2793.27       2973.52        45.24 o
   7   1   1        378.62        407.75        34.23 o
   8   1   1       1213.87       1393.32        35.06 o
   9   1   1        126.60        109.19        31.27 o
  -9   2   1         97.15         83.49        35.29 o
  -8   2   1       1240.94       1259.61        37.07 o
  -7   2   1        265.44        278.19        32.45 o
  -6   2   1       2318.47       2465.57        40.15 o
  -5   2   1       1739.43       1878.88        35.17 o
  -4   2   1      17333.04      18529.65        82.07 o
  -3   2   1       3441.20       3541.03        54.00 o
  -2   2   1       8386.86       8936.66        71.18 o
  -1   2   1       8164.27       8031.74        74.14 o
   0   2   1       2577.53       2628.30        45.36 o
   1   2   1       7996.21       8214.60        73.07 o
   2   2   1       9069.92       9540.41        69.99 o
   3   2   1       3436.73       3481.10        54.71 o
   4   2   1      18363.08      19152.11        85.39 o
   5   2   1       1558.17       1526.43        37.42 o
   6   2   1       2550.91       2745.54        42.40 o
   7   2   1        203.04        228.80        31.98 o
   8   2   1       1045.11       1152.91        34.70 o
   9   2   1        120.55        112.63        27.83 o
  -9   3   1       1753.02       1915.71        40.62 o
  -8   3   1        384.78        374.35        33.40 o
  -7   3   1       4712.87       4971.89        48.32 o
  -6   3   1       1347.22       1445.78        36.48 o
  -5   3   1       1344.94       1355.07        33.04 o
  -4   3   1       1870.08       1972.44        41.33 o
  -3   3   1        218.00        237.10        36.59 o
  -2   3   1      15360.70      15461.03        80.65 o
  -1   3   1       3063.94       3240.69        43.46 o
   0   3   1       1168.60       1132.54        32.33 o
   1   3   1       3201.74       3401.64        44.06 o
   2   3   1      14336.84      14866.88        77.22 o
   3   3   1        204.42        209.62        27.71 o
   4   3   1       1629.56       1686.67        38.49 o
   5   3   1       1404.29       1412.39        36.12 o
   6   3   1       1273.53       1279.27        35.53 o
   7   3   1       4530.70       4854.76        48.32 o
   8   3   1        299.04        307.09        35.65 o
   9   3   1       1346.08       1390.59        35.29 o
  -9   4   1        305.59        282.22        35.77 o
  -8   4   1       1652.35       1718.88        39.79 o
  -7   4   1       1294.03       1399.59        34.70 o
  -6   4   1       3901.67       3963.94        41.69 o
  -5   4   1       2643.25       2691.66        38.25 o
  -4   4   1       4906.93       4992.26        46.78 o
  -3   4   1       2646.93       2483.22        37.42 o
  -2   4   1       3187.60       3269.47        43.58 o
  -1   4   1       4049.09       4104.75        42.28 o
   0   4   1        130.15        155.26        20.13 o
   1   4   1       3702.07       3823.01        41.69 o
   2   4   1       3780.33       3782.51        44.06 o
   3   4   1       2509.59       2560.20        40.50 o
   4   4   1       5285.37       5042.12        45.60 o
   5   4   1       2340.32       2278.22        37.66 o
   6   4   1       4187.78       4025.17        46.31 o
   7   4   1       1243.94       1336.35        35.53 o
   8   4   1       1788.16       1902.92        40.38 o
   9   4   1        261.02        272.62        30.67 o
  -9   5   1       2845.70       2750.28        43.46 o
  -8   5   1        525.73        544.18        34.82 o
  -7   5   1       5557.98       5918.37        46.07 o
  -6   5   1        214.93        222.65        30.67 o
  -5   5   1       1024.93       1007.83        31.15 o
  -4   5   1       1909.39       1919.02        35.06 o
  -3   5   1       2719.51       2624.51        36.24 o
  -2   5   1       4219.18       4202.10        44.29 o
  -1   5   1       4702.89       4551.82        43.23 o
   0   5   1        674.68        631.70        25.82 o
   1   5   1       3914.20       3844.44        41.21 o
   2   5   1       4164.75       4207.43        45.48 o
   3   5   1       2425.06       2398.43        35.29 o
   4   5   1       2040.08       1992.21        31.38 o
   5   5   1        991.75        908.47        32.80 o
   6   5   1        216.44        226.79        31.62 o
   7   5   1       5065.70       5274.48        50.69 o
   8   5   1        535.66        580.30        32.57 o
   9   5   1       2839.64       2886.00        45.83 o
  -9   6   1        207.16        194.58        29.73 o
  -8   6   1       1128.46       1212.36        35.53 o
  -7   6   1        944.94        946.49        29.61 o
  -6   6   1       1793.27       1946.50        35.88 o
  -5   6   1       3833.50       3845.63        40.15 o
  -4   6   1       1579.03       1561.01        30.20 o
  -3   6   1       1129.41       1122.94        26.29 o
  -2   6   1        912.38        930.14        27.00 o
  -1   6   1        831.47        796.55        28.07 o
   0   6   1        377.55        357.66        26.29 o
   1   6   1        914.38        856.36        27.12 o
   2   6   1       1190.25       1178.72        27.48 o
   3   6   1       1036.85       1071.90        27.71 o
   4   6   1       1781.07       1760.68        31.03 o
   5   6   1       4017.59       3744.02        39.08 o
   6   6   1       2356.32       2195.91        36.36 o
   7   6   1       1160.17       1158.47        34.70 o
   8   6   1       1525.14       1590.15        39.32 o
   9   6   1        135.90        159.64        35.06 o
  -8   7   1        101.06         72.83        28.78 o
  -7   7   1        803.00        832.20        31.15 o
  -6   7   1        388.65        392.12        30.08 o
  -5   7   1       3268.63       3232.28        37.42 o
  -4   7   1         69.00         75.56        20.96 o
  -3   7   1       1395.20       1308.64        24.99 o
  -2   7   1       2870.25       2735.71        32.45 o
  -1   7   1      15983.21      15424.08        60.04 o
   0   7   1       9465.15       9229.29        48.67 o
   1   7   1      15567.51      15114.15        59.45 o
   2   7   1       2597.93       2563.52        32.45 o
   3   7   1       1177.91       1138.34        26.76 o
   4   7   1         37.84         52.11        21.55 o
   5   7   1       3189.03       3115.63        35.88 o
   6   7   1        420.70        389.39        31.15 o
   7   7   1       1076.32       1067.05        31.03 o
   8   7   1         48.26         49.86        31.74 o
  -8   8   1       1232.03       1169.96        33.52 o
  -7   8   1        292.62        292.16        28.66 o
  -6   8   1        660.56        649.94        28.19 o
  -5   8   1       1207.56       1176.59        27.83 o
  -4   8   1        331.37        317.86        25.94 o
  -3   8   1        318.60        307.92        23.45 o
  -2   8   1       1871.16       1759.74        26.76 o
  -1   8   1        560.01        531.63        23.69 o
   0   8   1       4233.31       4009.18        33.04 o
   1   8   1        564.16        521.92        21.91 o
   2   8   1       1836.80       1748.37        25.46 o
   3   8   1        370.45        352.68        23.09 o
   4   8   1        229.35        232.71        23.21 o
   5   8   1       1107.08       1140.12        28.90 o
   6   8   1        671.67        691.74        29.49 o
   7   8   1        332.35        299.39        27.95 o
   8   8   1       1393.16       1452.41        38.37 o
  -8   9   1        178.51        172.31        28.54 o
  -7   9   1       1064.46       1030.93        32.09 o
  -6   9   1        522.03        497.99        25.58 o
  -5   9   1       2865.21       2877.71        33.63 o
  -4   9   1       2589.10       2594.19        31.15 o
  -3   9   1       1460.81       1469.47        28.30 o
  -2   9   1       4406.93       4394.43        36.24 o
  -1   9   1      11057.22      10507.74        46.31 o
   0   9   1        539.92        512.32        20.25 o
   1   9   1      11197.76      10484.17        46.42 o
   2   9   1       4071.84       4034.52        32.33 o
   3   9   1       1602.73       1609.57        28.90 o
   4   9   1       2308.09       2291.37        29.73 o
   5   9   1       3124.00       3193.80        36.24 o
   6   9   1        425.49        414.15        27.12 o
   7   9   1       1135.15       1096.65        31.62 o
   8   9   1        215.23        223.71        32.09 o
  -7  10   1        305.00        309.93        28.66 o
  -6  10   1        954.57        932.87        27.36 o
  -5  10   1        213.07        227.86        22.03 o
  -4  10   1       1636.66       1650.31        29.13 o
  -3  10   1        206.46        207.96        21.20 o
  -2  10   1       1782.78       1719.00        28.19 o
  -1  10   1        393.53        387.62        21.44 o
   0  10   1        731.73        704.06        20.96 o
   1  10   1        365.96        360.62        20.25 o
   2  10   1       1890.15       1847.73        29.49 o
   3  10   1        129.33        136.67        20.84 o
   4  10   1       1515.66       1582.45        28.42 o
   5  10   1        230.76        241.36        21.08 o
   6  10   1        808.70        817.28        27.24 o
   7  10   1        349.77        315.26        29.49 o
  -7  11   1        268.12        200.62        27.00 o
  -6  11   1        161.69        154.67        24.87 o
  -5  11   1        580.16        640.70        24.75 o
  -4  11   1       1034.97       1031.75        26.41 o
  -3  11   1       4099.96       4104.87        33.04 o
  -2  11   1       6753.79       6500.69        37.78 o
  -1  11   1       4574.55       4486.33        33.63 o
   0  11   1       2302.22       2270.64        28.07 o
   1  11   1       4549.31       4493.67        34.58 o
   2  11   1       6841.38       6668.27        37.90 o
   3  11   1       4318.97       4421.19        34.82 o
   4  11   1        878.85        916.76        24.16 o
   5  11   1        755.42        786.84        25.58 o
   6  11   1        119.22        127.31        23.45 o
   7  11   1        177.25        187.35        27.36 o
  -6  12   1       1133.45       1148.64        29.02 o
  -5  12   1        649.63        694.70        26.17 o
  -4  12   1        186.26        202.51        23.45 o
  -3  12   1        605.41        648.64        24.04 o
  -2  12   1        265.25        270.14        25.46 o
  -1  12   1        936.17        961.05        23.09 o
   0  12   1       2930.20       2903.29        29.73 o
   1  12   1        975.64        973.72        21.67 o
   2  12   1        281.51        289.80        22.26 o
   3  12   1        758.67        763.87        22.26 o
   4  12   1        165.02        195.05        22.26 o
   5  12   1        705.32        718.39        24.04 o
   6  12   1        924.94        970.76        27.95 o
  -6  13   1        482.73        502.38        27.24 o
  -5  13   1        187.44        175.75        23.33 o
  -4  13   1       1018.10       1084.22        25.46 o
  -3  13   1        415.42        415.92        22.15 o
  -2  13   1       1227.92       1237.82        24.99 o
  -1  13   1       1568.43       1582.80        26.17 o
   0  13   1        685.82        685.23        24.16 o
   1  13   1       1710.79       1672.69        24.99 o
   2  13   1       1229.61       1200.52        24.99 o
   3  13   1        479.99        478.45        21.44 o
   4  13   1       1339.05       1371.17        25.58 o
   5  13   1        229.21        216.96        22.74 o
   6  13   1        456.23        512.44        25.70 o
  -5  14   1        705.59        705.25        25.34 o
  -4  14   1        460.22        461.16        23.57 o
  -3  14   1        997.29       1006.77        23.80 o
  -2  14   1        255.38        256.28        21.08 o
  -1  14   1        836.18        843.81        22.50 o
   0  14   1         11.29         22.03        22.03 o
   1  14   1        903.37        903.73        25.34 o
   2  14   1        216.29        223.00        20.37 o
   3  14   1       1016.87       1030.81        23.57 o
   4  14   1        447.93        448.02        24.28 o
   5  14   1        664.13        709.63        26.29 o
  -4  15   1       1196.22       1273.35        26.53 o
  -3  15   1        658.20        693.88        25.23 o
  -2  15   1        130.02        141.64        19.90 o
  -1  15   1        406.80        406.69        20.96 o
   0  15   1          7.49         23.92        22.15 o
   1  15   1        339.23        345.93        21.32 o
   2  15   1        146.71        148.15        21.08 o
   3  15   1        708.68        720.05        23.45 o
   4  15   1       1267.32       1304.38        27.12 o
  -3  16   1       1312.40       1338.49        25.94 o
  -2  16   1        501.24        530.92        22.74 o
  -1  16   1       1869.66       1878.29        27.48 o
   0  16   1       1205.16       1275.36        25.23 o
   1  16   1       1770.42       1839.20        27.12 o
   2  16   1        471.73        523.93        23.33 o
   3  16   1       1346.49       1387.63        27.83 o
  -1  17   1        308.49        328.29        23.57 o
   0  17   1          8.42         13.86        23.09 o
   1  17   1        311.32        345.10        23.69 o
   1   0   2      31545.83      34511.18       214.83 o
   2   0   2        318.88        346.76        35.17 o
   3   0   2      13416.56      14590.82        91.43 o
   4   0   2       5316.57       5829.91        55.42 o
   5   0   2          5.24          1.66        28.66 o
   6   0   2       1009.99       1077.35        31.50 o
   7   0   2         42.72         22.74        30.55 o
   8   0   2        385.06        401.95        34.23 o
   9   0   2        812.93        853.16        30.44 o
  -9   1   2        389.25        413.20        29.61 o
  -8   1   2        578.79        580.89        34.23 o
  -7   1   2        186.99        218.38        31.50 o
  -6   1   2       4544.80       4652.84        47.96 o
  -5   1   2        437.32        468.51        31.15 o
  -4   1   2       8578.65       9506.42        61.46 o
  -3   1   2      10897.69      12026.95        75.91 o
  -2   1   2       6006.53       6856.33        63.95 o
  -1   1   2      28080.38      29869.94       149.58 o
   0   1   2        266.02        340.25        30.20 o
   1   1   2      28168.53      28399.53       153.96 o
   2   1   2       6269.91       6725.59        71.18 o
   3   1   2      11400.74      11936.35        87.16 o
   4   1   2       8701.11       9099.97        65.37 o
   5   1   2        393.88        436.53        32.69 o
   6   1   2       4029.99       4378.80        47.25 o
   7   1   2        151.03        135.48        30.20 o
   8   1   2        440.11        485.68        29.73 o
   9   1   2        329.62        394.61        34.58 o
  -9   2   2        427.81        451.57        33.04 o
  -8   2   2       1692.30       1757.25        38.84 o
  -7   2   2        882.58        910.72        36.24 o
  -6   2   2       1772.68       1917.60        36.95 o
  -5   2   2       2587.78       2754.78        38.13 o
  -4   2   2       2939.76       3186.69        43.58 o
  -3   2   2      26217.92      29000.32       108.95 o
  -2   2   2      12314.31      13028.50        85.03 o
  -1   2   2      23483.65      23813.72       116.42 o
   0   2   2        111.00        127.67        29.49 o
   1   2   2      23823.00      24693.41       116.30 o
   2   2   2      11879.25      12539.39        76.74 o
   3   2   2      27031.25      28141.95       108.24 o
   4   2   2       2727.69       2745.42        43.58 o
   5   2   2       2494.07       2544.09        42.16 o
   6   2   2       2016.18       2072.27        38.49 o
   7   2   2        840.44        903.85        34.58 o
   8   2   2       1446.45       1631.12        34.58 o
   9   2   2        363.43        400.65        33.40 o
  -9   3   2        167.09        182.97        36.00 o
  -8   3   2       2451.36       2525.97        42.04 o
  -7   3   2        881.98        896.39        35.06 o
  -6   3   2       6966.51       7406.44        50.81 o
  -5   3   2       1370.28       1463.19        36.12 o
  -4   3   2       4686.27       4704.12        45.24 o
  -3   3   2      15641.14      16339.42        84.20 o
  -2   3   2        631.18        561.59        30.55 o
  -1   3   2       8950.36       8973.25        65.25 o
   0   3   2       2642.29       2673.18        39.20 o
   1   3   2       9289.73       9334.11        64.19 o
   2   3   2        468.17        487.45        30.79 o
   3   3   2      15161.92      15521.55        76.15 o
   4   3   2       4404.31       4513.92        46.19 o
   5   3   2       1717.06       1712.96        38.61 o
   6   3   2       6488.85       6627.17        56.14 o
   7   3   2        826.60        925.29        34.94 o
   8   3   2       2215.69       2373.79        39.67 o
   9   3   2        149.65        168.88        32.21 o
  -9   4   2        754.15        777.37        37.90 o
  -8   4   2       2572.73       2599.52        43.35 o
  -7   4   2        906.97        910.72        33.87 o
  -6   4   2       3143.89       3222.57        39.79 o
  -5   4   2        790.28        828.41        31.50 o
  -4   4   2       1343.69       1322.38        34.23 o
  -3   4   2      12706.38      13018.91        68.93 o
  -2   4   2       3851.59       3817.09        45.71 o
  -1   4   2       2540.37       2395.94        35.17 o
   0   4   2       3942.09       3938.00        41.81 o
   1   4   2       2623.74       2589.81        36.36 o
   2   4   2       3945.28       4016.52        45.00 o
   3   4   2      13285.96      13772.59        67.27 o
   4   4   2       1588.25       1497.54        34.58 o
   5   4   2        835.61        842.98        31.74 o
   6   4   2       2712.26       2696.99        38.49 o
   7   4   2        866.43        894.73        32.33 o
   8   4   2       2537.66       2694.26        42.40 o
   9   4   2        716.93        781.51        38.37 o
  -9   5   2        184.62        175.99        34.23 o
  -8   5   2        871.38        815.15        32.92 o
  -7   5   2        419.55        443.75        31.03 o
  -6   5   2       2718.62       2740.45        40.62 o
  -5   5   2        351.50        305.19        29.84 o
  -4   5   2       7367.47       7219.08        49.50 o
  -3   5   2        938.76        917.59        27.48 o
  -2   5   2       8067.05       7763.26        53.77 o
  -1   5   2      14577.35      14213.03        66.32 o
   0   5   2       6028.59       6052.44        47.25 o
   1   5   2      15210.59      14929.76        67.39 o
   2   5   2       8235.84       8195.65        53.06 o
   3   5   2        778.48        794.42        25.94 o
   4   5   2       7183.11       7282.20        48.56 o
   5   5   2        167.41        179.42        26.76 o
   6   5   2       2707.59       2710.25        39.56 o
   7   5   2        508.04        505.46        35.06 o
   8   5   2        693.67        702.76        36.59 o
   9   5   2        156.88        173.74        35.77 o
  -9   6   2        478.89        413.08        32.09 o
  -8   6   2        687.03        679.31        35.06 o
  -7   6   2       1665.97       1685.13        34.70 o
  -6   6   2        901.96        784.12        33.40 o
  -5   6   2       2221.47       2237.12        36.00 o
  -4   6   2       3048.33       2962.03        34.82 o
  -3   6   2       3383.54       3314.59        35.29 o
  -2   6   2       3923.25       3828.34        40.15 o
  -1   6   2      16935.86      16629.69        66.20 o
   0   6   2       6322.75       6090.81        45.12 o
   1   6   2      16217.61      15986.38        65.37 o
   2   6   2       3757.84       3642.64        36.71 o
   3   6   2       4050.26       4021.02        38.02 o
   4   6   2       3354.43       3393.11        35.88 o
   5   6   2       2625.74       2572.28        35.53 o
   6   6   2        861.77        808.04        30.79 o
   7   6   2       1647.74       1617.15        37.19 o
   8   6   2        726.24        707.02        36.48 o
   9   6   2        528.28        457.85        35.41 o
  -8   7   2        304.33        307.92        28.78 o
  -7   7   2        680.33        704.89        33.28 o
  -6   7   2        549.61        548.56        28.07 o
  -5   7   2       3942.99       3908.63        40.27 o
  -4   7   2       1782.53       1746.83        29.13 o
  -3   7   2       4731.47       4650.59        40.03 o
  -2   7   2       4331.76       4185.76        36.48 o
  -1   7   2       5733.02       5777.80        40.15 o
   0   7   2       5860.21       5766.90        40.50 o
   1   7   2       6352.83       6216.22        39.91 o
   2   7   2       4519.49       4544.24        36.59 o
   3   7   2       4394.73       4435.64        36.48 o
   4   7   2       1727.86       1706.80        29.02 o
   5   7   2       3532.13       3468.79        35.17 o
   6   7   2        578.75        543.12        29.37 o
   7   7   2        636.55        599.49        33.75 o
   8   7   2        322.05        313.48        30.32 o
  -8   8   2        212.47        198.61        27.83 o
  -7   8   2        304.30        339.30        29.49 o
  -6   8   2       1323.87       1304.61        33.28 o
  -5   8   2       4271.85       4216.19        37.19 o
  -4   8   2       2853.76       2860.06        33.75 o
  -3   8   2       4775.78       4771.03        38.25 o
  -2   8   2       8682.79       8254.86        45.60 o
  -1   8   2         22.39         31.50        18.36 o
   0   8   2       6983.72       6726.18        40.15 o
   1   8   2          6.55          8.53        23.09 o
   2   8   2       8298.28       8299.04        44.29 o
   3   8   2       4571.62       4532.28        34.34 o
   4   8   2       3186.60       3263.19        34.46 o
   5   8   2       4243.58       4243.55        36.12 o
   6   8   2       1339.94       1309.83        31.86 o
   7   8   2        391.60        353.63        26.05 o
   8   8   2        307.67        329.94        31.98 o
  -8   9   2        455.04        499.06        31.38 o
  -7   9   2        873.96        856.36        28.54 o
  -6   9   2       1348.79       1359.57        31.50 o
  -5   9   2       3886.52       3842.90        36.36 o
  -4   9   2        501.20        511.14        26.29 o
  -3   9   2       2418.43       2406.12        32.69 o
  -2   9   2       3778.68       3692.97        33.28 o
  -1   9   2        701.67        638.57        20.96 o
   0   9   2       2411.02       2304.87        27.24 o
   1   9   2        487.80        492.55        23.09 o
   2   9   2       3830.48       3791.27        31.98 o
   3   9   2       2359.09       2400.91        30.55 o
   4   9   2        567.91        546.08        22.86 o
   5   9   2       3631.45       3712.40        36.12 o
   6   9   2       1476.83       1463.78        30.20 o
   7   9   2        643.15        637.27        28.42 o
   8   9   2        438.72        463.89        31.86 o
  -7  10   2        437.98        341.43        29.61 o
  -6  10   2        261.87        263.03        26.76 o
  -5  10   2       2645.42       2684.55        31.98 o
  -4  10   2       3848.43       3881.28        33.63 o
  -3  10   2       1516.25       1490.31        28.19 o
  -2  10   2       7832.40       7718.02        42.99 o
  -1  10   2        498.82        482.12        21.44 o
   0  10   2       2421.47       2349.63        28.54 o
   1  10   2        472.46        457.49        22.62 o
   2  10   2       8291.21       8119.85        42.52 o
   3  10   2       1302.63       1382.66        27.48 o
   4  10   2       3914.02       3975.43        34.11 o
   5  10   2       2374.37       2497.91        30.67 o
   6  10   2        221.37        178.59        25.11 o
   7  10   2        332.26        342.97        27.95 o
  -7  11   2        821.93        749.06        28.42 o
  -6  11   2        483.46        484.02        26.17 o
  -5  11   2       1373.10       1382.78        27.83 o
  -4  11   2        882.32        896.86        24.51 o
  -3  11   2       2008.81       1978.83        27.12 o
  -2  11   2       1299.23       1290.05        23.69 o
  -1  11   2        281.93        263.03        22.74 o
   0  11   2         23.22         24.51        20.01 o
   1  11   2        287.74        298.68        20.73 o
   2  11   2       1153.90       1163.80        24.40 o
   3  11   2       1857.19       1895.22        27.71 o
   4  11   2        944.23        976.09        25.58 o
   5  11   2       1411.42       1379.70        26.88 o
   6  11   2        487.94        489.11        24.87 o
   7  11   2        774.49        705.25        31.03 o
  -6  12   2        590.46        593.92        25.70 o
  -5  12   2       1917.90       1915.83        28.90 o
  -4  12   2        915.02        944.00        23.57 o
  -3  12   2        704.68        712.71        24.99 o
  -2  12   2       3540.26       3488.21        33.04 o
  -1  12   2        494.16        462.82        21.67 o
   0  12   2       2418.12       2408.14        27.71 o
   1  12   2        452.48        449.32        22.38 o
   2  12   2       3333.57       3337.57        30.32 o
   3  12   2        585.61        606.48        21.67 o
   4  12   2       1018.70       1022.40        23.21 o
   5  12   2       1768.97       1837.55        29.13 o
   6  12   2        589.36        632.17        26.17 o
  -6  13   2         47.39         47.61        24.40 o
  -5  13   2       1214.49       1242.32        27.95 o
  -4  13   2         82.20         65.49        20.73 o
  -3  13   2        221.88        244.08        20.49 o
  -2  13   2       2150.44       2204.20        28.07 o
  -1  13   2         45.10         44.88        21.91 o
   0  13   2       1508.97       1552.01        26.29 o
   1  13   2         50.05         47.37        21.44 o
   2  13   2       2540.23       2522.30        28.90 o
   3  13   2        291.93        284.23        20.61 o
   4  13   2         94.69        105.17        22.98 o
   5  13   2       1161.35       1200.40        27.71 o
   6  13   2         69.36         72.24        23.69 o
  -5  14   2       1383.59       1387.04        29.02 o
  -4  14   2        132.38        151.71        24.51 o
  -3  14   2        463.73        463.53        22.26 o
  -2  14   2       1497.18       1513.41        25.94 o
  -1  14   2        292.20        291.81        22.03 o
   0  14   2       3066.33       3124.99        30.79 o
   1  14   2        280.31        277.36        21.91 o
   2  14   2       1259.88       1316.69        24.99 o
   3  14   2        464.34        488.16        23.33 o
   4  14   2        100.40        101.14        21.79 o
   5  14   2       1344.32       1367.15        26.17 o
  -4  15   2        109.04        124.59        21.91 o
  -3  15   2        528.23        533.64        23.45 o
  -2  15   2        849.11        874.36        24.04 o
  -1  15   2        386.90        387.62        22.38 o
   0  15   2       2407.05       2387.77        28.66 o
   1  15   2        394.78        405.03        21.44 o
   2  15   2        801.21        825.57        25.46 o
   3  15   2        500.28        514.46        23.45 o
   4  15   2        152.97        131.69        24.28 o
  -3  16   2         52.08         65.73        23.92 o
  -2  16   2        154.00        166.75        22.62 o
  -1  16   2         67.22         88.94        22.62 o
   0  16   2        695.64        721.94        23.69 o
   1  16   2         63.56         48.32        22.26 o
   2  16   2        203.75        214.95        21.32 o
   3  16   2         72.87         88.82        22.38 o
  -1  17   2        459.81        495.39        24.28 o
   0  17   2        997.94       1074.39        25.58 o
   1  17   2        439.94        489.47        25.23 o
   1   0   3        769.47        796.08        66.56 o
   2   0   3       3173.29       3541.03        57.79 o
   3   0   3        650.91        696.48        44.53 o
   4   0   3       3223.17       3212.98        46.54 o
   5   0   3       1792.90       1869.76        34.58 o
   6   0   3       6309.41       6550.79        48.67 o
   7   0   3       4541.40       4888.75        47.02 o
   8   0   3        634.47        608.49        30.55 o
   9   0   3       2370.54       2435.38        38.37 o
  -9   1   3        183.64        164.38        34.34 o
  -8   1   3        143.00        156.92        31.50 o
  -7   1   3        970.69       1065.74        35.53 o
  -6   1   3        151.44        182.62        31.98 o
  -5   1   3       6101.01       6492.99        53.41 o
  -4   1   3       4908.01       5077.65        48.91 o
  -3   1   3      26473.18      29175.59       110.14 o
  -2   1   3       3223.91       3523.38        50.92 o
  -1   1   3       3136.37       3207.06        58.27 o
   0   1   3       4857.81       4978.28        79.94 o
   1   1   3       3105.07       2982.87        58.50 o
   2   1   3       3713.95       3807.38        60.64 o
   3   1   3      25301.00      27114.81       120.21 o
   4   1   3       4171.96       4605.23        54.60 o
   5   1   3       5536.63       5740.73        57.56 o
   6   1   3        231.29        225.02        30.91 o
   7   1   3        985.64        981.18        33.04 o
   8   1   3        272.32        274.99        31.15 o
   9   1   3        151.69        167.93        31.62 o
  -9   2   3       2141.95       2195.67        44.65 o
  -8   2   3        150.56        164.14        30.91 o
  -7   2   3       6179.14       6570.56        51.75 o
  -6   2   3          9.24         30.32        29.49 o
  -5   2   3       2578.70       2721.03        40.15 o
  -4   2   3       2251.83       2345.37        38.61 o
  -3   2   3        386.90        444.58        40.98 o
  -2   2   3       1686.90       1772.29        36.36 o
  -1   2   3       2525.77       2445.68        42.87 o
   0   2   3       4092.06       3970.57        53.06 o
   1   2   3       2282.05       2352.00        42.87 o
   2   2   3       1553.83       1462.48        37.19 o
   3   2   3        311.64        319.40        39.44 o
   4   2   3       2407.02       2295.63        40.27 o
   5   2   3       2457.54       2484.17        42.52 o
   6   2   3         22.43         34.46        29.73 o
   7   2   3       5816.41       6158.19        52.23 o
   8   2   3        262.45        236.03        34.46 o
   9   2   3       2049.36       2194.25        40.98 o
  -9   3   3        305.10        327.34        30.20 o
  -8   3   3        908.34        923.98        33.16 o
  -7   3   3        954.60        981.90        32.33 o
  -6   3   3       1823.68       1897.83        35.41 o
  -5   3   3       3432.75       3617.53        39.91 o
  -4   3   3       2925.29       3010.82        42.16 o
  -3   3   3      15673.40      16570.36        81.83 o
  -2   3   3       3921.32       3926.40        49.03 o
  -1   3   3       5761.16       5895.87        54.60 o
   0   3   3      22948.65      23596.28        97.82 o
   1   3   3       5811.07       6066.41        52.35 o
   2   3   3       4447.69       4439.31        46.54 o
   3   3   3      15601.78      15802.94        78.16 o
   4   3   3       2907.00       2834.96        41.45 o
   5   3   3       3733.43       3699.13        45.24 o
   6   3   3       1967.14       1857.44        37.07 o
   7   3   3       1012.42       1015.06        36.48 o
   8   3   3       1080.70       1144.26        37.90 o
   9   3   3        270.27        283.16        36.48 o
  -9   4   3       1314.08       1298.81        38.13 o
  -8   4   3        353.84        338.00        29.61 o
  -7   4   3       2744.29       2971.03        37.31 o
  -6   4   3        627.69        655.74        31.98 o
  -5   4   3        638.81        625.19        32.33 o
  -4   4   3         33.11         23.33        27.36 o
  -3   4   3       8477.27       7553.52        54.83 o
  -2   4   3       3145.24       2933.13        42.87 o
  -1   4   3       1634.94       1582.33        33.63 o
   0   4   3        728.34        717.09        27.00 o
   1   4   3       2009.46       1960.95        33.75 o
   2   4   3       3229.70       3155.54        39.08 o
   3   4   3       8296.85       8359.20        53.29 o
   4   4   3          6.78         11.96        24.04 o
   5   4   3        470.86        458.44        29.37 o
   6   4   3        657.29        630.28        30.32 o
   7   4   3       3029.17       2994.12        42.40 o
   8   4   3        354.50        378.50        34.58 o
   9   4   3       1491.39       1529.75        39.32 o
  -9   5   3        577.52        561.83        34.34 o
  -8   5   3       3996.06       4074.79        47.02 o
  -7   5   3        875.84        898.05        30.08 o
  -6   5   3       2709.84       2941.54        37.78 o
  -5   5   3       5458.95       5640.66        49.03 o
  -4   5   3       3798.51       3636.72        39.08 o
  -3   5   3        529.63        511.73        29.73 o
  -2   5   3      10772.81      10724.58        61.94 o
  -1   5   3        550.79        540.27        29.25 o
   0   5   3       1662.70       1570.13        34.70 o
   1   5   3        592.23        619.62        29.96 o
   2   5   3      10969.26      11452.09        61.35 o
   3   5   3        433.42        444.58        25.82 o
   4   5   3       3781.13       3859.60        39.79 o
   5   5   3       5261.79       5139.35        49.15 o
   6   5   3       2931.92       2812.45        38.73 o
   7   5   3        753.65        741.48        33.87 o
   8   5   3       4173.39       4363.99        46.31 o
   9   5   3        665.18        691.86        36.59 o
  -8   6   3        274.96        306.97        31.27 o
  -7   6   3        355.50        396.50        28.54 o
  -6   6   3        392.17        390.34        34.23 o
  -5   6   3        771.59        775.95        30.79 o
  -4   6   3        133.90        129.92        22.62 o
  -3   6   3        505.83        460.33        24.40 o
  -2   6   3       2335.85       2352.00        33.63 o
  -1   6   3       8572.39       8584.57        52.46 o
   0   6   3       2003.96       1956.69        32.57 o
   1   6   3       8440.06       8394.73        50.33 o
   2   6   3       2102.97       2142.50        30.55 o
   3   6   3        335.52        364.76        22.26 o
   4   6   3        129.59        130.98        20.61 o
   5   6   3       1037.30        997.41        31.15 o
   6   6   3        378.93        345.81        29.02 o
   7   6   3        553.22        552.12        31.03 o
   8   6   3        304.87        326.15        34.82 o
  -8   7   3       3235.42       3253.96        41.45 o
  -7   7   3        226.50        241.00        27.24 o
  -6   7   3       3179.68       3140.98        36.95 o
  -5   7   3       2473.90       2444.97        33.99 o
  -4   7   3       1477.17       1439.51        29.49 o
  -3   7   3        714.87        720.17        26.41 o
  -2   7   3       2896.09       2793.86        33.16 o
  -1   7   3        379.25        393.66        22.38 o
   0   7   3      10416.64      10082.34        49.15 o
   1   7   3        380.45        394.25        21.20 o
   2   7   3       2910.65       2933.72        31.86 o
   3   7   3        823.32        816.69        26.17 o
   4   7   3       1563.51       1527.26        27.36 o
   5   7   3       2489.49       2437.27        33.04 o
   6   7   3       3412.19       3246.61        40.50 o
   7   7   3        250.17        245.86        31.15 o
   8   7   3       3507.06       3469.85        43.82 o
  -8   8   3        286.27        299.15        30.55 o
  -7   8   3         24.79         19.54        30.79 o
  -6   8   3       1735.93       1663.93        33.04 o
  -5   8   3       1410.57       1418.31        30.67 o
  -4   8   3       1323.20       1263.40        29.37 o
  -3   8   3         45.55         52.70        22.74 o
  -2   8   3         90.25        101.73        21.91 o
  -1   8   3       7318.13       6918.75        41.33 o
   0   8   3        258.17        265.52        21.32 o
   1   8   3       7170.12       6860.12        40.15 o
   2   8   3        182.80        183.68        21.79 o
   3   8   3         77.41         85.74        20.61 o
   4   8   3       1154.45       1226.21        27.12 o
   5   8   3       1682.57       1679.80        30.44 o
   6   8   3       1656.84       1636.69        31.98 o
   7   8   3         38.15         23.57        28.19 o
   8   8   3        302.83        334.80        35.29 o
  -8   9   3       3972.93       3992.36        42.52 o
  -7   9   3        209.26        173.85        27.00 o
  -6   9   3       3771.44       3692.74        37.78 o
  -5   9   3       1366.50       1381.48        28.42 o
  -4   9   3        549.46        553.06        23.69 o
  -3   9   3        386.21        373.88        21.67 o
  -2   9   3       1258.42       1218.28        25.23 o
  -1   9   3        952.88        930.97        24.63 o
   0   9   3        146.30        137.38        19.19 o
   1   9   3        876.80        855.18        22.50 o
   2   9   3       1342.32       1320.96        24.99 o
   3   9   3        323.10        330.18        23.09 o
   4   9   3        651.75        651.72        24.28 o
   5   9   3       1451.91       1480.72        29.02 o
   6   9   3       4050.72       3882.82        39.44 o
   7   9   3        313.62        286.12        28.54 o
   8   9   3       3910.55       4004.21        47.61 o
  -7  10   3       2079.18       2007.85        34.70 o
  -6  10   3        225.54        219.45        24.99 o
  -5  10   3       1672.59       1646.76        31.15 o
  -4  10   3       1883.03       1829.14        27.48 o
  -3  10   3        529.79        547.85        24.40 o
  -2  10   3       4687.33       4568.64        34.82 o
  -1  10   3        363.99        349.37        23.45 o
   0  10   3        425.81        427.41        22.38 o
   1  10   3        244.72        275.94        22.38 o
   2  10   3       4537.53       4561.41        33.63 o
   3  10   3        471.53        503.09        22.98 o
   4  10   3       1966.02       1969.83        27.00 o
   5  10   3       1616.76       1665.47        29.13 o
   6  10   3        282.55        284.82        23.80 o
   7  10   3       2117.77       2026.44        38.02 o
  -7  11   3         22.62         31.15        25.70 o
  -6  11   3       1479.84       1419.96        29.96 o
  -5  11   3        568.78        572.13        25.58 o
  -4  11   3         58.03         73.66        22.26 o
  -3  11   3        854.32        826.63        23.69 o
  -2  11   3         50.56         54.60        19.30 o
  -1  11   3        112.43        108.95        21.79 o
   0  11   3        463.14        445.65        21.44 o
   1  11   3         98.92         94.62        20.96 o
   2  11   3         70.49         63.95        19.30 o
   3  11   3        853.12        867.26        24.63 o
   4  11   3         28.22         40.38        20.73 o
   5  11   3        500.13        513.15        24.04 o
   6  11   3       1394.69       1447.68        29.25 o
   7  11   3         49.99         37.31        27.59 o
  -6  12   3         48.50         60.40        23.09 o
  -5  12   3       1477.25       1469.35        30.32 o
  -4  12   3       1498.64       1523.47        27.71 o
  -3  12   3       1201.08       1212.95        26.41 o
  -2  12   3       4961.34       4936.00        36.83 o
  -1  12   3        537.67        514.10        22.50 o
   0  12   3       1758.97       1714.26        24.75 o
   1  12   3        557.21        561.00        23.33 o
   2  12   3       4868.81       4572.90        32.80 o
   3  12   3       1320.10       1307.58        24.16 o
   4  12   3       1394.43       1455.61        26.41 o
   5  12   3       1551.88       1497.42        27.12 o
   6  12   3        126.40         90.36        24.63 o
  -6  13   3        148.27        151.71        25.23 o
  -5  13   3        545.01        555.20        25.58 o
  -4  13   3       1812.48       1826.06        27.71 o
  -3  13   3        244.56        283.16        23.57 o
  -2  13   3        176.45        179.78        23.33 o
  -1  13   3        487.03        472.41        21.20 o
   0  13   3        865.01        889.05        23.45 o
   1  13   3        445.24        444.11        22.03 o
   2  13   3        169.18        156.21        21.55 o
   3  13   3        394.05        405.15        21.44 o
   4  13   3       1678.77       1692.47        27.00 o
   5  13   3        727.86        736.04        24.28 o
   6  13   3        101.73         81.36        26.05 o
  -5  14   3        869.55        870.10        27.83 o
  -4  14   3       1328.75       1351.16        26.17 o
  -3  14   3        364.85        363.46        22.86 o
  -2  14   3       1451.55       1499.67        25.94 o
  -1  14   3         22.27         20.96        20.25 o
   0  14   3       2434.74       2434.55        27.48 o
   1  14   3         30.27         24.04        20.13 o
   2  14   3       1797.95       1763.88        26.17 o
   3  14   3        395.52        387.50        22.03 o
   4  14   3       1405.30       1381.48        27.00 o
   5  14   3        837.85        833.03        24.51 o
  -4  15   3        138.55        149.58        24.75 o
  -3  15   3        342.07        381.82        22.74 o
  -2  15   3        228.40        249.17        20.25 o
  -1  15   3         60.77         70.70        23.57 o
   0  15   3         63.50         46.31        21.67 o
   1  15   3        153.94        140.58        23.69 o
   2  15   3        204.84        225.37        21.67 o
   3  15   3        454.27        457.37        21.44 o
   4  15   3        108.13        130.27        21.67 o
  -3  16   3        934.52        990.07        29.25 o
  -2  16   3        624.77        647.33        24.28 o
  -1  16   3        196.68        205.71        21.91 o
   0  16   3        418.21        382.17        21.91 o
   1  16   3        227.93        222.05        22.50 o
   2  16   3        680.22        709.75        24.16 o
   3  16   3        883.79        955.13        25.11 o
  -1  17   3        948.79       1013.75        26.05 o
   0  17   3        342.87        374.35        22.86 o
   1  17   3       1076.87       1144.50        26.29 o
   0   0   4       3225.26       3326.08       165.68 o
   1   0   4       1945.23       2125.68        69.87 o
   2   0   4          1.19          8.65        31.27 o
   3   0   4       9276.86       9752.99        87.64 o
   4   0   4        654.67        677.30        35.77 o
   5   0   4      10074.39      10643.34        62.41 o
   6   0   4          6.20         12.44        28.07 o
   7   0   4       7975.66       8606.83        54.83 o
   8   0   4         45.51         42.28        32.09 o
   9   0   4       2146.80       2217.82        39.91 o
  -9   1   4         15.42         11.37        33.99 o
  -8   1   4        188.31        167.10        29.13 o
  -7   1   4         69.89         80.06        30.79 o
  -6   1   4        405.91        386.20        31.27 o
  -5   1   4        861.20        865.24        31.74 o
  -4   1   4        113.65        121.86        27.24 o
  -3   1   4       1023.27       1058.40        43.23 o
  -2   1   4       2364.36       2417.97        46.66 o
  -1   1   4       1252.89       1313.62        46.07 o
   0   1   4      50619.23      51251.48       224.66 o
   1   1   4       1315.68       1356.72        46.78 o
   2   1   4       2872.11       2868.71        52.11 o
   3   1   4       1115.20       1103.17        49.03 o
   4   1   4        159.71        139.63        32.92 o
   5   1   4        862.30        869.51        34.23 o
   6   1   4        388.40        411.30        31.98 o
   7   1   4         67.55         70.47        28.66 o
   8   1   4        110.54        130.15        30.32 o
   9   1   4         16.79         10.90        30.55 o
  -9   2   4       3107.51       3067.55        44.88 o
  -8   2   4        495.40        532.58        34.58 o
  -7   2   4      13414.96      14056.23        67.39 o
  -6   2   4       4647.78       4922.27        45.00 o
  -5   2   4       7275.70       7742.18        52.70 o
  -4   2   4       3810.68       3998.99        44.17 o
  -3   2   4       7731.38       8477.15        63.12 o
  -2   2   4        253.04        274.64        32.21 o
  -1   2   4       5201.65       5586.18        61.23 o
   0   2   4       2028.29       1867.51        39.44 o
   1   2   4       5043.49       5273.65        54.00 o
   2   2   4        221.60        241.48        33.99 o
   3   2   4       7550.56       7576.14        69.64 o
   4   2   4       3786.94       3826.09        45.95 o
   5   2   4       7078.42       7210.55        56.49 o
   6   2   4       4511.02       4508.00        50.92 o
   7   2   4      13296.72      13901.56        67.98 o
   8   2   4        499.77        487.93        33.52 o
   9   2   4       2765.15       2938.34        41.81 o
  -9   3   4         29.64        -13.86        32.33 o
  -8   3   4       1438.04       1472.90        36.83 o
  -7   3   4        398.42        395.43        30.32 o
  -6   3   4        298.85        337.52        29.02 o
  -5   3   4         29.93         30.67        26.76 o
  -4   3   4      10435.15      11267.46        63.71 o
  -3   3   4       2772.82       2825.13        45.00 o
  -2   3   4       4349.47       3824.79        47.13 o
  -1   3   4       2856.31       2839.10        40.98 o
   0   3   4        452.64        427.29        26.17 o
   1   3   4       3026.02       3108.05        42.04 o
   2   3   4       4683.94       4391.71        48.79 o
   3   3   4       2834.77       2616.93        41.45 o
   4   3   4      10939.13      10769.82        62.77 o
   5   3   4          7.44         12.20        28.42 o
   6   3   4        298.56        294.65        32.33 o
   7   3   4        413.85        406.45        32.09 o
   8   3   4       1357.79       1419.73        35.17 o
   9   3   4          6.33         55.42        34.58 o
  -9   4   4        628.64        601.86        32.80 o
  -8   4   4         58.97         45.95        31.86 o
  -7   4   4       2441.99       2537.46        38.96 o
  -6   4   4       2007.50       2083.17        36.71 o
  -5   4   4       8401.79       8888.81        54.83 o
  -4   4   4       2107.35       2184.19        34.94 o
  -3   4   4       1917.20       1897.47        36.71 o
  -2   4   4       2562.61       2459.65        42.99 o
  -1   4   4       6960.66       6873.03        53.53 o
   0   4   4        648.21        645.44        27.71 o
   1   4   4       7090.90       7327.33        54.36 o
   2   4   4       2654.00       2671.40        39.79 o
   3   4   4       1956.07       2003.58        34.94 o
   4   4   4       2044.90       2048.82        34.70 o
   5   4   4       7747.21       7764.21        52.23 o
   6   4   4       2014.63       1971.61        38.37 o
   7   4   4       2165.53       2152.09        40.03 o
   8   4   4         52.58         72.24        33.52 o
   9   4   4        465.33        544.66        34.82 o
  -9   5   4        138.75        101.73        31.98 o
  -8   5   4        233.85        270.97        30.44 o
  -7   5   4        533.55        518.96        30.67 o
  -6   5   4       2115.34       2059.96        37.19 o
  -5   5   4        851.97        893.55        36.12 o
  -4   5   4       8284.90       7987.80        52.82 o
  -3   5   4       5445.41       5238.12        44.77 o
  -2   5   4      19116.40      18401.51        76.62 o
  -1   5   4      13621.98      14049.36        67.50 o
   0   5   4      24490.95      24830.55        83.85 o
   1   5   4      13730.54      14193.13        66.44 o
   2   5   4      18814.53      18931.48        72.48 o
   3   5   4       5619.34       5684.24        43.35 o
   4   5   4       8563.94       8395.79        51.75 o
   5   5   4        914.91        918.54        30.20 o
   6   5   4       2243.17       2224.33        37.42 o
   7   5   4        548.64        527.72        32.92 o
   8   5   4        236.47        235.44        34.94 o
   9   5   4        185.92        189.37        35.65 o
  -8   6   4        102.00         84.80        29.02 o
  -7   6   4         30.40         42.75        27.59 o
  -6   6   4       1573.32       1649.72        36.59 o
  -5   6   4       1776.63       1770.63        33.16 o
  -4   6   4       3749.44       3542.69        37.07 o
  -3   6   4       4150.64       4009.53        38.49 o
  -2   6   4       4716.03       4408.29        38.96 o
  -1   6   4        161.98        155.85        26.88 o
   0   6   4        149.78        143.65        29.13 o
   1   6   4        161.51        153.84        23.92 o
   2   6   4       4798.53       4731.12        38.96 o
   3   6   4       4074.06       4052.29        36.59 o
   4   6   4       3823.75       3832.96        35.53 o
   5   6   4       1691.55       1650.55        30.55 o
   6   6   4       1485.87       1481.78        34.58 o
   7   6   4         48.34         28.66        29.84 o
   8   6   4        100.19        101.02        34.11 o
  -8   7   4         67.86         76.15        27.24 o
  -7   7   4        159.62        157.51        25.46 o
  -6   7   4       2889.16       3037.47        42.28 o
  -5   7   4       2450.47       2390.14        35.41 o
  -4   7   4       6100.48       5935.07        44.77 o
  -3   7   4        316.01        291.57        23.45 o
  -2   7   4      11663.97      11286.05        53.17 o
  -1   7   4       1521.38       1425.41        29.84 o
   0   7   4       6579.90       6295.22        40.50 o
   1   7   4       1434.09       1343.10        28.66 o
   2   7   4      12027.84      12083.08        53.06 o
   3   7   4        266.66        277.24        23.33 o
   4   7   4       6309.10       6306.11        41.81 o
   5   7   4       2436.43       2375.92        32.45 o
   6   7   4       2739.06       2613.14        34.34 o
   7   7   4        165.61        166.63        30.79 o
   8   7   4        102.72         79.94        32.92 o
  -8   8   4        175.14        149.46        27.83 o
  -7   8   4        263.96        243.02        31.62 o
  -6   8   4        382.50        403.96        28.90 o
  -5   8   4        982.90        970.41        29.02 o
  -4   8   4       4351.10       4259.06        38.25 o
  -3   8   4        271.06        299.74        23.69 o
  -2   8   4       7940.10       7627.42        43.35 o
  -1   8   4        628.04        628.50        22.50 o
   0   8   4         96.54         91.07        21.20 o
   1   8   4        714.06        705.36        22.15 o
   2   8   4       7939.07       7707.13        42.28 o
   3   8   4        416.32        418.77        23.57 o
   4   8   4       3922.45       3979.22        35.29 o
   5   8   4       1108.30       1105.89        27.95 o
   6   8   4        410.82        412.25        27.48 o
   7   8   4        340.94        336.22        30.44 o
   8   8   4        175.08        187.59        32.21 o
  -8   9   4        751.76        720.29        32.21 o
  -7   9   4        232.87        224.42        27.24 o
  -6   9   4       3725.23       3773.51        38.37 o
  -5   9   4        216.97        225.13        24.75 o
  -4   9   4       5815.57       5658.66        40.03 o
  -3   9   4        671.03        632.06        27.59 o
  -2   9   4       4605.72       4607.84        37.07 o
  -1   9   4        594.04        585.16        24.63 o
   0   9   4        393.82        375.18        20.73 o
   1   9   4        571.88        529.50        20.84 o
   2   9   4       4479.27       4452.58        34.11 o
   3   9   4        447.89        494.68        23.57 o
   4   9   4       5774.87       5836.66        38.25 o
   5   9   4        159.54        145.19        22.50 o
   6   9   4       3706.82       3574.66        38.49 o
   7   9   4        230.06        222.29        28.66 o
   8   9   4        648.57        651.00        33.04 o
  -7  10   4        321.36        333.38        28.66 o
  -6  10   4        178.84        167.93        25.11 o
  -5  10   4        331.90        354.58        25.46 o
  -4  10   4       2055.15       1912.98        30.08 o
  -3  10   4       1418.33       1451.59        27.48 o
  -2  10   4       4646.34       4480.05        35.88 o
  -1  10   4       6795.15       6620.07        40.15 o
   0  10   4          0.03          6.99        22.86 o
   1  10   4       7288.36       6957.71        40.74 o
   2  10   4       4498.46       4327.75        33.16 o
   3  10   4       1626.75       1669.85        25.34 o
   4  10   4       1858.66       1876.15        28.78 o
   5  10   4        393.77        401.36        24.16 o
   6  10   4        136.70        130.98        25.11 o
   7  10   4        315.52        304.84        25.11 o
  -7  11   4        112.58        118.67        26.41 o
  -6  11   4       1910.07       1816.94        31.62 o
  -5  11   4         30.06         36.71        23.21 o
  -4  11   4        423.02        411.42        23.09 o
  -3  11   4        676.99        655.39        25.23 o
  -2  11   4        236.23        226.55        19.78 o
  -1  11   4        420.81        426.82        22.38 o
   0  11   4        217.18        225.02        23.33 o
   1  11   4        351.91        378.97        23.33 o
   2  11   4        167.69        171.37        23.09 o
   3  11   4        667.51        683.10        22.74 o
   4  11   4        291.92        318.69        22.86 o
   5  11   4         30.39         37.54        22.50 o
   6  11   4       1745.05       1632.07        31.15 o
   7  11   4        151.36        127.07        28.19 o
  -6  12   4       1560.02       1581.38        31.15 o
  -5  12   4       1124.59       1112.17        26.29 o
  -4  12   4        984.72        996.11        25.94 o
  -3  12   4       3581.15       3636.25        33.04 o
  -2  12   4         67.48         63.24        19.19 o
  -1  12   4      10038.55       9765.07        44.29 o
   0  12   4        112.90        119.97        21.55 o
   1  12   4      10060.55       9866.80        44.29 o
   2  12   4         52.75         61.46        19.66 o
   3  12   4       3526.76       3576.56        29.96 o
   4  12   4       1019.71       1055.44        24.99 o
   5  12   4       1156.42       1216.03        28.07 o
   6  12   4       1577.28       1527.38        29.84 o
  -6  13   4        927.31        855.89        27.71 o
  -5  13   4          5.36         13.26        22.62 o
  -4  13   4        426.22        437.48        24.63 o
  -3  13   4         40.20         48.91        22.38 o
  -2  13   4         10.83         11.84        20.96 o
  -1  13   4         10.06         14.09        20.73 o
   0  13   4        356.96        368.91        19.90 o
   1  13   4          9.95         12.91        18.83 o
   2  13   4         16.92         15.87        21.32 o
   3  13   4         33.36         43.58        20.25 o
   4  13   4        368.66        372.70        23.92 o
   5  13   4          7.52          7.70        23.45 o
   6  13   4        852.46        858.85        27.12 o
  -5  14   4        154.10        172.43        24.63 o
  -4  14   4       1013.94       1040.52        26.17 o
  -3  14   4       1849.10       1905.88        28.66 o
  -2  14   4         42.64         64.78        21.67 o
  -1  14   4       8068.26       8262.56        43.23 o
   0  14   4        713.84        744.80        23.09 o
   1  14   4       8092.44       8070.47        41.57 o
   2  14   4         39.31         44.17        22.38 o
   3  14   4       1776.83       1796.10        26.76 o
   4  14   4       1009.03       1027.25        25.23 o
   5  14   4        162.87        175.99        24.16 o
  -4  15   4        894.86        930.38        27.83 o
  -3  15   4         42.06         23.69        22.38 o
  -2  15   4         47.07         50.33        22.50 o
  -1  15   4        186.06        197.42        20.84 o
   0  15   4       2060.41       2118.10        27.00 o
   1  15   4        174.43        170.18        19.42 o
   2  15   4         43.29         47.96        20.73 o
   3  15   4         32.45         25.70        22.98 o
   4  15   4        948.60        926.83        24.51 o
  -3  16   4       1813.13       1860.88        30.08 o
  -2  16   4        194.95        229.28        24.04 o
  -1  16   4       1476.90       1513.52        26.17 o
   0  16   4        151.55        179.18        23.09 o
   1  16   4       1516.89       1526.67        28.42 o
   2  16   4        179.56        205.12        20.96 o
   3  16   4       1837.95       1865.97        29.49 o
  -1  17   4        118.85        115.35        29.37 o
   0  17   4         38.89         49.74        22.50 o
   1  17   4         99.26        104.81        22.50 o
   1   0   5        660.21        694.11        55.19 o
   2   0   5         11.22         16.82        46.07 o
   3   0   5         15.81         28.42        45.00 o
   4   0   5        672.86        676.35        37.31 o
   5   0   5        476.10        479.76        32.57 o
   6   0   5       2102.76       2242.57        38.37 o
   7   0   5        623.48        657.52        31.15 o
   8   0   5       1399.08       1417.83        34.82 o
   9   0   5       1896.51       1883.38        43.58 o
  -9   1   5          0.09         14.09        30.55 o
  -8   1   5       1270.47       1277.73        34.70 o
  -7   1   5         98.29        121.75        30.79 o
  -6   1   5       4840.86       5139.58        49.15 o
  -5   1   5       2920.32       3062.46        40.74 o
  -4   1   5       6121.42       6460.66        53.65 o
  -3   1   5       7115.07       7149.56        63.60 o
  -2   1   5       2175.22       2011.16        52.70 o
  -1   1   5      15858.45      16529.26       119.85 o
   0   1   5      13404.08      13901.21       123.64 o
   1   1   5      16178.29      16279.97       112.27 o
   2   1   5       1744.04       1742.33        50.10 o
   3   1   5       7628.62       7500.35        70.58 o
   4   1   5       6560.73       6611.54        61.82 o
   5   1   5       3321.90       3191.43        48.08 o
   6   1   5       4683.03       4619.68        49.27 o
   7   1   5        153.01        149.81        31.15 o
   8   1   5       1080.18       1132.42        33.04 o
   9   1   5          2.36         -9.36        35.53 o
  -9   2   5        821.92        770.62        37.31 o
  -8   2   5       1154.26       1147.93        32.92 o
  -7   2   5       3657.25       3644.77        40.27 o
  -6   2   5        272.33        321.89        28.90 o
  -5   2   5       1351.08       1452.41        36.24 o
  -4   2   5        807.33        817.87        31.98 o
  -3   2   5       4000.19       4080.71        51.75 o
  -2   2   5       1913.18       1974.92        45.48 o
  -1   2   5      12959.17      13133.19        81.24 o
   0   2   5      16836.94      17264.47        98.89 o
   1   2   5      13551.36      13862.24        81.48 o
   2   2   5       2115.62       2034.49        43.23 o
   3   2   5       3951.45       3908.40        54.60 o
   4   2   5        689.52        718.15        31.27 o
   5   2   5       1468.97       1485.22        36.83 o
   6   2   5        320.64        313.96        32.80 o
   7   2   5       3865.25       4005.15        42.63 o
   8   2   5        910.51        912.38        31.27 o
   9   2   5        792.62        853.16        31.27 o
  -9   3   5        246.30        242.19        31.38 o
  -8   3   5       1994.18       2023.12        37.54 o
  -7   3   5        834.35        912.38        35.06 o
  -6   3   5       1933.06       1929.56        35.77 o
  -5   3   5       3337.61       3438.11        40.03 o
  -4   3   5       6598.95       6802.21        52.70 o
  -3   3   5       5857.77       6313.69        51.16 o
  -2   3   5      10022.80       9687.14        65.02 o
  -1   3   5       6988.13       6645.77        57.08 o
   0   3   5      43355.68      42111.01       129.09 o
   1   3   5       6978.78       6382.50        52.58 o
   2   3   5       9728.21       9356.96        62.06 o
   3   3   5       6357.95       6332.88        56.37 o
   4   3   5       5874.62       5799.47        47.49 o
   5   3   5       3382.10       3346.92        42.87 o
   6   3   5       1643.06       1667.13        38.25 o
   7   3   5        890.36        886.44        35.77 o
   8   3   5       1648.83       1722.67        38.02 o
   9   3   5        273.51        285.41        34.94 o
  -9   4   5       1265.23       1246.58        36.71 o
  -8   4   5        518.10        497.88        33.16 o
  -7   4   5       1906.49       1930.39        37.19 o
  -6   4   5        337.23        334.80        28.19 o
  -5   4   5       2452.61       2615.03        37.07 o
  -4   4   5       3526.00       3630.92        39.08 o
  -3   4   5       8810.62       8461.88        54.48 o
  -2   4   5       9172.95       8679.19        57.79 o
  -1   4   5       9444.61       9101.51        59.45 o
   0   4   5       3302.75       3421.77        45.95 o
   1   4   5       9186.06       9119.51        58.74 o
   2   4   5       8749.77       8877.21        56.61 o
   3   4   5       8913.39       8921.74        55.31 o
   4   4   5       3903.98       3820.52        44.77 o
   5   4   5       2712.07       2634.22        36.48 o
   6   4   5        292.93        301.40        29.96 o
   7   4   5       1877.50       1788.04        39.08 o
   8   4   5        535.62        535.54        34.23 o
   9   4   5       1176.45       1208.69        38.96 o
  -9   5   5        228.76        212.11        33.75 o
  -8   5   5       1318.75       1273.82        33.99 o
  -7   5   5       2055.35       2121.18        35.41 o
  -6   5   5       3380.81       3444.98        39.91 o
  -5   5   5       4214.66       4612.46        45.12 o
  -4   5   5       3022.69       3009.64        38.13 o
  -3   5   5       2247.28       2157.54        34.46 o
  -2   5   5       5137.71       4584.74        43.11 o
  -1   5   5       1151.41       1120.93        34.46 o
   0   5   5      18872.84      19261.90        76.74 o
   1   5   5       1283.95       1318.00        36.00 o
   2   5   5       4857.41       4835.34        42.16 o
   3   5   5       2584.98       2596.08        35.29 o
   4   5   5       2796.07       2778.94        36.24 o
   5   5   5       4737.33       4658.17        42.75 o
   6   5   5       3170.36       3150.21        37.66 o
   7   5   5       2285.82       2251.46        36.83 o
   8   5   5       1195.87       1080.31        39.67 o
   9   5   5        158.79        127.43        43.35 o
  -8   6   5         25.03          7.58        29.61 o
  -7   6   5        793.86        793.83        31.98 o
  -6   6   5        136.94        146.85        29.49 o
  -5   6   5        206.06        210.80        28.90 o
  -4   6   5        336.23        320.11        26.88 o
  -3   6   5        883.71        827.94        27.59 o
  -2   6   5       3949.81       3784.16        38.73 o
  -1   6   5       9152.71       8957.50        52.58 o
   0   6   5      10097.91       9975.75        54.60 o
   1   6   5       8989.00       8626.25        47.96 o
   2   6   5       4017.37       4019.13        36.83 o
   3   6   5        784.41        803.19        25.58 o
   4   6   5        336.19        336.22        24.75 o
   5   6   5        105.94        114.28        26.53 o
   6   6   5        146.24        152.77        30.55 o
   7   6   5        774.16        724.19        31.50 o
   8   6   5          3.02         -4.15        30.20 o
  -8   7   5       2027.71       1975.04        37.54 o
  -7   7   5        594.65        607.90        29.73 o
  -6   7   5       1558.16       1602.94        36.00 o
  -5   7   5       2603.75       2600.94        35.88 o
  -4   7   5        584.05        542.64        28.54 o
  -3   7   5        537.64        501.43        24.16 o
  -2   7   5        224.30        218.03        21.67 o
  -1   7   5       1164.17       1158.35        28.07 o
   0   7   5       3408.50       3319.57        32.69 o
   1   7   5       1231.24       1196.61        25.11 o
   2   7   5        216.69        229.99        24.04 o
   3   7   5        517.13        550.93        24.75 o
   4   7   5        407.99        414.03        24.51 o
   5   7   5       2588.85       2530.59        32.69 o
   6   7   5       1634.58       1590.50        33.28 o
   7   7   5        784.75        775.00        31.86 o
   8   7   5       2120.25       1870.23        41.33 o
  -8   8   5        270.31        258.65        28.66 o
  -7   8   5       1151.97       1248.36        32.45 o
  -6   8   5       1199.37       1153.97        32.21 o
  -5   8   5       4050.11       3930.78        40.15 o
  -4   8   5        426.74        423.86        26.41 o
  -3   8   5        923.18        866.66        24.99 o
  -2   8   5        306.62        288.37        22.38 o
  -1   8   5       3505.24       3413.01        33.04 o
   0   8   5        909.36        895.56        23.80 o
   1   8   5       3573.12       3530.61        32.92 o
   2   8   5        139.42        155.50        21.44 o
   3   8   5        758.05        755.93        23.45 o
   4   8   5        562.30        580.18        25.82 o
   5   8   5       4017.37       3903.30        37.78 o
   6   8   5       1200.14       1127.68        30.79 o
   7   8   5       1313.72       1289.93        34.23 o
   8   8   5        218.93        235.32        31.86 o
  -8   9   5       2934.35       2602.36        36.95 o
  -7   9   5       1308.83       1336.12        33.87 o
  -6   9   5       2087.07       2106.02        32.69 o
  -5   9   5       1647.15       1610.87        31.38 o
  -4   9   5        331.48        338.83        24.75 o
  -3   9   5        245.98        251.78        23.57 o
  -2   9   5        123.77        131.22        22.15 o
  -1   9   5         82.09         79.70        22.15 o
   0   9   5         74.36         87.05        21.67 o
   1   9   5         87.62         94.86        20.13 o
   2   9   5        189.43        181.08        20.61 o
   3   9   5        305.05        312.30        22.50 o
   4   9   5        391.47        412.96        24.63 o
   5   9   5       1469.48       1425.06        26.65 o
   6   9   5       2176.08       2095.37        32.21 o
   7   9   5       1212.44       1174.82        32.80 o
   8   9   5       3093.11       2314.93        49.74 o
  -7  10   5       2356.35       2281.54        37.42 o
  -6  10   5        376.81        387.03        26.29 o
  -5  10   5       2785.98       2680.76        33.40 o
  -4  10   5       1916.44       1838.85        28.66 o
  -3  10   5       1332.70       1276.07        26.88 o
  -2  10   5       3934.04       3855.93        34.94 o
  -1  10   5         50.71         53.65        22.26 o
   0  10   5        145.05        146.50        21.79 o
   1  10   5          2.56          0.36        21.55 o
   2  10   5       4299.77       4181.49        33.99 o
   3  10   5       1018.50       1093.57        24.75 o
   4  10   5       1827.08       1909.79        30.08 o
   5  10   5       2690.50       2750.04        30.91 o
   6  10   5        405.51        384.89        27.12 o
   7  10   5       2281.97       2287.58        36.83 o
  -7  11   5        737.16        706.55        31.15 o
  -6  11   5       1229.02       1216.98        29.02 o
  -5  11   5       2091.88       1996.00        31.03 o
  -4  11   5        670.66        672.20        24.51 o
  -3  11   5        774.99        791.82        26.53 o
  -2  11   5       1316.67       1295.73        25.58 o
  -1  11   5        759.87        754.04        23.45 o
   0  11   5        143.83        148.75        22.50 o
   1  11   5        803.98        817.63        24.75 o
   2  11   5       1211.14       1208.69        23.69 o
   3  11   5        857.76        881.94        25.34 o
   4  11   5        691.72        734.85        23.21 o
   5  11   5       2044.71       1829.85        30.44 o
   6  11   5       1211.08       1152.67        30.20 o
   7  11   5        604.01        543.00        26.53 o
  -6  12   5        308.45        304.24        24.63 o
  -5  12   5        826.26        805.32        26.65 o
  -4  12   5       1395.63       1433.94        27.36 o
  -3  12   5       1239.43       1237.47        29.02 o
  -2  12   5       2630.14       2658.14        30.55 o
  -1  12   5        840.55        833.86        26.76 o
   0  12   5       1124.59       1101.15        25.82 o
   1  12   5        672.87        698.97        24.28 o
   2  12   5       2933.46       2870.48        29.73 o
   3  12   5       1094.69       1101.75        24.51 o
   4  12   5       1800.85       1779.63        27.83 o
   5  12   5        733.04        733.08        23.92 o
   6  12   5        371.87        364.41        23.57 o
  -6  13   5         71.07         70.11        24.51 o
  -5  13   5       1039.21       1040.40        27.00 o
  -4  13   5       1443.79       1447.91        27.36 o
  -3  13   5       1113.42       1126.62        25.11 o
  -2  13   5        100.46        109.78        20.96 o
  -1  13   5        584.57        584.09        23.92 o
   0  13   5        346.53        354.58        22.62 o
   1  13   5        590.06        599.96        22.50 o
   2  13   5        111.28        130.39        24.04 o
   3  13   5       1198.54       1201.23        23.21 o
   4  13   5       1457.08       1480.72        27.12 o
   5  13   5        941.58        938.08        25.70 o
   6  13   5         71.47         45.83        24.99 o
  -5  14   5        903.69        904.09        28.19 o
  -4  14   5        771.97        786.49        25.94 o
  -3  14   5        252.65        265.64        22.03 o
  -2  14   5       1071.57       1067.28        25.82 o
  -1  14   5        191.52        208.20        22.86 o
   0  14   5        948.28        932.75        24.28 o
   1  14   5        267.35        266.94        20.37 o
   2  14   5        976.82        972.42        23.69 o
   3  14   5        376.83        358.60        22.86 o
   4  14   5        881.00        875.19        25.70 o
   5  14   5        981.30        961.88        26.29 o
  -4  15   5         64.89         90.84        24.87 o
  -3  15   5        571.21        586.70        25.11 o
  -2  15   5         10.36          1.66        21.91 o
  -1  15   5        381.45        377.08        22.26 o
   0  15   5          1.26        -10.54        19.30 o
   1  15   5        313.84        318.69        21.44 o
   2  15   5         23.98         35.29        21.79 o
   3  15   5        406.67        451.21        23.80 o
   4  15   5         87.87         88.35        23.21 o
  -3  16   5       1035.23       1099.61        28.42 o
  -2  16   5        427.07        459.74        24.04 o
  -1  16   5        186.41        180.96        22.86 o
   0  16   5         39.25         37.54        21.44 o
   1  16   5        211.22        238.28        22.50 o
   2  16   5        330.17        338.94        22.38 o
   3  16   5       1191.76       1234.50        28.19 o
   0  17   5         28.59         38.96        15.75 o
   0   0   6        890.50        800.23        66.32 o
   1   0   6       2357.87       2038.05        59.93 o
   2   0   6      10033.00      10301.91        98.06 o
   3   0   6       2909.20       2907.20        52.58 o
   4   0   6      12294.85      11609.37        73.54 o
   5   0   6         42.87         60.40        32.57 o
   6   0   6       6463.59       6785.63        50.57 o
   7   0   6       1169.66       1223.73        33.04 o
   8   0   6        635.49        638.57        33.40 o
   9   0   6        499.04        529.26        32.80 o
  -9   1   6        224.96        202.99        32.21 o
  -8   1   6       1027.50       1025.24        32.80 o
  -7   1   6        556.87        625.31        32.80 o
  -6   1   6       5152.80       5480.07        48.56 o
  -5   1   6        877.46        848.66        32.69 o
  -4   1   6      13074.67      13078.95        72.24 o
  -3   1   6       2357.60       2352.36        46.78 o
  -2   1   6      11751.41      11568.15        95.22 o
  -1   1   6       4957.17       4719.87        74.61 o
   0   1   6       3248.55       3210.38        77.33 o
   1   1   6       5707.06       5382.01        73.78 o
   2   1   6      10941.42      11194.39        87.64 o
   3   1   6       2856.60       2848.46        51.04 o
   4   1   6      12928.01      12601.68        83.14 o
   5   1   6        907.48        864.77        37.31 o
   6   1   6       5617.99       5430.21        48.56 o
   7   1   6        641.59        615.95        30.79 o
   8   1   6       1133.65       1177.07        33.28 o
   9   1   6        233.12        231.88        32.80 o
  -9   2   6        132.44        135.60        30.44 o
  -8   2   6       1847.72       1877.93        37.31 o
  -7   2   6        214.78        228.09        27.83 o
  -6   2   6       5487.95       5584.52        48.32 o
  -5   2   6       3024.87       3129.25        40.86 o
  -4   2   6       4765.09       4907.11        47.85 o
  -3   2   6       7303.16       7130.38        60.04 o
  -2   2   6       1972.24       2069.43        47.13 o
  -1   2   6       4702.39       4461.10        55.78 o
   0   2   6        201.92        219.33        31.27 o
   1   2   6       4292.95       4056.67        51.99 o
   2   2   6       2169.11       2193.66        43.46 o
   3   2   6       6940.00       7066.78        63.60 o
   4   2   6       5089.55       5027.55        56.61 o
   5   2   6       3012.37       3080.70        41.33 o
   6   2   6       5350.40       5299.82        51.75 o
   7   2   6        211.77        228.45        28.66 o
   8   2   6       1963.68       1871.42        38.02 o
   9   2   6        162.08        144.13        31.86 o
  -9   3   6        184.72        162.13        32.21 o
  -8   3   6       1024.31       1029.15        33.75 o
  -7   3   6        457.95        459.74        28.54 o
  -6   3   6       3936.98       4108.66        44.29 o
  -5   3   6        822.39        827.70        32.33 o
  -4   3   6       7146.22       7317.38        53.06 o
  -3   3   6      11587.02      12064.84        66.32 o
  -2   3   6       1402.29       1441.87        43.11 o
  -1   3   6       3222.75       3048.72        47.96 o
   0   3   6         45.56         51.87        27.59 o
   1   3   6       3401.43       3322.88        44.53 o
   2   3   6       1556.89       1526.91        38.13 o
   3   3   6      11841.70      11296.12        67.39 o
   4   3   6       7102.10       6998.45        56.49 o
   5   3   6        647.99        637.74        31.50 o
   6   3   6       4071.25       4064.25        46.19 o
   7   3   6        526.47        508.30        33.63 o
   8   3   6       1090.04        921.97        36.36 o
   9   3   6        194.83        213.41        32.21 o
  -9   4   6        593.19        582.08        33.75 o
  -8   4   6       2443.19       2063.27        37.90 o
  -7   4   6        317.65        320.82        31.74 o
  -6   4   6       2703.91       2700.89        39.91 o
  -5   4   6       1318.49       1357.20        33.52 o
  -4   4   6        572.72        598.42        29.13 o
  -3   4   6       9988.69       9810.31        57.79 o
  -2   4   6        329.58        330.30        25.34 o
  -1   4   6       8525.57       7839.65        57.79 o
   0   4   6        468.55        455.95        31.86 o
   1   4   6       8025.79       7094.26        51.75 o
   2   4   6        342.61        349.60        26.05 o
   3   4   6       9388.01       9242.44        57.08 o
   4   4   6        358.04        369.02        28.78 o
   5   4   6       1403.57       1434.41        33.99 o
   6   4   6       2699.93       2720.67        38.49 o
   7   4   6        364.84        345.69        33.16 o
   8   4   6       2535.06       2401.74        41.45 o
   9   4   6        581.15        346.52        29.02 o
  -8   5   6        883.45        947.31        32.33 o
  -7   5   6       1093.21       1062.43        31.27 o
  -6   5   6       1445.70       1493.51        35.17 o
  -5   5   6         42.56         54.24        30.44 o
  -4   5   6       2721.22       2723.04        35.88 o
  -3   5   6       2123.36       1994.46        34.70 o
  -2   5   6       2781.74       2619.77        36.95 o
  -1   5   6      21941.67      21295.79        82.31 o
   0   5   6       2162.32       2056.28        37.31 o
   1   5   6      21169.74      20682.93        76.39 o
   2   5   6       2793.71       2745.90        32.33 o
   3   5   6       2101.31       2005.60        30.32 o
   4   5   6       3088.87       3075.48        38.37 o
   5   5   6         41.41         42.75        27.59 o
   6   5   6       1217.56       1242.91        34.70 o
   7   5   6       1004.49       1018.73        33.52 o
   8   5   6       1040.77        938.55        37.90 o
  -8   6   6        307.93        273.69        30.79 o
  -7   6   6       1163.68       1193.65        33.40 o
  -6   6   6         11.22         24.75        27.36 o
  -5   6   6       3909.91       4006.34        38.84 o
  -4   6   6        787.55        773.34        27.48 o
  -3   6   6       5541.24       5352.05        44.65 o
  -2   6   6       1678.19       1641.66        30.32 o
  -1   6   6      14350.95      14086.43        63.00 o
   0   6   6        162.21        134.18        23.57 o
   1   6   6      14877.75      14402.04        59.33 o
   2   6   6       1275.42       1323.33        25.70 o
   3   6   6       5760.63       5605.37        40.38 o
   4   6   6        773.29        795.72        26.88 o
   5   6   6       3895.15       3930.54        43.94 o
   6   6   6         63.45         54.95        25.82 o
   7   6   6       1261.77       1261.27        32.69 o
   8   6   6        379.98        341.90        34.11 o
  -8   7   6        726.64        709.51        33.16 o
  -7   7   6       1037.93        896.51        31.86 o
  -6   7   6        212.21        224.78        28.54 o
  -5   7   6       2712.48       2675.08        34.34 o
  -4   7   6        925.18        896.51        28.66 o
  -3   7   6       5574.98       5164.57        41.21 o
  -2   7   6        693.15        684.99        27.83 o
  -1   7   6      13754.45      13379.29        58.98 o
   0   7   6        272.20        294.89        20.84 o
   1   7   6      13394.29      12886.15        55.19 o
   2   7   6        606.27        602.92        22.38 o
   3   7   6       5423.00       5432.93        38.84 o
   4   7   6       1286.32       1231.19        27.95 o
   5   7   6       2567.71       2450.65        33.28 o
   6   7   6        219.12        215.07        25.58 o
   7   7   6        979.15       1005.82        32.09 o
   8   7   6        618.60        614.17        34.82 o
  -8   8   6        407.85        379.45        32.09 o
  -7   8   6        835.01        879.22        31.50 o
  -6   8   6         72.45         63.36        25.82 o
  -5   8   6       5000.26       4917.89        42.87 o
  -4   8   6        580.42        524.64        26.53 o
  -3   8   6       5255.04       5001.14        40.50 o
  -2   8   6       1867.92       1815.40        29.84 o
  -1   8   6       2733.75       2661.10        31.86 o
   0   8   6       2665.22       2586.73        30.79 o
   1   8   6       3101.94       2988.91        30.91 o
   2   8   6       1737.89       1661.80        25.23 o
   3   8   6       5559.42       5576.00        39.67 o
   4   8   6        363.11        380.16        21.67 o
   5   8   6       5115.23       4910.07        39.67 o
   6   8   6        120.42        102.44        29.49 o
   7   8   6        875.35        856.72        30.79 o
   8   8   6        330.94        331.48        31.03 o
  -7   9   6        372.12        398.28        30.67 o
  -6   9   6       1345.81       1310.77        29.49 o
  -5   9   6       4039.77       4056.55        38.49 o
  -4   9   6       1161.72       1107.79        27.95 o
  -3   9   6       3304.00       3228.85        34.94 o
  -2   9   6       1924.42       1851.16        30.44 o
  -1   9   6         48.22         40.15        21.44 o
   0   9   6         31.01         28.30        18.83 o
   1   9   6         96.34         89.41        23.80 o
   2   9   6       1923.10       1946.74        29.49 o
   3   9   6       3068.56       3046.82        30.91 o
   4   9   6       1006.10       1062.55        25.46 o
   5   9   6       4041.27       3867.54        34.11 o
   6   9   6       1196.10       1187.84        29.49 o
   7   9   6        524.78        511.97        28.54 o
  -7  10   6        407.72        425.04        29.61 o
  -6  10   6         16.02          8.65        24.04 o
  -5  10   6       2067.93       2062.80        32.45 o
  -4  10   6       2487.95       2416.07        32.80 o
  -3  10   6       3265.49       3188.23        33.16 o
  -2  10   6       2652.09       2618.11        31.86 o
  -1  10   6        487.81        467.20        24.04 o
   0  10   6       1769.25       1778.33        28.78 o
   1  10   6        410.06        394.84        22.98 o
   2  10   6       2442.20       2376.40        29.37 o
   3  10   6       3433.16       3389.56        31.27 o
   4  10   6       2547.88       2646.30        31.86 o
   5  10   6       2411.65       2361.36        31.15 o
   6  10   6         19.74         13.50        25.70 o
   7  10   6        475.28        441.74        28.66 o
  -7  11   6        982.35        937.25        32.21 o
  -6  11   6        263.37        269.90        25.58 o
  -5  11   6       1274.21       1208.69        28.78 o
  -4  11   6        903.92        884.78        26.76 o
  -3  11   6        304.32        311.23        23.09 o
  -2  11   6       2052.26       2064.81        31.03 o
  -1  11   6        199.33        177.53        19.90 o
   0  11   6        501.17        490.18        22.03 o
   1  11   6        195.96        179.66        20.73 o
   2  11   6       2287.06       2332.11        30.20 o
   3  11   6        443.99        435.70        22.15 o
   4  11   6        854.11        883.24        26.41 o
   5  11   6       1365.79       1381.95        28.42 o
   6  11   6        234.69        231.65        24.40 o
   7  11   6       1032.67       1016.83        31.27 o
  -6  12   6        189.08        187.83        26.41 o
  -5  12   6       1396.36       1358.26        29.37 o
  -4  12   6       1767.80       1754.17        28.78 o
  -3  12   6        950.64        956.55        26.17 o
  -2  12   6       6220.49       6256.84        39.56 o
  -1  12   6         17.58         22.98        20.61 o
   0  12   6       3475.35       3371.56        31.15 o
   1  12   6          8.06          9.47        22.62 o
   2  12   6       6302.64       6141.85        37.78 o
   3  12   6        951.73        943.41        23.92 o
   4  12   6       1688.12       1665.23        26.17 o
   5  12   6       1376.61       1372.12        27.48 o
   6  12   6        208.21        198.96        24.28 o
  -5  13   6        460.53        455.00        24.63 o
  -4  13   6       1060.04       1057.81        26.88 o
  -3  13   6        471.70        490.65        23.21 o
  -2  13   6       3533.13       3410.76        31.15 o
  -1  13   6       1347.35       1340.03        26.29 o
   0  13   6       3337.78       3342.42        30.79 o
   1  13   6       1338.45       1338.01        26.29 o
   2  13   6       3088.79       3091.47        30.67 o
   3  13   6        590.57        605.53        23.09 o
   4  13   6       1083.61       1140.47        25.23 o
   5  13   6        519.94        499.53        24.87 o
  -5  14   6        536.21        513.15        26.29 o
  -4  14   6        348.09        360.62        26.29 o
  -3  14   6        569.03        564.31        23.21 o
  -2  14   6       3332.96       3371.56        32.57 o
  -1  14   6        314.87        317.86        21.67 o
   0  14   6       6558.75       6605.50        38.49 o
   1  14   6        284.06        277.24        23.69 o
   2  14   6       3477.35       3484.42        33.16 o
   3  14   6        462.01        456.19        21.08 o
   4  14   6        335.74        341.19        22.98 o
   5  14   6        441.21        388.80        25.58 o
  -4  15   6        416.68        460.10        27.36 o
  -3  15   6        118.35        148.04        22.26 o
  -2  15   6       1012.70       1061.72        25.94 o
  -1  15   6        274.16        273.69        22.50 o
   0  15   6       2187.56       2198.99        29.96 o
   1  15   6        255.44        259.36        24.16 o
   2  15   6       1195.53       1161.79        26.29 o
   3  15   6        145.55        158.46        22.50 o
   4  15   6        451.40        458.08        24.99 o
  -2  16   6       1154.60       1204.31        28.07 o
  -1  16   6        126.16        123.05        22.62 o
   0  16   6        997.70       1060.65        28.30 o
   1  16   6        112.44        121.98        25.34 o
   2  16   6       1139.82       1180.97        27.48 o
   1   0   7       1640.70       1618.69        69.99 o
   2   0   7       2292.38       2356.15        73.19 o
   3   0   7       7099.18       7018.34        68.57 o
   4   0   7       7386.31       7234.48        62.53 o
   5   0   7        806.03        821.31        33.04 o
   6   0   7       3747.59       3938.12        43.23 o
   7   0   7        244.02        225.37        29.73 o
   8   0   7       3685.81       3767.11        44.06 o
   9   0   7        197.36        202.63        30.79 o
  -9   1   7         13.98          4.86        30.08 o
  -8   1   7        852.66        866.07        32.69 o
  -7   1   7         71.18         77.33        30.08 o
  -6   1   7       1399.00       1419.14        34.94 o
  -5   1   7        129.45        124.23        29.13 o
  -4   1   7       6308.56       6204.74        55.42 o
  -3   1   7        571.28        569.29        38.25 o
  -2   1   7        721.48        764.58        49.74 o
  -1   1   7        957.94       1057.57        68.33 o
   0   1   7          9.37         17.53        61.70 o
   1   1   7        998.93       1021.69        57.67 o
   2   1   7        603.85        664.39        47.85 o
   3   1   7        525.61        524.64        35.29 o
   4   1   7       6065.19       5727.35        57.91 o
   5   1   7        108.40        114.40        30.32 o
   6   1   7       1338.99       1289.57        37.19 o
   7   1   7         88.51         86.57        31.50 o
   8   1   7        926.63        946.49        32.69 o
   9   1   7         56.33         36.24        30.67 o
  -9   2   7        112.69        104.93        31.98 o
  -8   2   7       1183.69       1204.07        35.65 o
  -7   2   7        338.01        363.34        28.90 o
  -6   2   7       3670.45       3818.63        44.06 o
  -5   2   7       1280.36       1259.49        36.83 o
  -4   2   7       7727.72       7836.33        58.15 o
  -3   2   7       8553.68       8011.85        63.60 o
  -2   2   7       4928.79       4906.52        61.82 o
  -1   2   7       2166.87       2092.17        51.28 o
   0   2   7       9972.29       9913.82        85.51 o
   1   2   7       2270.39       2155.17        48.79 o
   2   2   7       5096.30       5058.46        59.57 o
   3   2   7       7713.85       7478.09        62.89 o
   4   2   7       7436.32       7394.36        59.57 o
   5   2   7       1007.89       1010.79        32.92 o
   6   2   7       3991.45       3788.90        47.61 o
   7   2   7        446.78        423.03        32.33 o
   8   2   7       1456.09       1386.09        37.66 o
   9   2   7         88.15         94.15        30.08 o
  -9   3   7       1313.20       1279.98        37.90 o
  -8   3   7        337.57        357.66        31.62 o
  -7   3   7       1398.22       1470.65        34.82 o
  -6   3   7        315.22        305.43        29.61 o
  -5   3   7        521.47        540.27        33.28 o
  -4   3   7       3238.79       3389.32        42.40 o
  -3   3   7       7230.50       7324.01        57.08 o
  -2   3   7       8759.79       8701.58        64.66 o
  -1   3   7       6035.61       6227.47        61.23 o
   0   3   7        295.83        266.58        34.34 o
   1   3   7       6390.05       6590.22        56.14 o
   2   3   7       8911.14       9132.78        61.23 o
   3   3   7       7037.15       6981.99        54.95 o
   4   3   7       3625.99       3475.18        42.52 o
   5   3   7        411.45        414.15        30.55 o
   6   3   7        305.95        306.73        32.21 o
   7   3   7       1427.99       1400.19        36.00 o
   8   3   7        449.96        437.48        31.62 o
   9   3   7       1460.56       1381.59        39.32 o
  -8   4   7       1187.49       1157.76        34.58 o
  -7   4   7       1103.58       1042.65        32.80 o
  -6   4   7       1048.75       1066.34        33.99 o
  -5   4   7       2383.46       2460.25        38.13 o
  -4   4   7       2110.23       2202.90        36.59 o
  -3   4   7       2142.21       2201.95        35.29 o
  -2   4   7       5408.86       5411.14        51.16 o
  -1   4   7        396.01        401.12        32.33 o
   0   4   7       2191.11       2191.06        44.65 o
   1   4   7        385.87        425.28        29.37 o
   2   4   7       5659.33       5696.68        46.54 o
   3   4   7       2231.10       2191.29        36.12 o
   4   4   7       2138.00       2077.48        37.54 o
   5   4   7       2532.43       2518.04        38.25 o
   6   4   7       1161.97       1172.09        33.40 o
   7   4   7        990.24        967.57        33.75 o
   8   4   7       1230.01       1152.91        33.52 o
   9   4   7          6.87        142.83        41.33 o
  -8   5   7        177.40        180.60        30.08 o
  -7   5   7       3631.70       3628.79        42.04 o
  -6   5   7        229.53        255.33        30.67 o
  -5   5   7       1737.83       1751.80        36.83 o
  -4   5   7       1890.20       1946.50        32.09 o
  -3   5   7       6374.61       6278.99        46.78 o
  -2   5   7       4200.42       4044.12        39.20 o
  -1   5   7       6202.92       6048.65        47.49 o
   0   5   7       1874.58       1901.85        34.58 o
   1   5   7       6521.73       6328.14        47.25 o
   2   5   7       4190.42       4103.45        39.08 o
   3   5   7       6395.09       6506.85        46.07 o
   4   5   7       1842.36       1855.78        33.40 o
   5   5   7       1505.99       1521.10        37.42 o
   6   5   7        235.13        238.16        29.25 o
   7   5   7       3698.47       3662.30        41.45 o
   8   5   7        225.91        181.31        29.37 o
  -8   6   7       1061.43        984.38        31.74 o
  -7   6   7        941.21        923.98        33.04 o
  -6   6   7       1993.19       1986.65        35.53 o
  -5   6   7       3725.56       3784.87        39.79 o
  -4   6   7        590.61        563.25        29.49 o
  -3   6   7        713.62        711.64        28.42 o
  -2   6   7       5212.45       4817.10        41.57 o
  -1   6   7        264.03        265.52        29.13 o
   0   6   7        753.24        761.97        27.24 o
   1   6   7        259.60        252.96        22.86 o
   2   6   7       4884.84       4799.34        37.54 o
   3   6   7        669.11        694.23        24.51 o
   4   6   7        452.00        469.45        29.25 o
   5   6   7       3521.26       3547.54        40.74 o
   6   6   7       1360.12       1437.26        32.45 o
   7   6   7        801.74        837.41        29.96 o
   8   6   7        731.64        700.63        35.77 o
  -8   7   7        121.32        106.70        27.59 o
  -7   7   7       2169.07       2119.41        37.19 o
  -6   7   7        170.53        193.04        29.49 o
  -5   7   7       4739.18       4812.01        41.81 o
  -4   7   7        536.37        551.29        27.59 o
  -3   7   7       2121.41       2013.89        30.91 o
  -2   7   7       2663.20       2600.70        32.80 o
  -1   7   7      12017.82      11638.85        56.14 o
   0   7   7        196.56        206.78        22.15 o
   1   7   7      12173.09      11617.66        51.87 o
   2   7   7       2876.13       2767.69        29.61 o
   3   7   7       2391.05       2336.61        29.13 o
   4   7   7        656.51        612.28        24.87 o
   5   7   7       4943.48       4996.17        42.52 o
   6   7   7        148.23        164.38        27.48 o
   7   7   7       1691.06       1691.88        33.52 o
   8   7   7        106.20        116.89        31.86 o
  -8   8   7       1459.23       1345.83        37.07 o
  -7   8   7        323.08        347.47        31.98 o
  -6   8   7       1582.19       1620.11        33.28 o
  -5   8   7        430.95        432.62        27.48 o
  -4   8   7        159.12        162.37        23.45 o
  -3   8   7         41.35         39.32        22.98 o
  -2   8   7        690.77        695.53        27.59 o
  -1   8   7         25.76         24.99        22.50 o
   0   8   7        241.15        238.40        24.28 o
   1   8   7         16.23         27.48        20.13 o
   2   8   7        908.94        846.77        23.09 o
   3   8   7         72.03         82.78        22.03 o
   4   8   7        107.37        130.98        23.09 o
   5   8   7        465.99        464.12        27.00 o
   6   8   7       1518.96       1505.47        35.77 o
   7   8   7        331.27        340.25        27.12 o
   8   8   7       1211.19       1168.18        35.29 o
  -7   9   7       1985.14       2114.91        37.90 o
  -6   9   7        745.35        744.09        29.61 o
  -5   9   7       1798.76       1821.91        32.33 o
  -4   9   7       1583.15       1504.29        31.74 o
  -3   9   7       1214.42       1233.91        28.19 o
  -2   9   7        555.81        549.98        25.58 o
  -1   9   7       1994.76       1930.75        31.62 o
   0   9   7        177.68        180.13        20.73 o
   1   9   7       1986.19       2026.80        31.03 o
   2   9   7        689.39        678.84        25.11 o
   3   9   7       1374.93       1406.70        26.17 o
   4   9   7       1710.39       1711.66        28.30 o
   5   9   7       1829.39       1687.50        28.19 o
   6   9   7        766.72        765.76        30.79 o
   7   9   7       1902.26       1782.48        34.94 o
  -7  10   7         20.81         38.02        28.54 o
  -6  10   7       2003.83       1985.34        33.52 o
  -5  10   7       1126.77       1107.55        27.83 o
  -4  10   7        236.01        238.40        23.57 o
  -3  10   7       1026.09        984.62        25.11 o
  -2  10   7        186.01        178.24        23.33 o
  -1  10   7        325.17        320.47        23.09 o
   0  10   7        583.67        550.34        24.16 o
   1  10   7        290.55        286.36        25.23 o
   2  10   7        118.65        122.81        20.96 o
   3  10   7       1062.17       1060.06        24.63 o
   4  10   7        278.33        277.12        21.67 o
   5  10   7       1064.11       1075.81        26.65 o
   6  10   7       1997.61       1905.52        32.92 o
   7  10   7         46.61         30.79        27.71 o
  -6  11   7          9.93         -4.74        26.65 o
  -5  11   7       1186.18       1158.59        28.78 o
  -4  11   7       1554.00       1569.30        29.61 o
  -3  11   7        562.76        569.29        24.28 o
  -2  11   7       4407.37       4333.91        37.78 o
  -1  11   7        937.42        900.89        25.46 o
   0  11   7        612.10        576.16        22.15 o
   1  11   7        840.28        845.47        24.28 o
   2  11   7       4191.44       4252.08        35.53 o
   3  11   7        538.72        553.66        22.98 o
   4  11   7       1391.60       1210.23        27.24 o
   5  11   7       1267.77       1238.29        26.65 o
   6  11   7         19.44         37.78        24.04 o
  -6  12   7        653.83        658.23        29.61 o
  -5  12   7        823.76        839.07        26.53 o
  -4  12   7        644.17        629.69        25.34 o
  -3  12   7       1544.63       1536.50        27.71 o
  -2  12   7        373.30        361.09        23.33 o
  -1  12   7       2706.98       2668.44        30.91 o
   0  12   7        525.24        512.56        25.11 o
   1  12   7       2604.71       2573.58        30.08 o
   2  12   7        328.64        347.47        23.69 o
   3  12   7       1523.56       1596.66        27.95 o
   4  12   7        621.59        644.02        23.33 o
   5  12   7        815.65        820.36        27.83 o
   6  12   7        711.77        693.40        28.30 o
  -5  13   7          8.36          9.36        22.74 o
  -4  13   7       1822.62       1798.23        30.55 o
  -3  13   7        143.26        145.08        22.62 o
  -2  13   7        717.32        660.48        23.92 o
  -1  13   7        847.00        837.77        24.28 o
   0  13   7          5.08         14.21        21.79 o
   1  13   7        768.05        797.50        25.82 o
   2  13   7        537.24        534.23        25.58 o
   3  13   7        113.29        125.30        22.15 o
   4  13   7       1655.81       1730.01        29.25 o
   5  13   7          2.88         10.30        21.91 o
  -5  14   7        764.94        666.52        29.96 o
  -4  14   7        255.66        284.47        25.94 o
  -3  14   7        873.49        854.82        24.99 o
  -2  14   7         53.43         55.90        19.78 o
  -1  14   7       1293.48       1239.83        25.11 o
   0  14   7        160.49        161.89        20.73 o
   1  14   7       1154.28       1122.35        26.41 o
   2  14   7         57.85         68.33        24.04 o
   3  14   7        890.34        869.27        25.94 o
   4  14   7        258.66        285.89        23.33 o
   5  14   7        803.36        718.04        25.94 o
  -4  15   7       1094.44       1101.51        26.65 o
  -3  15   7        686.72        702.76        25.70 o
  -2  15   7         70.63         74.14        22.50 o
  -1  15   7         52.06         54.00        22.50 o
   0  15   7        151.60        159.29        22.86 o
   1  15   7         59.66         56.25        24.75 o
   2  15   7         72.87         85.51        21.44 o
   3  15   7        599.14        625.78        23.45 o
   4  15   7        912.67        886.44        24.28 o
  -2  16   7        127.93        160.71        23.69 o
  -1  16   7        734.22        750.01        26.29 o
   0  16   7         95.66        115.59        23.80 o
   1  16   7        851.19        815.50        25.23 o
   2  16   7        175.11        195.53        24.75 o
   0   0   8     144162.86     118428.95       310.28 o
   1   0   8       6647.57       6100.64        89.65 o
   2   0   8      30844.62      30773.32       134.06 o
   3   0   8        194.12        241.48        38.84 o
   4   0   8        157.31        164.38        30.79 o
   5   0   8        160.37        161.42        36.24 o
   6   0   8         40.58         51.87        28.54 o
   7   0   8        125.34        123.40        32.80 o
   8   0   8        225.65        250.83        30.20 o
   9   0   8          7.31          9.59        30.55 o
  -9   1   8       1689.10       1613.12        37.42 o
  -8   1   8         57.29         72.72        28.19 o
  -7   1   8       4832.69       4895.62        47.37 o
  -6   1   8        447.21        470.40        33.04 o
  -5   1   8       2596.59       2671.29        42.63 o
  -4   1   8       1242.72       1237.94        40.27 o
  -3   1   8        724.74        750.49        38.37 o
  -2   1   8        158.05        177.64        46.07 o
  -1   1   8       2938.22       3212.51        80.29 o
   0   1   8       1110.84       1124.84        67.39 o
   1   1   8       2984.52       3121.79        73.54 o
   2   1   8        160.43        202.75        46.90 o
   3   1   8        747.57        777.96        39.67 o
   4   1   8       1301.21       1270.51        39.32 o
   5   1   8       3332.46       3258.46        49.50 o
   6   1   8        366.72        368.55        35.06 o
   7   1   8       5231.55       4911.96        47.25 o
   8   1   8         78.84         75.79        31.15 o
   9   1   8       1631.28       1545.50        36.59 o
  -9   2   8        140.79        153.96        29.02 o
  -8   2   8        699.04        688.43        32.45 o
  -7   2   8        524.44        538.14        30.79 o
  -6   2   8       2002.93       1970.90        36.59 o
  -5   2   8        870.91        851.03        36.00 o
  -4   2   8       3221.44       3167.50        43.58 o
  -3   2   8        839.09        773.93        36.00 o
  -2   2   8      17743.94      16623.65        94.27 o
  -1   2   8        343.64        331.48        43.82 o
   0   2   8      25540.19      23944.94       123.88 o
   1   2   8        393.28        397.68        47.73 o
   2   2   8      17795.92      16908.36        88.47 o
   3   2   8        706.88        690.20        35.29 o
   4   2   8       2946.31       2975.29        46.42 o
   5   2   8        747.54        767.66        34.34 o
   6   2   8       1998.32       1980.02        40.74 o
   7   2   8        537.24        545.72        32.09 o
   8   2   8        771.22        749.18        32.09 o
   9   2   8        123.26        114.40        33.99 o
  -9   3   8        981.92        484.49        59.21 o
  -8   3   8        588.09        603.16        31.74 o
  -7   3   8       5085.44       5157.11        48.08 o
  -6   3   8       1618.43       1625.08        38.02 o
  -5   3   8       4968.73       5008.25        45.48 o
  -4   3   8        954.34        968.87        35.17 o
  -3   3   8       4459.41       4373.23        47.37 o
  -2   3   8        450.95        432.98        30.79 o
  -1   3   8       1466.36       1330.08        39.91 o
   0   3   8          0.52         12.67        38.25 o
   1   3   8       1329.78       1265.65        37.54 o
   2   3   8        294.13        305.90        29.84 o
   3   3   8       4758.31       4726.27        48.20 o
   4   3   8        772.78        802.12        31.86 o
   5   3   8       5237.96       5328.48        49.38 o
   6   3   8       1570.12       1592.87        37.31 o
   7   3   8       5875.29       5480.31        50.21 o
   8   3   8        623.66        625.66        32.33 o
   9   3   8       1170.91        906.69        55.54 o
  -8   4   8        887.13        862.76        34.11 o
  -7   4   8        624.35        606.12        32.57 o
  -6   4   8        629.65        614.88        32.33 o
  -5   4   8         40.85         34.46        30.79 o
  -4   4   8       6715.04       6782.91        52.23 o
  -3   4   8       6951.01       6977.13        51.87 o
  -2   4   8      16288.70      15951.45        69.87 o
  -1   4   8       5429.44       5617.33        49.86 o
   0   4   8      17946.40      18058.07        81.60 o
   1   4   8       5489.72       5708.75        47.61 o
   2   4   8      14976.12      14878.48        66.44 o
   3   4   8       6843.52       6926.09        51.64 o
   4   4   8       6589.62       6352.30        50.81 o
   5   4   8          6.64         17.65        28.54 o
   6   4   8        566.87        563.72        31.15 o
   7   4   8        682.88        702.17        34.23 o
   8   4   8        938.01        877.80        36.24 o
  -8   5   8         48.72         31.50        31.27 o
  -7   5   8        487.70        527.84        30.32 o
  -6   5   8        526.81        536.48        28.78 o
  -5   5   8       4012.14       4193.46        41.69 o
  -4   5   8       1775.17       1822.27        33.87 o
  -3   5   8       7400.43       7436.04        50.21 o
  -2   5   8       1046.01       1047.74        30.91 o
  -1   5   8       2875.16       2814.94        36.59 o
   0   5   8       3076.05       3002.41        37.90 o
   1   5   8       3196.06       2998.27        33.40 o
   2   5   8       1101.74       1142.72        29.37 o
   3   5   8       7677.84       7610.96        47.37 o
   4   5   8       2047.86       2028.57        36.95 o
   5   5   8       3966.64       3977.44        42.28 o
   6   5   8        541.04        545.01        28.07 o
   7   5   8        731.12        720.64        32.33 o
   8   5   8         47.46         33.52        32.69 o
  -8   6   8         89.46        113.81        29.25 o
  -7   6   8         68.16         63.00        29.02 o
  -6   6   8       1144.62       1097.72        31.98 o
  -5   6   8       2503.89       2540.07        35.29 o
  -4   6   8       1860.88       1976.94        33.63 o
  -3   6   8       2219.66       2142.03        31.15 o
  -2   6   8       5848.76       5546.39        42.63 o
  -1   6   8        971.26        983.20        30.91 o
   0   6   8       6099.77       5839.86        44.77 o
   1   6   8        929.10        899.23        24.40 o
   2   6   8       5800.07       5393.26        39.08 o
   3   6   8       2331.53       2390.25        32.80 o
   4   6   8       1702.59       1743.04        31.74 o
   5   6   8       2432.05       2410.74        36.12 o
   6   6   8        928.77        972.78        29.73 o
   7   6   8         64.73         52.35        26.76 o
   8   6   8         71.08         69.75        29.96 o
  -8   7   8          4.11         22.26        28.42 o
  -7   7   8        341.30        315.73        28.42 o
  -6   7   8        842.07        900.42        31.86 o
  -5   7   8       2480.72       2551.55        35.88 o
  -4   7   8       2762.50       2802.39        35.41 o
  -3   7   8       6421.50       6193.25        43.82 o
  -2   7   8       3934.06       3669.52        36.71 o
  -1   7   8       9015.64       8696.72        51.40 o
   0   7   8         64.75         54.48        23.92 o
   1   7   8       8582.65       8358.72        46.42 o
   2   7   8       4095.91       3907.80        34.94 o
   3   7   8       6088.40       5602.17        38.84 o
   4   7   8       2877.61       2940.36        34.23 o
   5   7   8       2466.36       2535.45        38.02 o
   6   7   8        956.13        959.39        28.78 o
   7   7   8        445.26        439.02        29.61 o
   8   7   8          2.11         -5.45        31.38 o
  -8   8   8        297.97        259.83        26.88 o
  -7   8   8        311.35        314.67        29.84 o
  -6   8   8        659.97        668.41        28.78 o
  -5   8   8       2287.78       2365.98        36.24 o
  -4   8   8       2362.34       2349.40        32.57 o
  -3   8   8        410.68        390.70        25.58 o
  -2   8   8       1896.92       1795.50        29.61 o
  -1   8   8        388.09        397.45        23.33 o
   0   8   8       2038.90       1981.08        29.73 o
   1   8   8        495.75        491.72        23.69 o
   2   8   8       2054.61       2016.61        31.03 o
   3   8   8        318.10        307.32        21.55 o
   4   8   8       2572.31       2516.03        31.62 o
   5   8   8       2367.15       2430.28        33.99 o
   6   8   8        571.39        617.73        31.03 o
   7   8   8        297.21        282.22        26.76 o
  -7   9   8        852.01        863.23        33.04 o
  -6   9   8        374.38        395.67        28.30 o
  -5   9   8        584.48        554.72        29.37 o
  -4   9   8       3256.22       3241.05        34.94 o
  -3   9   8        857.30        844.52        27.00 o
  -2   9   8       5629.64       5374.43        39.67 o
  -1   9   8       5569.99       5435.07        42.99 o
   0   9   8       1119.87       1085.28        29.02 o
   1   9   8       6058.29       5725.10        38.49 o
   2   9   8       5789.61       5519.50        38.13 o
   3   9   8        759.22        784.59        24.16 o
   4   9   8       3089.36       3042.32        34.23 o
   5   9   8        414.49        429.54        25.94 o
   6   9   8        558.98        538.50        30.67 o
   7   9   8        752.63        740.66        31.15 o
  -7  10   8          3.39         -2.61        27.12 o
  -6  10   8       2092.58       2135.99        33.87 o
  -5  10   8        498.15        511.85        26.29 o
  -4  10   8        375.47        369.50        24.87 o
  -3  10   8       1619.75       1625.20        30.55 o
  -2  10   8       1085.31       1064.20        28.78 o
  -1  10   8       1603.95       1604.71        29.73 o
   0  10   8        650.51        647.33        26.88 o
   1  10   8       1669.10       1586.12        27.36 o
   2  10   8       1013.72        998.48        24.04 o
   3  10   8       1706.54       1685.13        28.42 o
   4  10   8        550.57        523.57        21.67 o
   5  10   8        527.12        517.30        23.69 o
   6  10   8       2473.20       2414.89        36.12 o
   7  10   8         11.70         23.09        28.90 o
  -6  11   8        702.51        712.82        29.96 o
  -5  11   8        291.11        311.23        26.05 o
  -4  11   8       1155.81       1131.00        27.71 o
  -3  11   8       1377.82       1356.25        28.30 o
  -2  11   8        592.40        585.75        26.53 o
  -1  11   8       6602.61       6345.07        40.62 o
   0  11   8        116.38        115.82        21.91 o
   1  11   8       6560.73       6169.56        39.32 o
   2  11   8        730.15        693.28        24.40 o
   3  11   8       1133.94       1191.40        24.99 o
   4  11   8       1472.81       1372.12        26.53 o
   5  11   8        210.37        221.82        23.45 o
   6  11   8        781.61        752.85        27.48 o
  -6  12   8       1022.51       1025.00        31.98 o
  -5  12   8        190.02        206.42        25.70 o
  -4  12   8         54.39         49.62        24.87 o
  -3  12   8        606.36        608.61        26.65 o
  -2  12   8        370.80        377.43        24.28 o
  -1  12   8        247.18        258.29        21.79 o
   0  12   8       1591.87       1551.30        26.53 o
   1  12   8        242.71        244.56        22.15 o
   2  12   8        413.01        399.11        24.28 o
   3  12   8        640.60        674.34        24.28 o
   4  12   8        109.25        114.64        22.62 o
   5  12   8        204.34        196.59        22.03 o
   6  12   8       1018.05        993.86        31.38 o
  -5  13   8        201.20        228.80        25.23 o
  -4  13   8        311.44        319.76        25.70 o
  -3  13   8        684.32        684.40        26.05 o
  -2  13   8         49.24         47.49        21.08 o
  -1  13   8       4160.61       3964.65        32.57 o
   0  13   8        366.07        346.76        22.38 o
   1  13   8       4133.76       4062.47        34.34 o
   2  13   8         90.99         95.81        23.09 o
   3  13   8        471.35        501.55        24.04 o
   4  13   8        319.79        351.26        23.09 o
   5  13   8        249.53        260.78        24.63 o
  -4  14   8       1478.18       1511.51        30.44 o
  -3  14   8        196.52        199.67        22.15 o
  -2  14   8        334.45        330.30        22.74 o
  -1  14   8        420.42        402.42        22.26 o
   0  14   8        162.32        154.79        22.50 o
   1  14   8        401.14        409.53        24.63 o
   2  14   8        344.13        362.27        23.09 o
   3  14   8        223.29        242.42        24.75 o
   4  14   8       1429.25       1423.75        26.65 o
  -3  15   8       1081.45       1076.64        26.05 o
  -2  15   8        159.66        158.93        23.69 o
  -1  15   8       1991.24       1967.23        28.90 o
   0  15   8         86.98        101.49        22.86 o
   1  15   8       2081.92       2046.57        30.32 o
   2  15   8        155.18        171.37        23.21 o
   3  15   8       1183.94       1176.12        27.24 o
  -2  16   8        150.75        164.38        22.50 o
  -1  16   8         51.44         69.04        24.87 o
   0  16   8        167.75        197.66        23.57 o
   1  16   8         73.31         67.86        26.41 o
   2  16   8        122.89        105.52        20.61 o
   1   0   9      11954.56      10858.64       100.43 o
   2   0   9        269.25        256.64        41.21 o
   3   0   9       8788.71       8585.75        70.82 o
   4   0   9       1953.87       1879.59        43.11 o
   5   0   9       2053.61       1848.09        42.04 o
   6   0   9       2567.95       2653.40        43.23 o
   7   0   9         37.63         25.58        32.09 o
   8   0   9         86.19        103.51        28.66 o
   9   0   9        291.77        226.55        30.32 o
  -9   1   9       2227.47       1241.49        56.85 o
  -8   1   9        360.47        349.37        32.21 o
  -7   1   9       1334.38       1295.38        35.29 o
  -6   1   9       2720.12       2687.51        43.46 o
  -5   1   9        234.79        236.86        31.86 o
  -4   1   9       3603.73       3481.81        49.03 o
  -3   1   9        187.70        204.65        42.99 o
  -2   1   9        785.84        808.63        45.00 o
  -1   1   9        148.36        146.14        58.39 o
   0   1   9       1920.13       1726.81        71.77 o
   1   1   9        170.46        201.57        55.19 o
   2   1   9        877.06        846.18        45.48 o
   3   1   9        238.99        215.90        37.07 o
   4   1   9       3194.48       3169.28        47.61 o
   5   1   9        214.27        219.57        31.27 o
   6   1   9       2831.31       2755.73        46.19 o
   7   1   9       1187.73       1260.80        35.29 o
   8   1   9        244.85        273.10        31.03 o
  -8   2   9        137.88        118.07        30.32 o
  -7   2   9        626.97        626.25        31.98 o
  -6   2   9        852.35        897.57        35.53 o
  -5   2   9       3739.64       3630.56        46.19 o
  -4   2   9       4293.28       4329.17        48.56 o
  -3   2   9       2791.48       2566.83        48.32 o
  -2   2   9       4556.35       4308.45        57.32 o
  -1   2   9       3280.34       3061.51        62.06 o
   0   2   9       1001.00        992.32        54.71 o
   1   2   9       3198.40       3284.39        59.45 o
   2   2   9       5174.87       5008.01        59.33 o
   3   2   9       2469.63       2338.26        44.17 o
   4   2   9       4828.01       4800.40        52.58 o
   5   2   9       3643.20       3642.05        51.99 o
   6   2   9       1204.72       1172.09        42.04 o
   7   2   9        625.94        610.03        34.11 o
   8   2   9         94.62         83.02        30.79 o
  -8   3   9        550.70        535.77        32.09 o
  -7   3   9       3257.15       3190.95        43.94 o
  -6   3   9       1082.62       1093.46        36.48 o
  -5   3   9       1091.92       1090.73        33.75 o
  -4   3   9        627.01        576.39        31.03 o
  -3   3   9        302.00        309.57        31.62 o
  -2   3   9       2354.34       2327.72        42.16 o
  -1   3   9       1872.52       1861.82        42.75 o
   0   3   9        398.71        457.14        36.36 o
   1   3   9       2172.38       2140.49        42.28 o
   2   3   9       1936.54       1954.67        38.13 o
   3   3   9        325.52        332.19        28.30 o
   4   3   9        516.37        549.04        33.28 o
   5   3   9       1233.94       1223.49        38.84 o
   6   3   9       1068.22       1117.26        36.48 o
   7   3   9       3134.14       3078.56        45.24 o
   8   3   9        594.02        602.92        33.04 o
  -8   4   9        479.94        455.00        31.86 o
  -7   4   9       2505.96       2402.93        38.37 o
  -6   4   9       2908.51       2849.05        40.50 o
  -5   4   9       2044.25       1988.07        35.77 o
  -4   4   9       4076.98       3994.38        46.07 o
  -3   4   9       1041.34        988.88        32.69 o
  -2   4   9       4497.16       4425.10        42.75 o
  -1   4   9       2508.71       2447.10        38.13 o
   0   4   9       3815.34       3936.23        46.07 o
   1   4   9       2296.31       2395.94        35.88 o
   2   4   9       5119.86       5027.79        44.06 o
   3   4   9        867.35        929.91        30.44 o
   4   4   9       4449.83       4366.12        44.77 o
   5   4   9       1935.68       1964.86        37.54 o
   6   4   9       3106.63       3119.07        40.38 o
   7   4   9       2318.27       2362.19        41.45 o
   8   4   9        383.84        367.60        33.52 o
  -8   5   9       1520.38       1442.58        37.07 o
  -7   5   9       1559.28       1491.26        35.17 o
  -6   5   9       1525.05       1513.76        34.82 o
  -5   5   9        825.59        835.40        34.46 o
  -4   5   9        272.27        293.11        28.66 o
  -3   5   9        569.20        561.12        29.49 o
  -2   5   9       2760.68       2843.48        38.02 o
  -1   5   9       2201.96       2196.50        35.29 o
   0   5   9        431.95        406.92        27.71 o
   1   5   9       1843.40       1843.82        29.02 o
   2   5   9       2689.15       2782.14        34.46 o
   3   5   9        461.54        456.07        25.94 o
   4   5   9        324.19        327.81        29.37 o
   5   5   9        654.92        670.66        30.20 o
   6   5   9       1410.36       1488.18        33.52 o
   7   5   9       1183.92       1219.94        34.23 o
   8   5   9       1573.13       1463.66        39.91 o
  -8   6   9       1403.92       1217.81        34.23 o
  -7   6   9        596.22        584.45        31.98 o
  -6   6   9       2639.20       2651.98        37.90 o
  -5   6   9       1080.06       1117.02        31.62 o
  -4   6   9       2412.38       2471.97        35.06 o
  -3   6   9        712.78        677.30        26.29 o
  -2   6   9        240.26        277.01        27.71 o
  -1   6   9        454.11        452.75        24.99 o
   0   6   9       1496.36       1432.28        29.13 o
   1   6   9        577.19        555.20        22.62 o
   2   6   9        373.58        356.83        21.91 o
   3   6   9        596.83        597.71        24.40 o
   4   6   9       2285.93       2325.00        34.82 o
   5   6   9       1007.41       1010.67        30.67 o
   6   6   9       2746.80       2890.38        39.32 o
   7   6   9        621.56        628.50        29.25 o
   8   6   9       1465.74       1429.20        40.38 o
  -8   7   9        342.26        317.15        30.32 o
  -7   7   9        326.29        310.40        31.03 o
  -6   7   9       1254.59       1284.60        34.58 o
  -5   7   9        100.37         99.84        23.92 o
  -4   7   9        518.77        553.06        26.76 o
  -3   7   9        255.59        274.40        25.34 o
  -2   7   9        592.31        591.32        27.59 o
  -1   7   9       5514.43       5209.22        42.99 o
   0   7   9       8984.68       7788.25        47.61 o
   1   7   9       5511.45       4984.56        38.25 o
   2   7   9        540.15        508.18        23.21 o
   3   7   9        243.76        229.87        23.33 o
   4   7   9        595.83        623.88        25.94 o
   5   7   9         40.90         45.36        26.53 o
   6   7   9       1203.85       1253.10        32.21 o
   7   7   9        205.56        215.66        29.61 o
   8   7   9        240.85        262.56        30.20 o
  -7   8   9        354.67        348.66        29.25 o
  -6   8   9        773.85        753.80        30.55 o
  -5   8   9       1368.17       1463.78        33.28 o
  -4   8   9       1550.91       1520.27        29.84 o
  -3   8   9        458.03        454.65        25.23 o
  -2   8   9       2565.31       2475.88        35.06 o
  -1   8   9        418.00        418.65        28.90 o
   0   8   9       1912.54       1812.08        28.90 o
   1   8   9        468.07        466.14        24.16 o
   2   8   9       2693.64       2524.43        30.44 o
   3   8   9        492.35        493.61        24.99 o
   4   8   9       1324.99       1360.87        28.19 o
   5   8   9       1227.45       1295.73        29.61 o
   6   8   9        714.66        735.80        30.32 o
   7   8   9        324.10        291.93        28.54 o
  -7   9   9        355.60        363.81        30.91 o
  -6   9   9        140.13        147.80        27.36 o
  -5   9   9       1449.68       1529.87        31.27 o
  -4   9   9       1724.62       1755.00        30.79 o
  -3   9   9        240.22        279.02        25.70 o
  -2   9   9       3748.85       3590.77        35.77 o
  -1   9   9       7357.34       7174.79        47.02 o
   0   9   9       1188.77       1112.40        27.24 o
   1   9   9       7610.69       7223.23        42.04 o
   2   9   9       3813.04       3730.87        33.99 o
   3   9   9        338.37        305.55        22.74 o
   4   9   9       1545.29       1518.73        27.83 o
   5   9   9       1524.95       1500.38        28.90 o
   6   9   9         90.02         90.01        26.88 o
   7   9   9        414.69        415.80        28.78 o
  -7  10   9        499.70        425.63        30.79 o
  -6  10   9        499.15        503.44        28.19 o
  -5  10   9        217.89        229.87        26.17 o
  -4  10   9        412.38        374.24        24.51 o
  -3  10   9        250.91        253.32        24.51 o
  -2  10   9        832.68        833.03        27.12 o
  -1  10   9        262.55        263.98        27.12 o
   0  10   9       1434.55       1336.00        25.70 o
   1  10   9        249.15        254.03        23.45 o
   2  10   9        871.75        847.12        24.51 o
   3  10   9        201.34        191.14        20.25 o
   4  10   9        369.24        347.00        22.86 o
   5  10   9        135.57        143.06        23.57 o
   6  10   9        393.71        418.29        28.42 o
   7  10   9        548.58        541.34        30.67 o
  -6  11   9         38.82         29.37        26.65 o
  -5  11   9        548.49        587.53        27.36 o
  -4  11   9       1978.10       1951.00        30.67 o
  -3  11   9       2962.68       2910.51        34.46 o
  -2  11   9       3825.71       3771.02        35.65 o
  -1  11   9       2627.61       2475.64        31.86 o
   0  11   9       3493.54       3364.57        34.23 o
   1  11   9       2495.33       2352.36        30.32 o
   2  11   9       3868.84       3730.28        31.86 o
   3  11   9       3015.81       2986.90        31.98 o
   4  11   9       1646.66       1601.28        26.76 o
   5  11   9        722.19        699.80        26.65 o
   6  11   9         22.23         21.55        25.23 o
  -6  12   9        209.56        202.40        28.19 o
  -5  12   9        379.01        357.06        26.76 o
  -4  12   9        173.87        183.21        23.33 o
  -3  12   9        196.07        181.55        23.33 o
  -2  12   9        427.20        437.71        26.05 o
  -1  12   9         16.82         17.29        21.44 o
   0  12   9        502.31        506.64        24.04 o
   1  12   9         12.73         23.80        22.38 o
   2  12   9        457.82        470.99        26.76 o
   3  12   9        327.99        299.63        24.28 o
   4  12   9        160.35        164.50        21.67 o
   5  12   9        380.99        374.95        24.28 o
   6  12   9        141.22        151.47        28.30 o
  -5  13   9       1173.44       1155.39        31.27 o
  -4  13   9        191.73        200.62        22.98 o
  -3  13   9        728.76        740.06        24.04 o
  -2  13   9       2073.63       2032.83        29.73 o
  -1  13   9        254.69        240.41        22.86 o
   0  13   9       3388.66       3266.27        32.09 o
   1  13   9        236.92        241.71        22.50 o
   2  13   9       1983.38       1960.71        29.49 o
   3  13   9        798.79        677.30        23.33 o
   4  13   9        298.82        273.22        24.16 o
   5  13   9       1194.43       1131.23        29.02 o
  -4  14   9        749.48        751.43        26.41 o
  -3  14   9        396.44        405.15        24.87 o
  -2  14   9        153.98        153.37        22.50 o
  -1  14   9        275.82        263.74        23.80 o
   0  14   9        128.66        121.15        20.49 o
   1  14   9        204.89        225.84        23.45 o
   2  14   9        121.48        140.58        23.21 o
   3  14   9        327.74        308.51        25.11 o
   4  14   9        705.27        712.47        26.41 o
  -3  15   9        637.79        624.95        25.82 o
  -2  15   9        429.40        441.62        25.23 o
  -1  15   9        439.11        423.27        24.28 o
   0  15   9         83.11         84.80        22.26 o
   1  15   9        352.91        375.06        25.34 o
   2  15   9        391.70        424.45        24.16 o
   3  15   9        600.19        615.36        24.75 o
  -1  16   9       1009.12        975.26        26.29 o
   0  16   9        526.68        553.30        24.87 o
   1  16   9        995.54        953.83        27.59 o
   0   0  10        363.65        405.26        48.79 o
   1   0  10      35008.30      31951.33       140.10 o
   2   0  10        361.27        375.54        42.16 o
   3   0  10      13000.90      12627.74        82.43 o
   4   0  10        744.81        744.21        37.31 o
   5   0  10        312.01        310.52        32.92 o
   6   0  10        368.88        328.52        36.95 o
   7   0  10          7.83         12.32        32.57 o
   8   0  10        411.07        361.92        33.63 o
  -8   1  10         89.06        108.36        31.15 o
  -7   1  10        232.52        229.75        29.61 o
  -6   1  10       1400.75       1383.96        39.44 o
  -5   1  10       2081.33       2085.54        42.63 o
  -4   1  10        640.31        675.87        37.66 o
  -3   1  10       8107.09       8191.26        69.40 o
  -2   1  10        594.20        615.00        40.03 o
  -1   1  10      14916.88      14518.22       100.66 o
   0   1  10       6480.93       5983.39        81.01 o
   1   1  10      14843.52      13760.27       100.07 o
   2   1  10        562.60        556.62        45.95 o
   3   1  10       8593.36       8135.13        72.60 o
   4   1  10        798.76        790.40        39.79 o
   5   1  10       2037.85       1939.04        43.35 o
   6   1  10       1429.96       1404.69        42.04 o
   7   1  10        213.82        210.21        31.98 o
   8   1  10        175.28        180.13        31.98 o
  -8   2  10        220.29        220.04        30.67 o
  -7   2  10        473.16        469.69        30.44 o
  -6   2  10       1163.84       1158.24        36.36 o
  -5   2  10       1651.40       1652.56        40.27 o
  -4   2  10       1496.32       1494.69        41.33 o
  -3   2  10      15196.96      14902.64        81.83 o
  -2   2  10       1588.45       1520.98        42.99 o
  -1   2  10      25654.20      25171.62       131.34 o
   0   2  10        403.64        428.71        45.12 o
   1   2  10      26400.23      26135.64       122.93 o
   2   2  10       1280.27       1361.58        46.66 o
   3   2  10      15473.52      14421.94        81.24 o
   4   2  10       1580.24       1557.34        37.66 o
   5   2  10       1511.23       1499.31        40.62 o
   6   2  10       1514.69       1498.96        39.56 o
   7   2  10        575.17        536.48        35.77 o
   8   2  10        178.86        198.49        31.74 o
  -8   3  10       1385.68       1361.58        34.23 o
  -7   3  10        301.57        309.10        31.38 o
  -6   3  10       3054.18       2887.77        42.40 o
  -5   3  10        446.41        458.91        31.03 o
  -4   3  10        232.98        230.70        33.04 o
  -3   3  10       5035.81       4789.51        50.69 o
  -2   3  10        519.12        523.22        30.79 o
  -1   3  10      11351.71      10862.08        72.48 o
   0   3  10        118.67        118.19        31.38 o
   1   3  10      11193.14      11165.97        70.35 o
   2   3  10        582.06        583.26        32.45 o
   3   3  10       4630.76       4697.61        47.96 o
   4   3  10        212.67        237.92        32.33 o
   5   3  10        527.07        539.92        32.09 o
   6   3  10       2826.32       2870.72        41.09 o
   7   3  10        363.01        384.42        33.52 o
   8   3  10       1438.76       1345.24        37.90 o
  -8   4  10        880.00        874.72        35.77 o
  -7   4  10         71.98         81.60        28.30 o
  -6   4  10       1270.25       1147.93        32.21 o
  -5   4  10         95.54        117.96        27.36 o
  -4   4  10       3439.83       3253.01        43.46 o
  -3   4  10       2259.95       2144.51        35.41 o
  -2   4  10       4731.06       4669.07        46.31 o
  -1   4  10       3457.21       3333.30        42.04 o
   0   4  10       3110.64       3148.32        42.16 o
   1   4  10       3424.05       3537.59        40.38 o
   2   4  10       4829.00       4761.32        43.82 o
   3   4  10       2090.86       2178.27        33.75 o
   4   4  10       3556.58       3555.36        43.58 o
   5   4  10        140.47        147.80        29.37 o
   6   4  10       1179.71       1211.41        35.41 o
   7   4  10         74.24         75.56        31.15 o
   8   4  10        975.27        939.97        34.23 o
  -8   5  10       1150.41       1112.76        36.59 o
  -7   5  10         10.21         28.19        30.44 o
  -6   5  10       2434.69       2339.57        38.61 o
  -5   5  10       1277.54       1212.36        34.94 o
  -4   5  10       4243.63       4111.74        43.35 o
  -3   5  10       1140.21       1213.19        31.86 o
  -2   5  10       4660.88       4690.03        43.11 o
  -1   5  10       4659.83       4689.44        43.11 o
   0   5  10       5133.56       5359.03        46.66 o
   1   5  10       4518.10       4635.43        38.96 o
   2   5  10       4694.82       4647.39        39.08 o
   3   5  10        923.29        936.30        26.05 o
   4   5  10       4309.10       4289.50        44.17 o
   5   5  10        989.35        997.53        32.33 o
   6   5  10       2311.69       2392.03        36.83 o
   7   5  10         23.55         41.45        31.27 o
   8   5  10       1224.64       1142.49        41.92 o
  -8   6  10       1108.41       1037.79        35.17 o
  -7   6  10        224.92        208.32        27.95 o
  -6   6  10       1173.69       1139.88        33.40 o
  -5   6  10        994.81        992.91        34.58 o
  -4   6  10       2945.97       3150.57        39.56 o
  -3   6  10        863.45        927.54        29.13 o
  -2   6  10       6513.16       6653.70        46.31 o
  -1   6  10       4489.95       4697.61        40.74 o
   0   6  10      14468.30      14648.96        64.43 o
   1   6  10       4384.52       4534.89        37.19 o
   2   6  10       6193.62       6405.00        41.45 o
   3   6  10       1266.73       1182.87        29.61 o
   4   6  10       3512.68       3627.96        40.03 o
   5   6  10       1317.75       1300.23        33.04 o
   6   6  10       1246.48       1303.90        33.52 o
   7   6  10        227.20        230.94        31.03 o
   8   6  10       1255.94       1266.60        39.67 o
  -7   7  10        463.37        413.67        29.96 o
  -6   7  10        674.20        716.73        33.28 o
  -5   7  10       3813.19       3866.24        40.74 o
  -4   7  10       2671.69       2814.11        36.48 o
  -3   7  10       2837.96       2964.99        33.87 o
  -2   7  10       6315.21       6042.49        43.46 o
  -1   7  10       2202.81       2293.02        34.94 o
   0   7  10      10651.70       9363.36        53.77 o
   1   7  10       2485.07       2405.29        29.37 o
   2   7  10       6199.46       6512.89        40.74 o
   3   7  10       2557.25       2709.89        32.92 o
   4   7  10       2789.63       2743.29        33.40 o
   5   7  10       3309.72       3282.62        37.54 o
   6   7  10        731.75        742.19        28.30 o
   7   7  10        409.22        399.70        29.02 o
  -7   8  10        483.89        504.39        30.44 o
  -6   8  10        750.23        725.26        30.67 o
  -5   8  10       1419.15       1512.10        31.86 o
  -4   8  10       4690.75       4927.00        41.21 o
  -3   8  10        989.02       1018.73        27.83 o
  -2   8  10       4732.69       4635.79        39.67 o
  -1   8  10        717.09        710.93        29.37 o
   0   8  10       3559.70       3249.46        34.82 o
   1   8  10        899.16        835.16        25.11 o
   2   8  10       4562.62       4407.22        36.12 o
   3   8  10       1094.39       1109.92        24.63 o
   4   8  10       4593.55       4743.68        39.79 o
   5   8  10       1603.08       1654.22        32.57 o
   6   8  10        803.81        833.74        33.04 o
   7   8  10        655.97        658.82        31.38 o
  -7   9  10        470.54        472.65        30.67 o
  -6   9  10        299.25        322.13        29.02 o
  -5   9  10       1927.06       2005.83        32.92 o
  -4   9  10       1558.63       1588.02        30.08 o
  -3   9  10       1509.66       1550.59        32.57 o
  -2   9  10       4565.09       4423.56        39.32 o
  -1   9  10        330.46        346.88        27.71 o
   0   9  10       6573.82       6052.91        41.69 o
   1   9  10        279.81        297.73        26.65 o
   2   9  10       4394.50       4201.63        34.58 o
   3   9  10       1388.67       1361.93        28.66 o
   4   9  10       1612.67       1605.42        26.41 o
   5   9  10       1734.95       1713.55        29.96 o
   6   9  10        297.71        309.34        27.95 o
   7   9  10        401.67        403.72        28.54 o
  -6  10  10        226.86        229.40        27.83 o
  -5  10  10       1769.55       1870.71        33.40 o
  -4  10  10       1654.31       1707.27        31.62 o
  -3  10  10        188.79        196.59        25.23 o
  -2  10  10       3779.53       3767.82        38.61 o
  -1  10  10         41.73         47.85        23.69 o
   0  10  10        856.27        818.70        25.58 o
   1  10  10         25.52         25.82        21.79 o
   2  10  10       4115.10       3780.26        33.52 o
   3  10  10        134.15        148.15        21.44 o
   4  10  10       1701.38       1627.81        26.29 o
   5  10  10       1889.05       1892.26        31.27 o
   6  10  10        170.15        143.42        27.12 o
  -6  11  10        229.77        257.94        28.42 o
  -5  11  10        988.71       1069.77        30.08 o
  -4  11  10        869.95        874.01        30.44 o
  -3  11  10       2867.14       2877.35        32.33 o
  -2  11  10        775.23        760.20        26.29 o
  -1  11  10        157.56        163.67        23.57 o
   0  11  10        241.90        242.78        24.04 o
   1  11  10        205.54        210.21        22.86 o
   2  11  10        717.14        721.23        23.92 o
   3  11  10       3044.08       2888.60        30.67 o
   4  11  10        810.56        763.04        22.74 o
   5  11  10       1238.49       1227.28        30.55 o
   6  11  10        252.56        240.41        26.17 o
  -5  12  10       1545.09       1543.25        34.58 o
  -4  12  10        136.57        147.56        24.28 o
  -3  12  10        751.03        721.00        24.51 o
  -2  12  10        456.66        458.44        24.04 o
  -1  12  10        609.87        593.57        24.99 o
   0  12  10       1331.12       1304.85        27.48 o
   1  12  10        560.17        562.06        25.34 o
   2  12  10        347.57        294.53        26.29 o
   3  12  10        686.98        645.79        23.45 o
   4  12  10        185.71        175.04        22.86 o
   5  12  10       1345.46       1334.93        29.13 o
  -5  13  10        413.51        443.99        30.32 o
  -4  13  10         43.90         47.13        24.75 o
  -3  13  10        527.44        543.47        27.83 o
  -2  13  10        629.35        612.28        25.11 o
  -1  13  10        478.87        489.94        25.70 o
   0  13  10        674.04        661.54        26.29 o
   1  13  10        537.30        537.67        26.29 o
   2  13  10        662.11        654.20        25.70 o
   3  13  10        644.30        618.44        24.63 o
   4  13  10         83.47         91.19        21.44 o
   5  13  10        477.19        459.15        25.94 o
  -4  14  10        196.83        181.67        25.82 o
  -3  14  10        781.53        816.21        26.05 o
  -2  14  10        755.91        744.68        26.65 o
  -1  14  10        128.41        122.57        24.87 o
   0  14  10        629.00        639.28        24.87 o
   1  14  10         99.96        101.14        24.28 o
   2  14  10        599.03        628.27        26.05 o
   3  14  10        753.13        738.41        28.30 o
   4  14  10        160.20        124.11        25.46 o
  -2  15  10        523.74        517.06        24.99 o
  -1  15  10        450.56        471.35        26.76 o
   0  15  10        646.34        661.78        27.12 o
   1  15  10        446.64        467.79        25.11 o
   2  15  10        742.80        730.59        27.83 o
   1   0  11        161.53        157.27        45.36 o
   2   0  11        594.59        611.33        39.79 o
   3   0  11          4.10         28.90        35.88 o
   4   0  11       2384.76       2282.25        44.17 o
   5   0  11       2788.49       2707.88        45.48 o
   6   0  11       2089.44       1993.64        43.11 o
   7   0  11       1646.36       1728.47        39.20 o
   8   0  11        168.71        182.85        33.75 o
  -8   1  11        225.64        223.36        32.92 o
  -7   1  11        356.98        342.14        32.09 o
  -6   1  11        314.68        307.44        35.06 o
  -5   1  11       3195.13       3098.58        46.78 o
  -4   1  11       1918.31       1868.93        43.94 o
  -3   1  11      14636.12      15358.95        87.87 o
  -2   1  11         20.86         34.70        34.11 o
  -1   1  11       2110.39       2005.95        56.25 o
   0   1  11         93.64         72.12        41.33 o
   1   1  11       2261.18       2178.27        57.08 o
   2   1  11          5.33         43.23        42.40 o
   3   1  11      13756.81      12869.92        81.01 o
   4   1  11       1613.67       1568.36        45.12 o
   5   1  11       2782.33       2654.71        45.00 o
   6   1  11        211.39        237.92        36.36 o
   7   1  11        456.18        462.58        33.63 o
   8   1  11        211.70        214.83        33.87 o
  -8   2  11        143.38        144.48        31.74 o
  -7   2  11       2052.10       1975.52        38.13 o
  -6   2  11          6.47         -7.70        28.30 o
  -5   2  11       2207.86       2214.51        43.11 o
  -4   2  11       1467.10       1520.63        42.52 o
  -3   2  11        330.03        348.66        36.95 o
  -2   2  11        807.09        766.71        44.06 o
  -1   2  11       1897.89       1811.73        50.81 o
   0   2  11          2.79          1.54        38.61 o
   1   2  11       2125.84       2055.34        52.46 o
   2   2  11        701.62        667.58        43.70 o
   3   2  11        468.99        452.87        34.34 o
   4   2  11       1559.63       1468.76        40.03 o
   5   2  11       2325.60       2293.73        44.88 o
   6   2  11          1.70         18.24        34.34 o
   7   2  11       2093.47       2047.28        41.57 o
   8   2  11        144.25        128.02        33.52 o
  -8   3  11        514.08        460.33        33.04 o
  -7   3  11        431.29        416.63        31.15 o
  -6   3  11       3759.05       3347.16        47.02 o
  -5   3  11       2168.22       2221.14        40.38 o
  -4   3  11       5093.58       4891.83        53.77 o
  -3   3  11       7091.70       6715.88        58.15 o
  -2   3  11        551.73        573.43        35.06 o
  -1   3  11       1717.06       1642.49        42.04 o
   0   3  11        503.11        495.15        33.87 o
   1   3  11       1826.45       1803.08        39.56 o
   2   3  11        585.41        620.92        34.70 o
   3   3  11       7246.24       6973.93        53.53 o
   4   3  11       4666.35       4728.28        50.92 o
   5   3  11       2271.61       2312.45        41.92 o
   6   3  11       3662.56       3791.51        48.79 o
   7   3  11        534.57        508.53        36.59 o
   8   3  11        532.16        521.21        35.41 o
  -8   4  11        252.20        231.41        31.15 o
  -7   4  11       2498.41       2440.82        41.57 o
  -6   4  11        321.10        314.67        33.16 o
  -5   4  11        807.22        804.13        35.41 o
  -4   4  11        824.46        844.99        37.66 o
  -3   4  11        991.25       1002.15        32.80 o
  -2   4  11        471.32        475.97        32.21 o
  -1   4  11        863.26        849.61        33.16 o
   0   4  11        490.07        479.87        32.33 o
   1   4  11       1092.73       1021.10        31.74 o
   2   4  11        385.97        383.12        26.41 o
   3   4  11       1075.56       1090.26        30.55 o
   4   4  11       1051.09       1077.59        34.46 o
   5   4  11       1018.85       1053.66        34.94 o
   6   4  11        299.33        310.76        30.32 o
   7   4  11       2791.47       2869.30        44.29 o
   8   4  11        275.17        288.85        31.74 o
  -8   5  11       2335.68       2129.12        41.69 o
  -7   5  11        337.35        308.39        32.80 o
  -6   5  11       1955.31       1857.68        38.13 o
  -5   5  11       2113.66       2091.46        42.16 o
  -4   5  11       2360.00       2397.72        39.91 o
  -3   5  11       1010.49       1033.89        31.74 o
  -2   5  11       2692.10       2652.69        37.19 o
  -1   5  11        203.66        225.96        30.91 o
   0   5  11        155.04        167.81        27.83 o
   1   5  11        253.64        253.32        25.58 o
   2   5  11       2427.47       2437.39        33.28 o
   3   5  11       1109.28       1093.46        31.50 o
   4   5  11       2159.37       2223.39        36.95 o
   5   5  11       2163.89       2204.79        38.96 o
   6   5  11       1635.06       1841.34        36.95 o
   7   5  11        242.93        260.31        32.21 o
   8   5  11       2382.88       2343.36        45.36 o
  -8   6  11        278.58        196.71        27.48 o
  -7   6  11        761.64        709.86        33.87 o
  -6   6  11        462.13        450.27        29.84 o
  -5   6  11       1520.23       1568.71        35.65 o
  -4   6  11        272.05        287.19        28.19 o
  -3   6  11          7.67         21.44        27.71 o
  -2   6  11        819.54        818.34        31.03 o
  -1   6  11       1974.22       1971.49        33.40 o
   0   6  11         63.37         62.77        26.65 o
   1   6  11       1857.37       1934.78        29.25 o
   2   6  11        785.02        822.37        27.36 o
   3   6  11          1.52          5.57        25.70 o
   4   6  11        250.47        280.91        26.88 o
   5   6  11       1752.96       1816.58        35.53 o
   6   6  11        436.75        474.66        30.55 o
   7   6  11        815.77        848.78        34.82 o
   8   6  11        225.35        246.33        34.82 o
  -7   7  11        315.66        305.31        31.15 o
  -6   7  11       1586.26       1563.86        37.90 o
  -5   7  11        456.70        460.93        28.07 o
  -4   7  11        370.78        403.37        27.59 o
  -3   7  11        180.64        176.46        22.50 o
  -2   7  11       2661.05       2741.75        35.17 o
  -1   7  11       1447.02       1489.13        32.45 o
   0   7  11       3664.84       3609.72        40.03 o
   1   7  11       1452.04       1520.75        28.30 o
   2   7  11       2672.06       2858.05        34.46 o
   3   7  11        220.89        218.86        23.80 o
   4   7  11        396.18        399.58        28.30 o
   5   7  11        431.90        439.14        28.07 o
   6   7  11       1537.61       1600.21        36.83 o
   7   7  11        367.27        394.72        30.08 o
  -7   8  11        159.58        136.67        28.54 o
  -6   8  11        247.57        239.46        28.78 o
  -5   8  11        282.55        289.91        26.41 o
  -4   8  11        874.00        893.78        29.13 o
  -3   8  11       1162.33       1278.92        30.91 o
  -2   8  11        157.17        159.64        24.16 o
  -1   8  11       6876.61       6779.47        45.48 o
   0   8  11        316.47        286.12        24.04 o
   1   8  11       6659.54       6639.49        42.04 o
   2   8  11        158.23        164.85        21.79 o
   3   8  11       1191.92       1214.13        24.99 o
   4   8  11        847.88        879.69        28.54 o
   5   8  11        452.88        444.58        25.70 o
   6   8  11        191.55        200.74        28.30 o
   7   8  11         49.05         59.81        26.65 o
  -7   9  11         91.02         78.52        31.27 o
  -6   9  11       2151.53       2106.38        36.95 o
  -5   9  11        556.46        543.71        30.55 o
  -4   9  11       1365.90       1472.67        30.67 o
  -3   9  11        618.23        602.57        24.51 o
  -2   9  11       4129.12       4173.56        37.78 o
  -1   9  11        404.50        381.34        25.23 o
   0   9  11       2072.14       1935.37        30.20 o
   1   9  11        312.37        310.40        24.16 o
   2   9  11       4402.29       4315.56        34.70 o
   3   9  11        528.03        550.22        23.09 o
   4   9  11       1587.59       1549.76        30.20 o
   5   9  11        526.20        554.72        27.83 o
   6   9  11       2517.73       2427.32        37.42 o
   7   9  11         58.27         72.95        27.36 o
  -6  10  11        158.61        181.79        27.00 o
  -5  10  11        703.88        729.76        27.71 o
  -4  10  11        808.61        844.99        27.36 o
  -3  10  11       2049.02       2043.14        29.61 o
  -2  10  11       1507.11       1443.30        29.84 o
  -1  10  11       4065.23       3965.24        38.61 o
   0  10  11       1679.01       1528.92        31.74 o
   1  10  11       3871.94       3482.41        35.53 o
   2  10  11       1492.32       1450.64        24.75 o
   3  10  11       1869.66       1921.04        28.78 o
   4  10  11        867.14        839.54        24.63 o
   5  10  11        574.62        553.66        25.82 o
   6  10  11        264.60        263.50        29.25 o
  -6  11  11        258.09        248.58        28.42 o
  -5  11  11        171.42        182.62        26.88 o
  -4  11  11        142.23        155.73        22.26 o
  -3  11  11        494.01        497.40        25.58 o
  -2  11  11       1493.38       1526.55        30.44 o
  -1  11  11        241.63        222.29        22.15 o
   0  11  11       2918.76       2614.91        34.23 o
   1  11  11        147.97        131.93        22.62 o
   2  11  11       1497.18       1495.40        27.36 o
   3  11  11        386.58        353.39        20.25 o
   4  11  11        214.12        204.05        24.75 o
   5  11  11        118.14        141.17        23.69 o
   6  11  11        248.70        202.28        26.65 o
  -5  12  11        659.56        676.94        28.19 o
  -4  12  11       1199.60       1217.57        29.84 o
  -3  12  11        943.15        964.72        27.36 o
  -2  12  11       2052.69       2063.98        30.32 o
  -1  12  11       1698.33       1652.80        30.67 o
   0  12  11        651.95        604.34        24.63 o
   1  12  11       1569.60       1500.14        26.76 o
   2  12  11       2007.79       1871.89        29.25 o
   3  12  11        897.89        834.10        24.63 o
   4  12  11       1263.80       1185.00        26.76 o
   5  12  11        597.38        596.17        26.65 o
  -4  13  11        196.15        200.86        26.17 o
  -3  13  11        235.53        255.10        24.16 o
  -2  13  11         15.11         14.45        21.20 o
  -1  13  11       1274.95       1226.33        27.48 o
   0  13  11        446.59        446.24        25.94 o
   1  13  11       1124.31       1005.34        30.08 o
   2  13  11         21.15         18.24        23.21 o
   3  13  11        400.96        392.59        25.34 o
   4  13  11        152.31        155.02        25.34 o
  -3  14  11        113.72        130.75        24.51 o
  -2  14  11        521.03        537.79        24.63 o
  -1  14  11        184.57        203.58        22.50 o
   0  14  11       1293.74       1302.13        29.96 o
   1  14  11        248.63        202.40        24.75 o
   2  14  11        681.52        633.60        27.36 o
   3  14  11        129.21        100.55        24.51 o
  -2  15  11        478.08        447.66        25.34 o
  -1  15  11         55.75         70.70        24.28 o
   0  15  11         86.25        105.88        23.33 o
   1  15  11        123.42        116.89        26.76 o
   2  15  11        428.71        433.10        26.17 o
   0   0  12       7183.47       6120.30        56.73 o
   1   0  12          0.90         11.84        35.77 o
   2   0  12        211.12        241.24        42.16 o
   3   0  12        246.63        255.45        37.07 o
   4   0  12        171.30        188.78        34.82 o
   5   0  12        554.66        578.41        37.42 o
   6   0  12         30.70         44.77        30.91 o
   7   0  12       3501.68       3472.22        46.42 o
   8   0  12         76.42         89.89        33.40 o
  -8   1  12        260.69        274.87        32.80 o
  -7   1  12         88.15         72.00        29.61 o
  -6   1  12        233.63        231.88        35.53 o
  -5   1  12        195.71        188.66        32.45 o
  -4   1  12        996.21       1059.94        44.53 o
  -3   1  12        290.41        313.24        31.74 o
  -2   1  12      18545.69      19259.77        92.49 o
  -1   1  12       2380.60       2176.61        43.35 o
   0   1  12      30921.02      28536.08       117.72 o
   1   1  12       2338.16       2273.01        50.57 o
   2   1  12      19013.36      18286.51        94.62 o
   3   1  12        370.83        350.19        37.54 o
   4   1  12       1040.27       1033.41        40.62 o
   5   1  12        229.96        214.24        33.16 o
   6   1  12        249.52        231.65        37.66 o
   7   1  12         78.00         84.80        36.12 o
   8   1  12        192.94        254.03        33.63 o
  -8   2  12       1166.35       1095.59        37.66 o
  -7   2  12       3395.04       3234.42        41.33 o
  -6   2  12       1249.48       1191.28        36.48 o
  -5   2  12       3105.29       3110.42        45.71 o
  -4   2  12       1862.21       1821.68        44.06 o
  -3   2  12       1208.80       1163.57        38.37 o
  -2   2  12        897.00        870.81        43.94 o
  -1   2  12        452.37        414.74        42.52 o
   0   2  12        204.97        223.24        38.73 o
   1   2  12        375.30        383.47        41.57 o
   2   2  12        841.89        881.11        47.02 o
   3   2  12        984.20       1007.83        39.91 o
   4   2  12       1707.49       1703.25        46.31 o
   5   2  12       3079.63       3016.98        46.07 o
   6   2  12       1094.85       1112.40        41.09 o
   7   2  12       3296.35       3188.47        44.17 o
   8   2  12       1158.96       1038.03        40.03 o
  -8   3  12        737.99        658.70        32.69 o
  -7   3  12        816.94        789.21        33.63 o
  -6   3  12        512.50        504.51        34.70 o
  -5   3  12         22.42         34.58        33.75 o
  -4   3  12       2993.89       3054.76        48.44 o
  -3   3  12       2716.77       2614.56        41.92 o
  -2   3  12       7226.83       7071.76        59.93 o
  -1   3  12        475.66        505.93        39.08 o
   0   3  12       5926.87       5986.59        61.46 o
   1   3  12        610.70        606.36        38.25 o
   2   3  12       7469.30       7358.00        58.62 o
   3   3  12       2794.39       2755.73        44.77 o
   4   3  12       3488.46       3503.72        49.86 o
   5   3  12          5.99         27.36        34.94 o
   6   3  12        542.15        553.42        34.46 o
   7   3  12        825.23        846.89        37.42 o
   8   3  12        680.49        630.63        36.71 o
  -8   4  12        173.51        161.06        33.63 o
  -7   4  12       1605.89       1495.88        35.65 o
  -6   4  12       2329.83       2282.84        39.20 o
  -5   4  12       5539.21       5512.16        54.00 o
  -4   4  12       1996.07       1969.59        40.98 o
  -3   4  12       2864.38       3006.80        45.48 o
  -2   4  12         70.10        106.59        29.37 o
  -1   4  12        289.15        323.67        31.50 o
   0   4  12        727.44        729.40        34.23 o
   1   4  12        449.10        470.16        30.55 o
   2   4  12        145.56        171.60        32.92 o
   3   4  12       2828.19       2905.30        40.27 o
   4   4  12       1952.28       1960.12        37.90 o
   5   4  12       4875.19       5166.71        51.28 o
   6   4  12       2300.25       2383.74        41.45 o
   7   4  12       1308.82       1373.07        36.71 o
   8   4  12        152.83        179.06        33.52 o
  -8   5  12        334.33        284.94        29.37 o
  -7   5  12          6.93          9.95        29.96 o
  -6   5  12        680.36        610.15        31.62 o
  -5   5  12        944.76        921.50        35.53 o
  -4   5  12       2890.98       3033.92        40.62 o
  -3   5  12       4257.66       4470.34        46.90 o
  -2   5  12       4847.65       4874.66        46.31 o
  -1   5  12        704.30        723.72        30.79 o
   0   5  12       2854.05       2991.99        42.63 o
   1   5  12        735.46        761.14        28.54 o
   2   5  12       4458.36       4653.67        43.46 o
   3   5  12       4532.39       4412.43        42.28 o
   4   5  12       3169.04       3241.29        39.79 o
   5   5  12       1055.32       1061.01        32.09 o
   6   5  12        815.73        855.29        33.04 o
   7   5  12          2.50          8.65        31.27 o
   8   5  12        346.19        345.46        35.17 o
  -7   6  12        686.88        671.02        33.87 o
  -6   6  12        797.87        783.41        35.06 o
  -5   6  12       3687.59       3725.19        44.77 o
  -4   6  12       3157.58       3337.33        40.50 o
  -3   6  12       5641.88       5896.23        44.88 o
  -2   6  12       2575.22       2655.06        38.96 o
  -1   6  12       3714.27       3772.68        41.57 o
   0   6  12          5.73         11.49        29.37 o
   1   6  12       3683.08       3846.93        37.90 o
   2   6  12       2703.41       2728.84        35.06 o
   3   6  12       5379.88       5407.59        41.57 o
   4   6  12       3419.56       3415.26        39.20 o
   5   6  12       3556.27       3519.12        41.21 o
   6   6  12        694.33        777.01        31.15 o
   7   6  12        737.62        783.41        34.58 o
  -7   7  12        126.08        103.39        29.49 o
  -6   7  12       1441.05       1374.84        37.90 o
  -5   7  12       1012.52       1085.88        32.45 o
  -4   7  12       1101.13       1214.49        32.57 o
  -3   7  12        456.54        501.78        26.65 o
  -2   7  12        508.25        556.97        30.08 o
  -1   7  12         48.23         54.60        25.58 o
   0   7  12        393.29        431.91        28.30 o
   1   7  12         33.68         35.88        23.33 o
   2   7  12        784.44        782.82        27.83 o
   3   7  12        554.51        544.30        23.57 o
   4   7  12       1215.41       1257.95        29.37 o
   5   7  12       1063.64       1044.54        30.79 o
   6   7  12       1142.57       1191.75        33.52 o
   7   7  12        124.20        144.37        31.27 o
  -7   8  12        597.84        550.22        34.94 o
  -6   8  12         75.62         81.48        30.44 o
  -5   8  12       2679.21       2767.10        37.07 o
  -4   8  12       3417.92       3591.48        37.54 o
  -3   8  12       4140.48       4460.87        41.69 o
  -2   8  12       4909.43       5047.45        38.84 o
  -1   8  12       3887.28       4057.62        37.66 o
   0   8  12        150.00        154.43        24.99 o
   1   8  12       3940.51       3949.14        33.75 o
   2   8  12       4964.90       5182.81        36.48 o
   3   8  12       4171.19       4338.77        38.25 o
   4   8  12       3057.90       3180.29        33.87 o
   5   8  12       2769.79       2715.46        36.00 o
   6   8  12        126.33        129.56        28.07 o
   7   8  12        690.60        700.15        33.99 o
  -6   9  12       1134.62       1122.23        32.45 o
  -5   9  12        495.00        520.73        27.71 o
  -4   9  12       1509.88       1568.12        29.37 o
  -3   9  12        564.96        599.96        27.48 o
  -2   9  12       1316.69       1371.88        29.49 o
  -1   9  12          4.22         23.92        22.15 o
   0   9  12        532.94        533.64        24.16 o
   1   9  12         14.08         18.24        21.08 o
   2   9  12       1073.14       1117.38        24.04 o
   3   9  12        385.78        413.91        23.33 o
   4   9  12       1442.77       1403.38        26.65 o
   5   9  12        471.84        430.25        26.65 o
   6   9  12       1126.09       1097.25        32.21 o
  -6  10  12        421.12        396.50        28.90 o
  -5  10  12        460.92        502.14        29.37 o
  -4  10  12       1595.96       1643.20        29.96 o
  -3  10  12       1976.02       2146.53        32.21 o
  -2  10  12       1104.28       1119.75        28.07 o
  -1  10  12       4852.96       4548.74        39.08 o
   0  10  12        107.51         95.93        24.04 o
   1  10  12       5375.56       4977.93        37.90 o
   2  10  12        938.40        982.84        25.70 o
   3  10  12       2253.70       2271.71        29.84 o
   4  10  12       1387.20       1360.63        28.66 o
   5  10  12        507.92        469.33        26.53 o
   6  10  12        359.32        346.88        28.78 o
  -5  11  12          6.10          2.01        26.41 o
  -4  11  12        320.71        328.40        25.58 o
  -3  11  12        113.26        113.81        24.04 o
  -2  11  12        525.57        504.74        23.69 o
  -1  11  12        683.66        653.14        27.83 o
   0  11  12        457.67        448.14        26.29 o
   1  11  12        610.12        577.58        25.94 o
   2  11  12        425.66        415.33        23.45 o
   3  11  12        113.87        120.92        22.03 o
   4  11  12        249.60        258.89        23.33 o
   5  11  12         13.70         29.02        24.87 o
  -5  12  12        506.98        524.52        28.30 o
  -4  12  12        249.52        258.06        25.11 o
  -3  12  12        462.35        451.33        24.99 o
  -2  12  12         37.50         30.44        25.58 o
  -1  12  12       4018.27       3686.10        35.77 o
   0  12  12        193.26        164.73        25.11 o
   1  12  12       3908.52       3577.39        35.06 o
   2  12  12         19.93          2.37        22.98 o
   3  12  12        433.52        474.66        24.99 o
   4  12  12        247.59        241.95        23.92 o
   5  12  12        598.87        592.38        27.59 o
  -4  13  12       1027.06       1105.54        30.20 o
  -3  13  12        176.42        160.47        25.46 o
  -2  13  12        575.27        564.67        24.99 o
  -1  13  12         95.39         81.12        22.74 o
   0  13  12        447.83        441.62        23.92 o
   1  13  12         62.97         65.25        23.80 o
   2  13  12        607.39        436.77        23.69 o
   3  13  12        168.46        194.58        21.20 o
   4  13  12        998.22       1050.11        29.37 o
  -3  14  12        604.53        520.14        26.65 o
  -2  14  12          7.03         19.66        24.99 o
  -1  14  12       1151.13       1068.70        28.66 o
   0  14  12       1240.32       1198.03        27.59 o
   1  14  12       1149.64       1105.42        28.30 o
   2  14  12          5.57          6.40        22.03 o
   3  14  12        529.30        518.72        26.65 o
  -1  15  12        267.68        269.78        24.75 o
   0  15  12         58.82         84.08        24.51 o
   1  15  12        242.19        232.71        24.04 o
   1   0  13          4.53         22.50        33.28 o
   2   0  13        268.71        241.95        33.40 o
   3   0  13       1424.68       1431.81        41.33 o
   4   0  13         72.19        106.59        37.66 o
   5   0  13       1031.78       1034.12        40.86 o
   6   0  13         29.32         31.74        33.16 o
   7   0  13         82.07         99.24        34.11 o
   8   0  13       1249.83       1236.28        39.56 o
  -8   1  13       1368.37       1248.24        38.96 o
  -7   1  13        235.42        242.78        32.45 o
  -6   1  13       6376.94       6246.42        55.07 o
  -5   1  13          6.45         34.23        34.23 o
  -4   1  13       5632.61       5425.71        54.60 o
  -3   1  13       1073.10       1201.94        42.28 o
  -2   1  13       2214.02       2282.84        45.71 o
  -1   1  13       3642.43       3504.20        48.67 o
   0   1  13        588.07        570.95        34.58 o
   1   1  13       3764.96       3664.79        53.17 o
   2   1  13       2329.76       2212.14        46.42 o
   3   1  13       1063.35       1014.11        41.92 o
   4   1  13       5693.63       5522.70        55.07 o
   5   1  13         20.84         30.20        32.21 o
   6   1  13       6442.92       6088.08        58.62 o
   7   1  13        209.83        193.28        37.19 o
   8   1  13       1326.26       1368.57        40.62 o
  -8   2  13        955.12        877.09        38.25 o
  -7   2  13       1474.86       1365.61        39.79 o
  -6   2  13        176.06        177.76        30.91 o
  -5   2  13        163.69        198.13        31.86 o
  -4   2  13        592.23        603.63        39.44 o
  -3   2  13       1658.53       1638.11        44.53 o
  -2   2  13        203.23        218.62        34.23 o
  -1   2  13       1276.97       1274.06        45.71 o
   0   2  13       2143.55       2108.27        45.60 o
   1   2  13       1431.00       1445.31        50.45 o
   2   2  13        271.24        276.41        35.88 o
   3   2  13       1570.07       1445.55        43.70 o
   4   2  13        443.94        440.44        36.95 o
   5   2  13        161.48        172.55        31.38 o
   6   2  13        219.37        222.17        36.83 o
   7   2  13       1341.25       1282.94        39.44 o
   8   2  13        799.82        787.20        40.27 o
  -8   3  13       1060.14       1001.79        34.23 o
  -7   3  13        753.26        726.68        36.00 o
  -6   3  13       2056.90       1983.92        41.45 o
  -5   3  13       1728.68       1776.67        40.98 o
  -4   3  13       3329.25       3494.72        50.92 o
  -3   3  13        124.17        135.36        38.25 o
  -2   3  13       3680.58       3752.78        49.74 o
  -1   3  13        128.04        124.35        39.67 o
   0   3  13       3867.74       3898.45        56.61 o
   1   3  13        157.32        162.72        33.63 o
   2   3  13       3777.14       3813.06        46.90 o
   3   3  13        208.54        193.16        35.65 o
   4   3  13       3389.76       3353.79        47.96 o
   5   3  13       1828.11       1810.66        41.57 o
   6   3  13       1946.53       1934.06        41.33 o
   7   3  13        779.18        806.50        40.86 o
   8   3  13        879.29        796.08        38.13 o
  -7   4  13       1402.75       1269.80        36.00 o
  -6   4  13        197.82        217.55        32.80 o
  -5   4  13        530.55        566.68        34.58 o
  -4   4  13       1001.96       1071.66        36.00 o
  -3   4  13        318.08        330.54        33.28 o
  -2   4  13       3106.91       2964.52        47.37 o
  -1   4  13       1279.00       1242.20        39.08 o
   0   4  13        571.85        614.65        34.34 o
   1   4  13       1266.67       1254.99        38.61 o
   2   4  13       2821.69       3029.53        43.35 o
   3   4  13        324.87        349.13        33.04 o
   4   4  13       1051.99       1089.90        34.58 o
   5   4  13        620.37        626.13        35.53 o
   6   4  13        151.94        157.51        31.86 o
   7   4  13       1425.97       1504.52        41.45 o
  -7   5  13       1614.72       1540.76        40.50 o
  -6   5  13       1633.18       1631.83        36.83 o
  -5   5  13       1223.83       1286.14        35.53 o
  -4   5  13       1275.95       1381.00        37.90 o
  -3   5  13        466.64        488.52        31.03 o
  -2   5  13        143.16        175.51        29.02 o
  -1   5  13       1028.70        994.92        33.04 o
   0   5  13       4481.00       4584.15        46.66 o
   1   5  13       1107.02       1120.69        34.34 o
   2   5  13        213.46        237.21        32.57 o
   3   5  13        549.87        578.76        30.55 o
   4   5  13       1471.06       1504.29        37.07 o
   5   5  13       1491.44       1530.46        36.24 o
   6   5  13       1722.40       1858.15        38.61 o
   7   5  13       1802.23       2009.62        42.87 o
  -7   6  13       1404.69       1367.62        39.56 o
  -6   6  13         75.73        109.31        33.40 o
  -5   6  13        286.85        277.36        28.90 o
  -4   6  13        188.33        226.44        30.44 o
  -3   6  13       1844.32       1879.82        33.75 o
  -2   6  13       4435.68       4393.96        43.82 o
  -1   6  13       1483.53       1464.73        32.80 o
   0   6  13       6009.20       6215.63        50.81 o
   1   6  13       1361.14       1391.66        33.99 o
   2   6  13       4091.37       4329.41        41.21 o
   3   6  13       1663.82       1734.51        33.52 o
   4   6  13        166.93        175.51        27.00 o
   5   6  13        238.75        227.86        26.88 o
   6   6  13         57.84         83.73        31.74 o
   7   6  13       1445.06       1552.61        38.96 o
  -7   7  13       1210.23       1072.97        37.90 o
  -6   7  13        469.11        458.91        33.63 o
  -5   7  13        976.74        995.28        31.38 o
  -4   7  13        594.41        576.16        28.19 o
  -3   7  13        151.84        154.79        30.08 o
  -2   7  13         38.80         43.35        27.83 o
  -1   7  13       1681.76       1687.14        31.03 o
   0   7  13        152.74        137.73        29.13 o
   1   7  13       1773.11       1811.73        29.84 o
   2   7  13         16.24         28.07        26.41 o
   3   7  13        161.24        165.45        25.70 o
   4   7  13        431.96        446.95        25.82 o
   5   7  13       1118.17       1107.07        31.86 o
   6   7  13        673.09        646.15        33.40 o
   7   7  13       1495.23       1516.72        36.95 o
  -6   8  13         91.11         91.90        28.30 o
  -5   8  13       2302.15       2320.62        36.24 o
  -4   8  13         92.68        104.69        30.08 o
  -3   8  13        147.98        158.69        24.04 o
  -2   8  13        712.17        717.21        29.96 o
  -1   8  13       1681.87       1780.46        32.33 o
   0   8  13       3450.39       3587.81        37.90 o
   1   8  13       1806.66       1843.23        29.25 o
   2   8  13        625.96        665.81        25.34 o
   3   8  13         76.97        108.84        23.57 o
   4   8  13         60.96         72.60        22.74 o
   5   8  13       2326.51       2313.04        35.77 o
   6   8  13        123.03         93.09        29.25 o
  -6   9  13        362.21        364.88        30.20 o
  -5   9  13        236.64        252.14        27.12 o
  -4   9  13         15.92         33.28        27.24 o
  -3   9  13         11.71         23.92        25.94 o
  -2   9  13          7.09         16.11        25.58 o
  -1   9  13        776.63        824.74        29.13 o
   0   9  13        115.09        138.21        27.12 o
   1   9  13        799.42        827.11        27.00 o
   2   9  13         22.18         31.27        20.96 o
   3   9  13          4.93         -0.83        22.98 o
   4   9  13         27.13         25.11        23.45 o
   5   9  13        254.59        247.99        27.36 o
   6   9  13        430.70        396.03        29.25 o
  -6  10  13         46.26         37.78        26.17 o
  -5  10  13       1031.34       1058.87        31.74 o
  -4  10  13       1304.63       1384.79        31.38 o
  -3  10  13       1198.59       1206.08        27.24 o
  -2  10  13       1735.22       1873.67        30.55 o
  -1  10  13       1035.05       1023.58        27.24 o
   0  10  13        458.75        445.65        25.58 o
   1  10  13       1082.64       1091.80        27.48 o
   2  10  13       1915.02       2002.75        29.84 o
   3  10  13       1011.94       1017.66        25.94 o
   4  10  13       1129.92       1155.87        25.70 o
   5  10  13        939.71        944.35        29.13 o
   6  10  13         78.43         96.40        26.53 o
  -5  11  13       1412.61       1389.65        31.15 o
  -4  11  13        156.58        162.60        26.65 o
  -3  11  13         98.16        113.22        23.92 o
  -2  11  13        390.54        424.69        27.12 o
  -1  11  13         43.40         45.00        21.79 o
   0  11  13         84.34        102.32        25.58 o
   1  11  13         53.95         49.38        22.98 o
   2  11  13        368.47        377.32        24.04 o
   3  11  13        154.66        168.52        21.32 o
   4  11  13        129.77        133.71        24.51 o
   5  11  13       1268.04       1201.58        28.78 o
  -4  12  13        570.88        614.77        26.41 o
  -3  12  13        731.70        824.50        27.00 o
  -2  12  13        489.56        518.60        25.94 o
  -1  12  13        709.94        688.31        24.99 o
   0  12  13       1086.91       1078.18        28.66 o
   1  12  13        663.83        628.50        24.99 o
   2  12  13        660.31        611.57        24.40 o
   3  12  13        912.19        900.65        26.05 o
   4  12  13        753.62        714.96        26.76 o
  -4  13  13         45.54         20.61        21.67 o
  -3  13  13       1139.62       1212.24        29.73 o
  -2  13  13        118.52        113.10        23.33 o
  -1  13  13        448.16        426.82        26.41 o
   0  13  13        130.80        116.42        23.57 o
   1  13  13        452.50        428.36        23.45 o
   2  13  13        150.53        134.30        23.21 o
   3  13  13       1206.62       1238.29        27.59 o
   4  13  13         40.27         26.53        18.95 o
  -2  14  13        591.35        566.68        26.05 o
  -1  14  13         43.96         52.35        23.45 o
   0  14  13        117.10        135.96        26.53 o
   1  14  13         85.22         98.89        24.99 o
   2  14  13        721.03        722.54        27.12 o
   0   0  14         48.04         35.29        29.73 o
   1   0  14        342.28        376.49        32.69 o
   2   0  14       2344.18       2549.66        46.90 o
   3   0  14       2055.51       2338.50        47.61 o
   4   0  14       4514.64       4806.56        54.36 o
   5   0  14       1161.55       1194.12        38.96 o
   6   0  14       5159.74       4786.78        54.71 o
   7   0  14        661.54        674.81        37.78 o
   8   0  14       1049.12        962.35        44.88 o
  -8   1  14        268.35        136.07        37.42 o
  -7   1  14        719.83        746.93        35.53 o
  -6   1  14       1628.81       1584.34        38.13 o
  -5   1  14        240.63        252.14        31.38 o
  -4   1  14       2120.97       2186.32        42.63 o
  -3   1  14       2506.73       2826.43        47.37 o
  -2   1  14       2958.20       3061.98        49.15 o
  -1   1  14       3112.42       3093.72        45.60 o
   0   1  14        155.30        170.18        33.52 o
   1   1  14       3948.90       3639.56        47.73 o
   2   1  14       2640.15       2651.51        48.79 o
   3   1  14       3124.55       2909.33        48.20 o
   4   1  14       2025.82       1936.67        40.27 o
   5   1  14        246.75        259.83        32.92 o
   6   1  14       1722.13       1684.06        42.87 o
   7   1  14        778.44        816.21        39.44 o
   8   1  14        264.35        219.92        43.35 o
  -7   2  14        203.59        199.08        33.40 o
  -6   2  14       4209.05       4022.80        48.67 o
  -5   2  14       1204.78       1284.60        38.13 o
  -4   2  14       2488.44       2682.54        45.60 o
  -3   2  14       2056.69       2047.76        42.52 o
  -2   2  14         67.63         74.73        39.08 o
  -1   2  14       2289.42       2187.74        48.56 o
   0   2  14        195.63        174.68        32.33 o
   1   2  14       2011.40       1991.98        46.78 o
   2   2  14         79.48         79.82        40.15 o
   3   2  14       2001.01       1953.01        44.29 o
   4   2  14       2524.13       2535.21        45.83 o
   5   2  14       1287.28       1291.47        39.08 o
   6   2  14       3897.59       3840.18        51.28 o
   7   2  14        240.90        216.25        36.83 o
  -7   3  14        550.73        473.60        32.45 o
  -6   3  14       1108.97       1026.42        37.66 o
  -5   3  14       1045.68       1084.22        38.49 o
  -4   3  14       2826.43       2989.03        45.95 o
  -3   3  14       2970.08       3158.62        48.08 o
  -2   3  14        687.03        712.94        41.57 o
  -1   3  14       3489.73       3716.07        52.11 o
   0   3  14        880.05        838.12        36.71 o
   1   3  14       4232.22       4192.86        53.29 o
   2   3  14        659.84        694.23        38.25 o
   3   3  14       3115.49       3004.55        45.71 o
   4   3  14       2639.74       2717.71        46.42 o
   5   3  14       1056.67       1128.16        40.86 o
   6   3  14       1083.65       1073.20        39.08 o
   7   3  14        486.70        516.47        38.73 o
  -7   4  14        367.84        341.67        33.28 o
  -6   4  14       3881.96       3942.50        47.96 o
  -5   4  14        847.40        920.67        40.27 o
  -4   4  14       1039.09       1066.22        37.31 o
  -3   4  14       1908.25       1934.18        39.56 o
  -2   4  14        129.42        154.31        32.80 o
  -1   4  14       4434.28       4718.45        57.79 o
   0   4  14          0.12         11.13        31.27 o
   1   4  14       4234.80       4485.98        54.48 o
   2   4  14        170.14        196.00        35.88 o
   3   4  14       1649.89       1793.61        41.69 o
   4   4  14        846.75        918.42        37.66 o
   5   4  14        927.15        941.04        39.20 o
   6   4  14       3379.59       3660.17        52.46 o
   7   4  14        445.33        452.99        34.34 o
  -7   5  14        599.88        564.79        35.29 o
  -6   5  14        770.11        781.04        34.11 o
  -5   5  14        977.36       1000.96        33.87 o
  -4   5  14        592.89        648.75        31.98 o
  -3   5  14       1280.33       1308.64        35.29 o
  -2   5  14        792.10        817.52        36.59 o
  -1   5  14       6094.42       6371.84        55.66 o
   0   5  14       2360.42       2423.89        40.15 o
   1   5  14       6060.93       6391.14        54.24 o
   2   5  14        868.41        940.56        35.65 o
   3   5  14       1306.41       1391.78        37.66 o
   4   5  14        858.36        887.86        32.92 o
   5   5  14       1068.47       1100.32        35.77 o
   6   5  14        633.36        666.28        34.34 o
   7   5  14        556.43        641.65        37.66 o
  -7   6  14        196.58        205.71        32.33 o
  -6   6  14         51.94         60.64        32.09 o
  -5   6  14       2161.39       2165.59        36.59 o
  -4   6  14         95.33        109.78        29.25 o
  -3   6  14       3216.25       3361.85        42.99 o
  -2   6  14        933.96        947.43        33.40 o
  -1   6  14       3032.53       3190.01        41.57 o
   0   6  14          2.87         12.67        28.30 o
   1   6  14       3093.17       3238.56        40.15 o
   2   6  14        712.77        761.62        30.08 o
   3   6  14       3556.92       3657.92        40.74 o
   4   6  14         93.48         97.35        25.46 o
   5   6  14       2229.83       2175.66        38.25 o
   6   6  14         63.49         72.36        31.38 o
   7   6  14        251.47        292.88        33.87 o
  -7   7  14        672.53        568.46        29.37 o
  -6   7  14        200.73        198.49        30.79 o
  -5   7  14       1318.05       1291.71        32.21 o
  -4   7  14        644.59        667.11        30.08 o
  -3   7  14       2465.49       2648.78        39.08 o
  -2   7  14        721.15        773.34        29.02 o
  -1   7  14       5341.47       5638.05        45.83 o
   0   7  14       1164.63       1249.31        32.21 o
   1   7  14       5469.44       5534.43        38.96 o
   2   7  14        763.96        785.18        29.49 o
   3   7  14       2309.38       2402.45        32.92 o
   4   7  14        748.97        765.53        28.54 o
   5   7  14       1247.08       1259.73        33.99 o
   6   7  14        191.06        199.67        31.50 o
   7   7  14        625.93        367.60        46.42 o
  -6   8  14        726.66        703.47        30.44 o
  -5   8  14       2235.47       2193.78        33.52 o
  -4   8  14        243.71        252.37        28.54 o
  -3   8  14       1814.72       1863.01        33.52 o
  -2   8  14        509.28        527.25        28.66 o
  -1   8  14       1555.27       1684.42        33.40 o
   0   8  14        540.47        562.30        26.53 o
   1   8  14       1660.04       1808.41        32.33 o
   2   8  14        346.39        379.33        26.53 o
   3   8  14       1699.24       1801.42        32.69 o
   4   8  14        356.79        347.59        25.70 o
   5   8  14       2117.23       2088.02        34.82 o
   6   8  14        844.06        845.11        32.92 o
  -6   9  14        254.24        233.54        30.08 o
  -5   9  14       1512.43       1535.31        33.99 o
  -4   9  14       3332.14       3331.65        37.54 o
  -3   9  14       1367.77       1352.10        28.54 o
  -2   9  14       1542.74       1598.32        30.67 o
  -1   9  14        213.70        229.28        24.40 o
   0   9  14        174.74        195.76        23.69 o
   1   9  14        157.42        191.03        22.15 o
   2   9  14       1602.58       1686.55        30.44 o
   3   9  14       1232.99       1296.44        29.37 o
   4   9  14       2976.53       3009.16        34.46 o
   5   9  14       1447.42       1429.44        32.33 o
   6   9  14        179.82        191.26        26.29 o
  -5  10  14       1399.55       1492.68        33.99 o
  -4  10  14        906.24        941.75        29.37 o
  -3  10  14       1759.87       1792.54        31.27 o
  -2  10  14        468.27        500.24        26.29 o
  -1  10  14        377.08        394.49        26.17 o
   0  10  14        691.30        726.09        30.32 o
   1  10  14        230.27        254.86        25.46 o
   2  10  14        619.66        609.44        23.45 o
   3  10  14       1827.68       1863.13        30.91 o
   4  10  14       1014.65       1010.79        27.83 o
   5  10  14       1456.43       1384.20        31.62 o
  -5  11  14        735.03        709.15        32.09 o
  -4  11  14        824.91        901.96        29.02 o
  -3  11  14        202.82        215.78        25.82 o
  -2  11  14       1321.58       1396.16        30.32 o
  -1  11  14          9.65         22.26        23.33 o
   0  11  14       1694.12       1692.47        31.27 o
   1  11  14          6.42         20.73        22.15 o
   2  11  14       1411.80       1446.73        27.59 o
   3  11  14        129.77        136.79        24.51 o
   4  11  14        809.08        809.46        27.00 o
   5  11  14        667.21        641.53        28.66 o
  -4  12  14        546.31        574.38        29.96 o
  -3  12  14       1119.00       1205.49        29.96 o
  -2  12  14       1982.23       2109.22        32.09 o
  -1  12  14        110.26        118.31        25.23 o
   0  12  14       2088.52       2110.17        31.03 o
   1  12  14         65.56         69.52        23.33 o
   2  12  14       1997.36       2036.86        31.62 o
   3  12  14       1093.59       1133.72        28.42 o
   4  12  14        553.94        609.79        27.71 o
  -3  13  14        749.04        833.15        27.83 o
  -2  13  14       1194.43       1189.26        27.95 o
  -1  13  14        910.84        908.82        26.29 o
   0  13  14       1584.81       1627.45        32.80 o
   1  13  14        884.16        908.11        25.34 o
   2  13  14       1033.26       1080.67        27.36 o
   3  13  14        837.36        876.73        28.90 o
  -1  14  14        159.71        141.29        26.17 o
   0  14  14       3110.29       2989.15        37.66 o
   1  14  14        136.54        150.52        24.99 o
   1   0  15        439.37        420.30        35.06 o
   2   0  15        365.78        397.21        34.82 o
   3   0  15       2732.80       3078.09        46.19 o
   4   0  15        211.56        198.25        36.00 o
   5   0  15        548.47        579.83        37.19 o
   6   0  15         68.93         56.37        32.80 o
   7   0  15         40.70         46.07        35.17 o
  -7   1  15       1172.81       1091.56        42.28 o
  -6   1  15        246.65        237.92        33.40 o
  -5   1  15       2976.80       2754.19        42.52 o
  -4   1  15       2618.28       2620.12        45.24 o
  -3   1  15       1294.52       1382.54        39.56 o
  -2   1  15        542.14        580.18        35.88 o
  -1   1  15        273.37        270.85        32.57 o
   0   1  15          7.83         25.94        32.57 o
   1   1  15        256.39        271.79        33.52 o
   2   1  15        541.54        537.79        35.41 o
   3   1  15       1114.82       1133.37        40.03 o
   4   1  15       2485.45       2411.22        46.42 o
   5   1  15       2782.64       2840.05        45.95 o
   6   1  15        241.65        234.61        31.98 o
   7   1  15       1130.94       1195.42        41.09 o
  -7   2  15        448.46        398.40        34.94 o
  -6   2  15       1444.41       1416.53        40.38 o
  -5   2  15       1774.88       1898.18        40.50 o
  -4   2  15        324.01        376.72        35.17 o
  -3   2  15       3803.75       3783.69        47.96 o
  -2   2  15       2800.95       2601.06        41.09 o
  -1   2  15       1021.21       1041.11        43.58 o
   0   2  15       5730.61       5344.11        55.78 o
   1   2  15       1131.69       1049.16        41.92 o
   2   2  15       2936.07       2735.00        47.13 o
   3   2  15       3321.27       3170.35        45.83 o
   4   2  15        393.53        434.87        40.50 o
   5   2  15       1501.58       1493.98        39.67 o
   6   2  15       1626.21       1516.13        38.73 o
   7   2  15        582.54        549.16        38.73 o
  -7   3  15        629.72        592.03        34.23 o
  -6   3  15         58.47         58.74        31.38 o
  -5   3  15        913.62        955.96        39.56 o
  -4   3  15       1920.46       1944.13        35.06 o
  -3   3  15       5853.81       6127.99        50.57 o
  -2   3  15       1154.61       1221.83        40.62 o
  -1   3  15       6184.48       6101.11        58.27 o
   0   3  15          9.52         21.20        34.23 o
   1   3  15       6268.82       5891.49        56.96 o
   2   3  15       1161.29       1158.59        41.69 o
   3   3  15       5576.12       5542.72        54.00 o
   4   3  15       2207.18       2259.63        46.19 o
   5   3  15        714.64        741.13        39.20 o
   6   3  15         42.63         49.03        32.92 o
   7   3  15        544.33        533.05        38.96 o
  -7   4  15        877.10        843.45        37.66 o
  -6   4  15        513.40        542.76        33.75 o
  -5   4  15       2106.33       2209.06        40.62 o
  -4   4  15        799.88        847.83        35.53 o
  -3   4  15       1150.86       1229.89        36.71 o
  -2   4  15       4138.25       4370.39        50.10 o
  -1   4  15         18.99         41.09        36.83 o
   0   4  15       8197.61       8348.54        67.74 o
   1   4  15         50.99         55.54        33.04 o
   2   4  15       4207.02       4395.73        51.04 o
   3   4  15       1389.10       1407.06        38.96 o
   4   4  15        894.31        949.21        36.48 o
   5   4  15       2209.17       2272.77        43.82 o
   6   4  15        695.79        672.56        36.48 o
   7   4  15        859.68        928.84        39.67 o
  -7   5  15        527.55        487.81        35.06 o
  -6   5  15        232.55        233.90        29.25 o
  -5   5  15        445.54        450.27        31.03 o
  -4   5  15        452.68        449.79        31.38 o
  -3   5  15       3574.28       3740.94        46.78 o
  -2   5  15       1438.10       1519.45        37.31 o
  -1   5  15       5528.40       5763.71        55.31 o
   0   5  15        442.65        502.97        33.99 o
   1   5  15       5446.21       5435.54        49.86 o
   2   5  15       1489.76       1614.78        38.84 o
   3   5  15       3400.50       3662.06        46.90 o
   4   5  15        490.50        554.84        32.57 o
   5   5  15        315.71        347.12        34.82 o
   6   5  15        221.82        250.00        34.94 o
   7   5  15        510.42        542.29        38.61 o
  -7   6  15        392.36        286.36        28.30 o
  -6   6  15        523.12        551.41        32.21 o
  -5   6  15        629.21        669.12        32.57 o
  -4   6  15        214.49        222.05        30.20 o
  -3   6  15        125.26        133.82        28.07 o
  -2   6  15       3914.17       4151.29        46.19 o
  -1   6  15        122.30        153.48        27.48 o
   0   6  15       1398.78       1404.21        35.65 o
   1   6  15        159.06        187.47        32.21 o
   2   6  15       3631.40       3992.24        43.46 o
   3   6  15        107.51        129.44        29.49 o
   4   6  15        274.01        296.31        29.96 o
   5   6  15        571.63        586.93        32.21 o
   6   6  15        377.14        432.27        34.94 o
  -6   7  15        187.82        164.50        30.79 o
  -5   7  15        952.65        937.96        31.50 o
  -4   7  15        322.74        337.76        27.48 o
  -3   7  15        380.08        421.73        32.45 o
  -2   7  15        414.61        467.20        29.25 o
  -1   7  15       3455.00       3592.07        41.09 o
   0   7  15       1008.23       1031.75        33.52 o
   1   7  15       3416.79       3558.79        39.67 o
   2   7  15        481.76        493.61        28.30 o
   3   7  15        433.67        438.66        29.13 o
   4   7  15        385.95        385.96        27.24 o
   5   7  15       1127.43       1080.31        31.74 o
   6   7  15        165.34        200.38        31.15 o
  -6   8  15       2187.89       1882.55        35.53 o
  -5   8  15         66.74         69.87        28.90 o
  -4   8  15        522.06        546.55        29.84 o
  -3   8  15        354.94        395.20        28.07 o
  -2   8  15        158.53        189.25        25.94 o
  -1   8  15        402.48        432.38        27.71 o
   0   8  15         52.10         67.98        24.04 o
   1   8  15        474.97        498.82        27.12 o
   2   8  15        256.46        257.70        28.42 o
   3   8  15        427.39        407.51        27.83 o
   4   8  15        556.22        587.17        28.42 o
   5   8  15         74.81         98.18        27.36 o
   6   8  15       2299.91       2306.76        40.50 o
  -5   9  15        997.85       1044.19        32.45 o
  -4   9  15        767.89        834.57        30.91 o
  -3   9  15        321.64        337.64        26.53 o
  -2   9  15        327.14        314.43        25.23 o
  -1   9  15        220.20        235.32        24.99 o
   0   9  15         60.72         63.12        22.38 o
   1   9  15        221.35        250.00        24.04 o
   2   9  15        252.78        272.51        23.69 o
   3   9  15        440.97        447.31        28.19 o
   4   9  15        795.31        784.59        27.00 o
   5   9  15       1159.94       1159.78        31.62 o
  -5  10  15        656.29        644.96        31.38 o
  -4  10  15       1108.18       1159.30        32.57 o
  -3  10  15        639.10        647.81        26.65 o
  -2  10  15        286.53        312.89        26.41 o
  -1  10  15         72.34         83.26        24.99 o
   0  10  15        472.99        450.98        25.11 o
   1  10  15         77.34         78.87        23.80 o
   2  10  15        232.15        220.04        22.62 o
   3  10  15        613.69        624.24        27.71 o
   4  10  15       1004.43       1026.54        28.30 o
   5  10  15        664.84        660.60        30.79 o
  -4  11  15       1450.05       1538.28        33.52 o
  -3  11  15         62.88         51.40        25.46 o
  -2  11  15       1295.74       1380.41        30.91 o
  -1  11  15        236.97        210.33        25.11 o
   0  11  15        317.29        314.07        22.74 o
   1  11  15        144.48        147.21        24.40 o
   2  11  15       1243.48       1361.70        27.59 o
   3  11  15         89.87         80.06        27.00 o
   4  11  15       1378.32       1393.08        30.08 o
  -3  12  15        606.77        614.41        29.25 o
  -2  12  15        331.31        329.11        26.53 o
  -1  12  15        847.23        883.95        30.67 o
   0  12  15        121.83        121.98        21.91 o
   1  12  15        773.16        754.63        25.23 o
   2  12  15        280.23        258.18        22.50 o
   3  12  15        710.57        679.07        27.24 o
  -2  13  15        509.71        520.50        27.95 o
  -1  13  15         23.57         31.98        25.82 o
   0  13  15        210.35        218.62        25.94 o
   1  13  15         35.76         34.58        24.16 o
   2  13  15        458.01        440.44        25.70 o
   0   0  16       5854.20       5441.11        47.49 o
   1   0  16       1202.77       1139.64        34.23 o
   2   0  16       4332.26       4353.93        44.77 o
   3   0  16        366.48        410.83        34.11 o
   4   0  16        194.56        217.32        33.16 o
   5   0  16        744.03        730.00        34.94 o
   6   0  16        230.10        215.42        31.86 o
   7   0  16         23.82         24.75        35.29 o
  -7   1  16       3852.45       3635.54        50.33 o
  -6   1  16        479.98        426.94        32.21 o
  -5   1  16       3305.60       3314.71        45.12 o
  -4   1  16        648.45        646.27        36.71 o
  -3   1  16       1662.28       1781.17        39.32 o
  -2   1  16        297.38        308.39        31.62 o
  -1   1  16       5351.81       5217.04        47.85 o
   0   1  16        185.65        195.64        29.96 o
   1   1  16       5380.68       5172.63        47.13 o
   2   1  16        383.92        355.52        34.46 o
   3   1  16       1581.81       1574.99        40.27 o
   4   1  16        691.16        590.72        34.23 o
   5   1  16       3637.17       3812.82        48.44 o
   6   1  16        471.70        401.59        32.92 o
   7   1  16       3931.49       3999.47        50.10 o
  -7   2  16        573.66        564.91        34.94 o
  -6   2  16        435.88        393.66        32.09 o
  -5   2  16        203.24        204.41        31.62 o
  -4   2  16        407.11        421.02        33.75 o
  -3   2  16        946.00        951.93        32.92 o
  -2   2  16       2308.10       2270.76        41.57 o
  -1   2  16        241.46        237.57        32.45 o
   0   2  16       4736.09       4473.18        50.57 o
   1   2  16        335.37        312.77        34.46 o
   2   2  16       2326.73       2195.20        42.75 o
   3   2  16        975.82        950.51        38.73 o
   4   2  16        212.15        199.08        36.95 o
   5   2  16        226.51        233.07        36.36 o
   6   2  16        408.67        383.59        31.74 o
   7   2  16        592.61        616.19        39.20 o
  -7   3  16       1094.81       1085.17        40.86 o
  -6   3  16        895.14        838.71        34.82 o
  -5   3  16       4265.44       4591.02        46.54 o
  -4   3  16        892.80        989.00        33.52 o
  -3   3  16       2976.67       3113.62        42.52 o
  -2   3  16         99.79        122.10        31.15 o
  -1   3  16        136.09        164.85        32.69 o
   0   3  16         61.34         58.27        34.58 o
   1   3  16        113.29        149.10        31.98 o
   2   3  16         43.54         39.56        31.62 o
   3   3  16       2923.24       2911.34        48.44 o
   4   3  16        855.66        907.40        38.61 o
   5   3  16       4279.05       4290.45        52.58 o
   6   3  16        887.30        903.97        38.25 o
   7   3  16       1317.36       1180.86        38.49 o
  -7   4  16        129.86        132.76        34.46 o
  -6   4  16        325.61        350.55        31.27 o
  -5   4  16         94.98        112.98        33.99 o
  -4   4  16       3047.64       3263.79        45.24 o
  -3   4  16       2244.84       2438.45        44.06 o
  -2   4  16       7750.12       7976.79        59.69 o
  -1   4  16        618.13        673.74        36.48 o
   0   4  16       4601.28       4657.34        53.77 o
   1   4  16        583.79        636.44        38.37 o
   2   4  16       7282.42       7522.38        59.21 o
   3   4  16       2186.29       2205.15        44.53 o
   4   4  16       3083.01       3220.80        45.36 o
   5   4  16         50.91         60.16        36.83 o
   6   4  16        347.86        329.82        34.94 o
   7   4  16        160.51        184.04        34.94 o
  -6   5  16        684.13        707.50        33.04 o
  -5   5  16        616.19        664.98        32.21 o
  -4   5  16        877.39        894.73        34.23 o
  -3   5  16        620.19        671.37        35.65 o
  -2   5  16        321.19        339.42        35.77 o
  -1   5  16        722.37        795.37        37.66 o
   0   5  16       2308.67       2324.76        40.86 o
   1   5  16        972.98       1004.52        38.02 o
   2   5  16        176.10        214.48        32.33 o
   3   5  16        763.09        803.54        38.37 o
   4   5  16       1006.15       1043.12        35.65 o
   5   5  16        610.17        645.91        33.28 o
   6   5  16        623.96        609.55        37.07 o
  -6   6  16        768.81        766.59        32.45 o
  -5   6  16        428.94        422.20        31.62 o
  -4   6  16       5256.20       5450.82        47.85 o
  -3   6  16       1204.52       1281.28        35.65 o
  -2   6  16       5324.60       5599.09        51.28 o
  -1   6  16        912.27        973.84        38.25 o
   0   6  16       5239.99       5490.85        51.52 o
   1   6  16        788.19        860.86        36.12 o
   2   6  16       5466.33       5737.41        50.10 o
   3   6  16       1130.26       1260.20        36.48 o
   4   6  16       5433.76       5853.83        50.33 o
   5   6  16        317.94        330.06        30.79 o
   6   6  16        670.45        692.45        35.06 o
  -6   7  16        129.45        140.69        30.20 o
  -5   7  16        320.38        324.02        29.61 o
  -4   7  16       1101.92       1118.80        33.52 o
  -3   7  16        397.85        433.21        30.55 o
  -2   7  16       3015.04       3157.91        41.21 o
  -1   7  16        247.68        277.36        29.02 o
   0   7  16        240.25        249.17        27.59 o
   1   7  16        152.35        174.80        28.54 o
   2   7  16       2894.53       3047.42        39.67 o
   3   7  16        357.55        380.16        28.90 o
   4   7  16       1091.14       1184.17        30.91 o
   5   7  16        368.06        360.14        32.45 o
   6   7  16        112.28         95.34        33.28 o
  -5   8  16        234.08        221.46        29.73 o
  -4   8  16       2436.36       2578.56        36.59 o
  -3   8  16        431.56        434.28        29.61 o
  -2   8  16       2542.27       2766.15        36.95 o
  -1   8  16         40.82         45.36        26.65 o
   0   8  16       4453.21       4596.23        41.57 o
   1   8  16         31.55         39.44        26.41 o
   2   8  16       2744.17       2802.74        35.53 o
   3   8  16        280.22        305.78        29.96 o
   4   8  16       2652.38       2794.22        35.41 o
   5   8  16        188.42        198.01        28.42 o
  -5   9  16         72.06         71.41        27.83 o
  -4   9  16       1159.83       1213.42        31.98 o
  -3   9  16        583.66        624.95        29.61 o
  -2   9  16       1008.47       1043.60        28.90 o
  -1   9  16        578.57        616.30        28.90 o
   0   9  16        218.91        222.29        26.29 o
   1   9  16        896.07        894.14        27.71 o
   2   9  16        939.66        955.13        27.00 o
   3   9  16        659.09        680.49        30.20 o
   4   9  16       1022.87       1073.80        28.90 o
   5   9  16         23.07         48.91        27.36 o
  -4  10  16        453.39        498.94        32.57 o
  -3  10  16        128.54        132.17        26.88 o
  -2  10  16        609.07        632.77        27.71 o
  -1  10  16        220.53        227.98        26.05 o
   0  10  16       1142.35       1233.44        28.66 o
   1  10  16        258.23        265.16        26.05 o
   2  10  16        504.21        548.09        28.42 o
   3  10  16        163.54        146.97        24.75 o
   4  10  16        499.42        474.66        29.02 o
  -4  11  16        823.11        873.41        31.98 o
  -3  11  16        640.20        642.36        29.37 o
  -2  11  16        242.41        249.89        26.65 o
  -1  11  16       5035.03       5152.61        42.63 o
   0  11  16        162.19        179.89        24.99 o
   1  11  16       4870.02       5082.50        39.32 o
   2  11  16        310.82        306.61        26.05 o
   3  11  16        590.83        615.83        28.07 o
   4  11  16        984.44        918.30        29.25 o
  -3  12  16        448.08        453.46        28.07 o
  -2  12  16         40.45         40.98        26.53 o
  -1  12  16        560.10        613.23        29.37 o
   0  12  16          0.07         12.91        24.16 o
   1  12  16        521.51        534.00        25.94 o
   2  12  16         17.06         18.47        23.45 o
   3  12  16        470.29        454.53        27.95 o
  -1  13  16       3581.34       3348.58        38.13 o
   0  13  16        592.44        610.62        28.42 o
   1  13  16       3516.51       3455.64        36.59 o
   1   0  17       4160.26       4011.31        41.09 o
   2   0  17       1011.00       1016.60        33.16 o
   3   0  17       5447.09       5765.25        53.29 o
   4   0  17        843.23        845.58        36.48 o
   5   0  17        301.36        277.12        33.04 o
   6   0  17        613.40        523.46        35.17 o
   7   0  17         13.27         -5.80        34.23 o
  -7   1  17        548.65        521.32        36.83 o
  -6   1  17        677.09        651.83        34.11 o
  -5   1  17         57.12         67.74        32.57 o
  -4   1  17        445.86        460.33        32.92 o
  -3   1  17        679.11        666.64        33.99 o
  -2   1  17        555.93        592.26        32.69 o
  -1   1  17         42.51         52.70        28.30 o
   0   1  17       1339.05       1349.14        35.06 o
   1   1  17         66.98         68.22        29.25 o
   2   1  17        676.19        659.53        32.33 o
   3   1  17        574.91        630.40        37.42 o
   4   1  17        381.85        412.13        35.77 o
   5   1  17         49.35         70.23        32.45 o
   6   1  17        730.72        697.55        37.54 o
   7   1  17        456.92        463.77        36.83 o
  -7   2  17        506.02        365.35        36.48 o
  -6   2  17        687.85        699.80        35.41 o
  -5   2  17       1323.07       1435.48        38.37 o
  -4   2  17       1180.84       1305.09        35.06 o
  -3   2  17       1725.27       1829.02        36.95 o
  -2   2  17       1272.35       1202.41        32.33 o
  -1   2  17       1172.31       1129.22        36.24 o
   0   2  17        706.86        675.16        33.40 o
   1   2  17       1256.64       1147.93        36.71 o
   2   2  17       1155.87       1128.39        37.42 o
   3   2  17       1823.23       1788.04        39.79 o
   4   2  17       1095.66       1096.65        36.71 o
   5   2  17       1468.59       1441.64        41.92 o
   6   2  17        649.67        627.67        36.12 o
   7   2  17        559.06        428.36        36.24 o
  -6   3  17        180.64        198.37        30.32 o
  -5   3  17        619.71        657.76        30.55 o
  -4   3  17        283.11        336.69        30.91 o
  -3   3  17       1208.21       1286.26        35.17 o
  -2   3  17        857.17        914.63        38.25 o
  -1   3  17        624.24        659.41        33.63 o
   0   3  17       1727.08       1683.11        39.79 o
   1   3  17        678.53        654.91        35.41 o
   2   3  17        985.40        947.55        36.95 o
   3   3  17       1129.01       1128.87        34.94 o
   4   3  17        335.85        340.72        37.19 o
   5   3  17        642.93        672.32        36.71 o
   6   3  17        235.22        250.60        34.46 o
  -6   4  17       1302.34       1328.30        34.23 o
  -5   4  17        904.14        977.40        32.45 o
  -4   4  17       2031.97       2159.55        36.71 o
  -3   4  17        181.91        209.74        31.74 o
  -2   4  17       2438.95       2570.98        44.06 o
  -1   4  17        496.04        520.38        35.06 o
   0   4  17       5540.16       5586.18        58.50 o
   1   4  17        502.10        494.68        37.90 o
   2   4  17       2350.78       2398.66        43.94 o
   3   4  17        214.56        203.82        34.82 o
   4   4  17       2222.63       2267.32        44.29 o
   5   4  17       1035.39       1096.06        40.86 o
   6   4  17       1146.26       1173.04        40.03 o
  -6   5  17       1075.13       1070.60        35.17 o
  -5   5  17        185.96        190.67        31.15 o
  -4   5  17        220.82        245.62        33.40 o
  -3   5  17        149.04        176.81        29.13 o
  -2   5  17       3048.67       3356.99        44.41 o
  -1   5  17       1476.37       1586.83        43.11 o
   0   5  17       3043.50       3046.47        47.73 o
   1   5  17       1439.69       1556.16        43.35 o
   2   5  17       2972.51       3190.48        45.83 o
   3   5  17        139.92        191.62        35.29 o
   4   5  17        253.54        282.33        36.12 o
   5   5  17        147.29        168.76        32.92 o
   6   5  17        905.96        929.91        41.45 o
  -6   6  17       1089.49       1090.73        35.29 o
  -5   6  17        189.52        181.20        29.02 o
  -4   6  17       1230.47       1256.41        35.29 o
  -3   6  17         86.41         93.91        29.13 o
  -2   6  17        719.65        785.78        35.06 o
  -1   6  17        317.58        345.69        33.16 o
   0   6  17        555.96        566.09        33.87 o
   1   6  17        342.90        369.50        32.69 o
   2   6  17        681.68        720.40        35.88 o
   3   6  17         70.30         87.05        31.38 o
   4   6  17       1070.20       1142.49        37.78 o
   5   6  17        142.95        177.41        29.61 o
   6   6  17       1058.54       1120.46        41.21 o
  -5   7  17         18.48         18.00        28.19 o
  -4   7  17        409.41        427.41        29.84 o
  -3   7  17        184.53        199.20        28.42 o
  -2   7  17        303.28        337.05        32.80 o
  -1   7  17        759.23        811.00        33.40 o
   0   7  17       2284.62       2304.75        37.66 o
   1   7  17        819.54        864.65        33.87 o
   2   7  17        320.75        325.32        28.54 o
   3   7  17        207.09        217.32        29.61 o
   4   7  17        458.80        482.95        32.09 o
   5   7  17         14.85         29.61        27.00 o
  -5   8  17        797.17        769.08        30.67 o
  -4   8  17        663.02        689.26        29.61 o
  -3   8  17        626.96        677.30        32.69 o
  -2   8  17        485.32        521.21        31.38 o
  -1   8  17         26.89         36.00        27.48 o
   0   8  17          5.84         19.07        26.53 o
   1   8  17         61.65         65.85        27.48 o
   2   8  17        511.12        536.48        30.79 o
   3   8  17        631.00        687.60        30.55 o
   4   8  17        552.14        586.11        32.80 o
   5   8  17        792.57        816.09        32.80 o
  -5   9  17        954.18        855.06        30.67 o
  -4   9  17        262.38        287.43        28.90 o
  -3   9  17        433.73        453.58        29.96 o
  -2   9  17       1170.44       1270.86        34.11 o
  -1   9  17        815.76        862.40        33.28 o
   0   9  17        393.11        394.96        26.41 o
   1   9  17        881.55        922.68        29.84 o
   2   9  17       1480.60       1450.87        31.74 o
   3   9  17        303.34        341.90        30.32 o
   4   9  17        290.56        298.20        30.67 o
   5   9  17        805.58        748.83        31.86 o
  -4  10  17        403.14        406.80        31.74 o
  -3  10  17        235.58        277.12        26.05 o
  -2  10  17        105.49        108.13        25.94 o
  -1  10  17         13.09          9.00        29.13 o
   0  10  17        162.54        175.39        25.82 o
   1  10  17         16.37         19.54        24.99 o
   2  10  17         83.77        117.72        28.07 o
   3  10  17        285.12        286.01        29.02 o
   4  10  17        381.64        363.93        29.96 o
  -3  11  17       1481.91       1515.66        34.34 o
  -2  11  17        446.82        475.97        27.95 o
  -1  11  17        422.40        434.63        25.46 o
   0  11  17        759.31        743.50        26.29 o
   1  11  17        311.53        321.65        26.29 o
   2  11  17        539.37        507.35        27.48 o
   3  11  17       1322.41       1311.48        31.86 o
  -2  12  17        174.47        169.95        26.41 o
  -1  12  17        208.60        199.91        25.94 o
   0  12  17         21.72         28.42        23.80 o
   1  12  17        231.46        197.42        26.05 o
   2  12  17        156.87        153.01        25.34 o
   0   0  18       1716.77       1738.78        37.07 o
   1   0  18       5304.75       5445.49        48.20 o
   2   0  18       1864.16       1887.05        36.48 o
   3   0  18       1805.65       1918.43        37.90 o
   4   0  18        703.42        796.08        37.54 o
   5   0  18          4.82          1.54        30.32 o
   6   0  18        489.95        476.68        32.92 o
  -6   1  18       1269.95       1239.95        37.66 o
  -5   1  18        547.27        569.53        33.16 o
  -4   1  18        756.16        815.98        33.16 o
  -3   1  18       2070.19       2070.61        40.74 o
  -2   1  18         52.80         54.36        30.91 o
  -1   1  18       1888.91       1793.85        35.29 o
   0   1  18        191.21        189.13        27.48 o
   1   1  18       1772.65       1648.77        35.65 o
   2   1  18         56.39         50.33        28.54 o
   3   1  18       2051.57       2154.94        41.21 o
   4   1  18        926.39        961.76        37.78 o
   5   1  18        574.57        540.87        33.40 o
   6   1  18       1468.67       1368.68        42.16 o
  -6   2  18        603.14        647.93        37.78 o
  -5   2  18       1018.39       1124.72        32.09 o
  -4   2  18       1095.93       1214.49        31.86 o
  -3   2  18       2150.26       2184.31        37.42 o
  -2   2  18       2011.66       1831.15        34.70 o
  -1   2  18       6433.40       5797.46        48.32 o
   0   2  18         21.87         11.25        28.19 o
   1   2  18       6989.70       6323.28        54.00 o
   2   2  18       1865.33       1790.77        39.08 o
   3   2  18       2212.04       2131.60        39.32 o
   4   2  18       1104.99       1057.10        36.83 o
   5   2  18        981.86       1049.28        41.57 o
   6   2  18        726.75        679.90        38.61 o
  -6   3  18        867.39        810.29        31.86 o
  -5   3  18        504.88        527.60        30.20 o
  -4   3  18        587.84        666.40        31.74 o
  -3   3  18       1352.54       1425.65        37.07 o
  -2   3  18        992.45       1036.02        34.34 o
  -1   3  18       3048.38       3028.47        41.33 o
   0   3  18        134.13        132.05        32.45 o
   1   3  18       2970.90       2741.99        40.86 o
   2   3  18       1045.63       1017.31        36.36 o
   3   3  18       1116.19       1144.85        40.27 o
   4   3  18        737.61        750.25        38.13 o
   5   3  18        451.01        481.30        39.32 o
   6   3  18        893.10        896.51        40.15 o
  -6   4  18        857.88        895.56        33.87 o
  -5   4  18         72.79         58.74        28.19 o
  -4   4  18       1888.85       2022.29        34.94 o
  -3   4  18       1426.65       1390.48        31.03 o
  -2   4  18       1692.94       1764.24        37.90 o
  -1   4  18       3362.18       3430.65        44.77 o
   0   4  18       1896.91       1842.16        40.62 o
   1   4  18       3297.40       3079.16        42.40 o
   2   4  18       1673.07       1653.15        42.28 o
   3   4  18       1076.91       1115.01        37.07 o
   4   4  18       1896.05       1973.15        43.70 o
   5   4  18         48.36         69.16        33.40 o
   6   4  18        955.21        965.55        37.78 o
  -6   5  18        564.91        584.09        31.62 o
  -5   5  18       1069.86       1082.20        30.79 o
  -4   5  18        137.31        155.26        27.12 o
  -3   5  18        987.04       1050.23        34.58 o
  -2   5  18        333.74        368.43        33.87 o
  -1   5  18       1540.83       1664.05        39.08 o
   0   5  18        742.64        744.33        36.00 o
   1   5  18       1553.58       1537.92        38.61 o
   2   5  18        335.86        356.00        36.71 o
   3   5  18        931.33        985.45        37.07 o
   4   5  18        191.07        259.48        34.23 o
   5   5  18        944.78        960.93        39.79 o
   6   5  18        557.57        561.00        36.83 o
  -5   6  18          8.07         33.40        29.13 o
  -4   6  18        914.57       1027.14        33.52 o
  -3   6  18        498.04        513.98        30.44 o
  -2   6  18       2048.04       2219.95        40.62 o
  -1   6  18       2593.85       2862.55        45.71 o
   0   6  18       5810.06       6015.96        54.48 o
   1   6  18       2603.86       2685.26        43.35 o
   2   6  18       1991.75       2087.43        41.92 o
   3   6  18        366.09        391.05        35.06 o
   4   6  18       1317.12       1377.33        37.42 o
   5   6  18          0.15         -6.40        35.06 o
  -5   7  18        955.08        955.96        32.69 o
  -4   7  18         81.55         78.87        30.91 o
  -3   7  18       1506.52       1583.28        35.41 o
  -2   7  18       1234.86       1334.10        35.53 o
  -1   7  18       2104.92       2291.60        42.75 o
   0   7  18       1310.73       1297.15        34.34 o
   1   7  18       2194.27       2346.91        39.56 o
   2   7  18       1062.30       1127.92        37.66 o
   3   7  18       1537.59       1600.69        40.98 o
   4   7  18         89.88         76.86        29.61 o
   5   7  18        858.67        816.21        35.29 o
  -5   8  18        436.22        478.22        28.66 o
  -4   8  18       1732.87       1821.68        35.41 o
  -3   8  18        259.15        280.80        28.54 o
  -2   8  18       1002.08       1053.19        34.94 o
  -1   8  18        265.42        291.34        29.02 o
   0   8  18        389.66        430.13        31.27 o
   1   8  18        312.39        298.44        29.25 o
   2   8  18       1142.88       1202.29        34.46 o
   3   8  18        282.48        303.77        31.15 o
   4   8  18       1557.02       1644.98        37.54 o
   5   8  18        537.84        526.06        33.16 o
  -4   9  18        782.85        859.20        32.33 o
  -3   9  18        695.05        755.46        30.55 o
  -2   9  18       1585.13       1626.39        34.70 o
  -1   9  18        772.00        792.76        28.66 o
   0   9  18       1526.18       1550.12        33.28 o
   1   9  18        847.10        909.89        33.40 o
   2   9  18       1391.86       1425.18        34.11 o
   3   9  18        810.39        845.94        31.15 o
   4   9  18        736.62        748.47        33.16 o
  -3  10  18         75.52         68.10        29.49 o
  -2  10  18        458.16        502.26        29.61 o
  -1  10  18        121.51        137.50        24.51 o
   0  10  18         62.24         62.29        24.28 o
   1  10  18        115.49        130.86        30.44 o
   2  10  18        591.86        637.86        30.20 o
   3  10  18         56.42         75.20        30.44 o
  -2  11  18        836.51        825.92        31.74 o
  -1  11  18        176.35        186.88        28.19 o
   0  11  18       1565.36       1521.22        32.09 o
   1  11  18        211.26        222.65        27.12 o
   2  11  18        776.77        748.23        27.95 o
  -1  12  18        221.66        234.25        19.78 o
   0  12  18        493.66        534.71        28.19 o
   1   0  19        437.75        483.07        29.02 o
   2   0  19         91.34         97.59        28.07 o
   3   0  19         41.17         47.25        30.55 o
   4   0  19        926.08        881.59        36.12 o
   5   0  19        174.15        169.12        30.08 o
   6   0  19        292.32        308.03        33.99 o
  -6   1  19        921.94        912.50        37.42 o
  -5   1  19       1199.71       1156.93        35.77 o
  -4   1  19        229.44        216.25        30.79 o
  -3   1  19       3799.00       3617.89        42.63 o
  -2   1  19        130.94        125.30        30.44 o
  -1   1  19       1385.28       1427.07        32.57 o
   0   1  19         39.34         38.73        25.70 o
   1   1  19       1409.70       1332.45        31.03 o
   2   1  19        110.62        105.99        29.25 o
   3   1  19       3436.33       3373.81        40.27 o
   4   1  19        234.47        230.58        33.75 o
   5   1  19       1004.88        981.78        35.88 o
   6   1  19        898.30        856.72        37.31 o
  -6   2  19        181.87        219.33        30.44 o
  -5   2  19        186.82        222.65        29.73 o
  -4   2  19        575.55        610.15        28.66 o
  -3   2  19        103.34        116.18        28.90 o
  -2   2  19        101.41         76.74        26.65 o
  -1   2  19        523.98        519.90        30.55 o
   0   2  19         50.50         46.42        26.29 o
   1   2  19        639.08        552.59        31.27 o
   2   2  19         76.00         69.75        28.30 o
   3   2  19         96.43         87.87        28.42 o
   4   2  19        587.85        600.08        36.36 o
   5   2  19        234.31        262.79        34.58 o
   6   2  19        179.07        175.16        35.06 o
  -6   3  19       1532.92       1582.09        36.36 o
  -5   3  19       1755.41       1834.11        34.82 o
  -4   3  19       1359.18       1525.60        35.17 o
  -3   3  19       1114.83       1226.57        33.52 o
  -2   3  19         96.73        102.80        28.90 o
  -1   3  19        410.06        459.62        31.15 o
   0   3  19        438.74        407.99        30.67 o
   1   3  19        476.03        426.34        30.44 o
   2   3  19        122.16         97.59        32.21 o
   3   3  19       1122.94       1047.15        36.12 o
   4   3  19       1247.19       1261.03        38.73 o
   5   3  19       1662.14       1738.30        42.04 o
   6   3  19       1514.41       1617.15        43.46 o
  -5   4  19        537.27        595.82        31.03 o
  -4   4  19         56.06         71.41        28.66 o
  -3   4  19        797.95        840.37        30.55 o
  -2   4  19         64.49         72.36        29.73 o
  -1   4  19         75.14         71.06        29.49 o
   0   4  19        522.82        539.21        36.48 o
   1   4  19        153.14        145.31        32.09 o
   2   4  19         33.55         37.07        31.74 o
   3   4  19        917.11        875.43        36.00 o
   4   4  19        102.25        141.76        31.98 o
   5   4  19        662.45        651.72        37.42 o
  -5   5  19        277.22        332.67        28.90 o
  -4   5  19        568.03        587.88        31.38 o
  -3   5  19        493.61        511.26        31.86 o
  -2   5  19        613.45        629.57        34.34 o
  -1   5  19         38.58         33.63        29.02 o
   0   5  19        339.94        357.30        34.46 o
   1   5  19         21.95         20.73        33.99 o
   2   5  19        459.55        458.44        32.69 o
   3   5  19        513.18        531.98        36.48 o
   4   5  19        475.47        486.98        36.48 o
   5   5  19        272.30        285.53        36.59 o
  -5   6  19       1151.18       1195.78        33.16 o
  -4   6  19        614.54        645.79        30.67 o
  -3   6  19        567.22        590.37        31.74 o
  -2   6  19        691.62        688.55        33.28 o
  -1   6  19        807.56        853.52        34.23 o
   0   6  19        140.33        147.56        28.42 o
   1   6  19        940.69        962.24        35.29 o
   2   6  19        686.51        699.21        39.08 o
   3   6  19        637.29        610.62        35.65 o
   4   6  19        593.80        603.04        35.77 o
   5   6  19       1174.99       1147.70        40.74 o
  -5   7  19         86.38         45.00        26.53 o
  -4   7  19         65.16         52.70        30.67 o
  -3   7  19         53.92         24.99        31.38 o
  -2   7  19        580.54        605.88        31.98 o
  -1   7  19        359.76        392.71        32.92 o
   0   7  19        267.79        264.45        31.50 o
   1   7  19        404.93        449.91        33.75 o
   2   7  19        607.23        625.90        34.11 o
   3   7  19         54.80         45.00        31.38 o
   4   7  19         86.20         55.66        34.34 o
   5   7  19         53.81         19.78        26.41 o
  -4   8  19        479.21        479.76        32.33 o
  -3   8  19        825.71        857.07        31.98 o
  -2   8  19        348.60        381.93        32.92 o
  -1   8  19       1847.26       1943.66        39.08 o
   0   8  19         17.05         17.53        28.19 o
   1   8  19       1855.19       1965.92        39.08 o
   2   8  19        334.99        318.69        31.03 o
   3   8  19        873.62        886.80        37.78 o
   4   8  19        511.05        520.02        32.57 o
  -3   9  19        455.12        449.44        30.91 o
  -2   9  19        902.48        975.86        36.71 o
  -1   9  19         34.51         38.02        30.08 o
   0   9  19        819.86        849.85        32.69 o
   1   9  19         57.74         40.86        27.59 o
   2   9  19       1046.04       1089.67        36.24 o
   3   9  19        402.45        399.11        31.86 o
  -3  10  19        273.20        304.48        27.59 o
  -2  10  19        445.42        434.99        31.38 o
  -1  10  19       2047.19       2115.50        38.84 o
   0  10  19        310.93        294.18        30.44 o
   1  10  19       2030.82       2126.99        37.31 o
   2  10  19        444.09        408.34        32.09 o
   3  10  19        241.75        268.00        31.38 o
  -1  11  19        611.49        634.42        27.48 o
   0  11  19        655.77        636.91        31.62 o
   1  11  19        493.98        511.14        30.91 o
   0   0  20       2557.30       2544.09        32.69 o
   1   0  20         88.15         85.03        24.28 o
   2   0  20        706.47        747.05        28.30 o
   3   0  20       1032.97       1051.41        32.92 o
   4   0  20        318.25        272.03        31.38 o
   5   0  20         47.28         57.08        31.50 o
  -5   1  20        214.21        134.54        32.09 o
  -4   1  20       1109.63       1054.61        31.03 o
  -3   1  20        329.12        317.98        29.02 o
  -2   1  20       8687.88       7770.01        48.44 o
  -1   1  20       2329.22       2285.68        34.11 o
   0   1  20      11675.32      10810.21        54.24 o
   1   1  20       2289.41       2244.70        36.48 o
   2   1  20       8751.50       8687.96        54.24 o
   3   1  20        340.16        315.73        29.49 o
   4   1  20       1102.82       1103.17        35.88 o
   5   1  20        259.69        232.24        34.46 o
  -5   2  20       1635.76       1649.24        34.58 o
  -4   2  20        460.79        483.07        31.03 o
  -3   2  20        219.18        228.57        27.00 o
  -2   2  20        695.62        660.72        28.90 o
  -1   2  20          7.26         12.32        25.11 o
   0   2  20        462.81        407.04        25.46 o
   1   2  20         14.61         27.71        27.48 o
   2   2  20        657.09        621.04        29.96 o
   3   2  20        218.36        216.96        26.41 o
   4   2  20        370.54        358.13        34.94 o
   5   2  20       1808.41       1875.32        42.99 o
  -5   3  20         42.55         53.77        29.13 o
  -4   3  20        467.47        526.30        29.96 o
  -3   3  20        566.34        597.95        29.25 o
  -2   3  20       3160.94       3154.48        37.66 o
  -1   3  20        435.31        440.91        29.25 o
   0   3  20       4198.24       3983.01        42.04 o
   1   3  20        493.19        412.84        28.30 o
   2   3  20       3099.41       2957.65        40.86 o
   3   3  20        579.23        545.60        32.33 o
   4   3  20        470.03        501.78        33.52 o
   5   3  20         67.95         71.18        34.58 o
  -5   4  20       1699.73       1777.50        34.82 o
  -4   4  20        383.95        465.54        30.55 o
  -3   4  20       1775.75       1926.01        35.53 o
  -2   4  20        389.49        400.88        30.08 o
  -1   4  20        315.65        292.99        26.05 o
   0   4  20        402.19        361.45        32.45 o
   1   4  20        376.97        355.52        31.15 o
   2   4  20        312.19        294.89        33.99 o
   3   4  20       1728.98       1777.50        38.61 o
   4   4  20        393.91        398.16        33.99 o
   5   4  20       1729.13       1690.69        42.52 o
  -5   5  20        375.87        393.42        29.49 o
  -4   5  20       1383.15       1540.76        34.58 o
  -3   5  20        814.91        869.39        32.80 o
  -2   5  20       1448.63       1549.53        37.19 o
  -1   5  20         19.98         31.86        25.58 o
   0   5  20        140.66        118.90        32.33 o
   1   5  20          3.81         10.66        32.33 o
   2   5  20       1275.33       1321.91        37.90 o
   3   5  20        909.74        916.76        37.78 o
   4   5  20       1375.46       1426.24        40.27 o
   5   5  20        424.01        383.00        36.36 o
  -4   6  20       1108.01       1229.41        32.69 o
  -3   6  20       2720.36       2964.99        41.69 o
  -2   6  20        827.40        838.00        31.98 o
  -1   6  20       3665.54       3813.53        43.23 o
   0   6  20        164.86        137.50        31.50 o
   1   6  20       3618.67       3611.26        46.78 o
   2   6  20        925.29        906.22        34.58 o
   3   6  20       2569.53       2552.03        44.06 o
   4   6  20       1278.99       1297.75        41.45 o
  -4   7  20        360.60        375.30        28.07 o
  -3   7  20        653.73        660.60        30.32 o
  -2   7  20         30.17         39.32        30.20 o
  -1   7  20        145.65        170.66        30.32 o
   0   7  20          9.17         11.25        31.62 o
   1   7  20        190.74        204.65        31.03 o
   2   7  20         22.82         23.69        32.69 o
   3   7  20        766.93        756.88        37.07 o
   4   7  20        317.43        346.17        32.69 o
  -3   8  20       3135.83       3258.46        45.48 o
  -2   8  20       2132.98       2333.65        40.74 o
  -1   8  20       1964.19       2060.67        44.53 o
   0   8  20        641.30        633.12        34.23 o
   1   8  20       1981.26       2043.26        40.15 o
   2   8  20       2199.79       2279.40        42.75 o
   3   8  20       3040.43       3068.85        44.77 o
  -3   9  20        159.71        122.69        27.83 o
  -2   9  20        231.26        178.83        29.49 o
  -1   9  20        157.89        216.61        33.87 o
   0   9  20        540.01        522.75        33.63 o
   1   9  20        205.19        206.78        32.92 o
   2   9  20        166.23        168.05        33.99 o
   3   9  20        202.17        183.45        32.80 o
  -1  10  20       1505.78       1504.05        37.66 o
   0  10  20        519.53        534.12        32.92 o
   1  10  20       1548.92       1447.32        38.84 o
   1   0  21        157.20        151.12        25.94 o
   2   0  21         95.74         82.19        26.53 o
   3   0  21        615.39        641.77        30.91 o
   4   0  21        172.51        119.26        28.07 o
   5   0  21         62.41         48.67        33.04 o
  -5   1  21        132.09        124.94        29.37 o
  -4   1  21       1697.31       1609.10        37.78 o
  -3   1  21        613.59        630.28        29.73 o
  -2   1  21       1378.72       1310.77        32.33 o
  -1   1  21        252.15        266.23        27.59 o
   0   1  21        122.52        143.06        25.23 o
   1   1  21        233.16        249.53        27.00 o
   2   1  21       1538.62       1511.98        34.82 o
   3   1  21        587.17        591.43        29.02 o
   4   1  21       1736.05       1636.93        37.54 o
   5   1  21         68.98         54.00        32.33 o
  -5   2  21          0.61         10.18        28.19 o
  -4   2  21        474.06        514.57        29.49 o
  -3   2  21        188.91        182.97        27.83 o
  -2   2  21        134.44        123.52        25.34 o
  -1   2  21        533.09        534.83        26.65 o
   0   2  21         70.49         63.83        26.29 o
   1   2  21        609.45        575.92        25.46 o
   2   2  21        106.87        118.55        26.65 o
   3   2  21        156.76        148.87        28.07 o
   4   2  21        417.36        403.01        32.92 o
   5   2  21          2.00        -12.20        35.53 o
  -5   3  21        832.23        909.30        32.80 o
  -4   3  21       2178.15       2375.57        37.66 o
  -3   3  21        571.60        602.21        28.30 o
  -2   3  21        567.36        616.42        29.61 o
  -1   3  21        514.43        496.45        29.84 o
   0   3  21          0.97          4.97        24.51 o
   1   3  21        525.02        473.95        28.54 o
   2   3  21        657.76        619.74        27.71 o
   3   3  21        437.00        431.08        29.73 o
   4   3  21       2618.96       2551.79        42.04 o
   5   3  21        774.30        789.57        38.02 o
  -4   4  21        444.11        491.48        32.21 o
  -3   4  21         75.89        118.07        26.29 o
  -2   4  21        413.94        429.31        28.90 o
  -1   4  21         16.27          8.17        24.87 o
   0   4  21          7.64         19.66        28.66 o
   1   4  21         41.19         38.61        27.71 o
   2   4  21        274.77        278.19        29.73 o
   3   4  21        100.62         85.03        31.27 o
   4   4  21        419.11        446.00        31.98 o
  -4   5  21       1087.90       1199.45        33.52 o
  -3   5  21        305.62        328.88        27.48 o
  -2   5  21        423.93        431.91        29.84 o
  -1   5  21         27.41         30.91        27.48 o
   0   5  21         79.66        108.84        31.38 o
   1   5  21         40.18         49.74        28.30 o
   2   5  21        544.72        500.01        32.69 o
   3   5  21        238.53        239.82        34.11 o
   4   5  21       1351.48       1291.71        38.37 o
  -4   6  21          8.15          0.24        27.36 o
  -3   6  21        208.91        215.78        30.32 o
  -2   6  21       1357.28       1360.04        37.31 o
  -1   6  21         83.96         69.04        29.73 o
   0   6  21       1186.00       1173.87        40.86 o
   1   6  21         68.95         67.74        34.23 o
   2   6  21       1089.97       1080.78        37.31 o
   3   6  21        175.26        181.91        35.41 o
   4   6  21         11.07          2.13        32.69 o
  -3   7  21         66.23         38.37        27.24 o
  -2   7  21        117.46        122.57        30.20 o
  -1   7  21        257.36        274.40        28.30 o
   0   7  21        573.07        554.37        34.46 o
   1   7  21        286.54        284.11        31.62 o
   2   7  21        107.29        142.23        32.69 o
   3   7  21         76.34         43.70        33.04 o
  -2   8  21        887.00        705.60        32.21 o
  -1   8  21        933.86        939.73        37.54 o
   0   8  21       1849.65       1836.83        40.03 o
   1   8  21        996.72        961.41        34.94 o
   2   8  21        882.77        921.26        38.25 o
  -1   9  21       1387.00       1390.59        39.67 o
   0   9  21        144.05        151.23        32.33 o
   1   9  21       1378.35       1320.60        38.84 o
   0   0  22        827.47        869.98        30.08 o
   1   0  22        222.34        250.48        26.53 o
   2   0  22        291.79        305.43        30.20 o
   3   0  22       1076.17       1003.80        32.45 o
   4   0  22         89.48        110.73        29.61 o
  -4   1  22        340.31        287.31        29.13 o
  -3   1  22       2523.47       2511.05        35.53 o
  -2   1  22        414.15        401.24        27.95 o
  -1   1  22       3658.34       3497.09        37.07 o
   0   1  22         14.19         29.13        24.63 o
   1   1  22       4014.39       3465.00        39.08 o
   2   1  22        416.15        401.24        27.83 o
   3   1  22       2826.05       2566.95        34.23 o
   4   1  22        285.07        308.63        30.08 o
  -4   2  22        338.18        367.96        30.91 o
  -3   2  22       1046.06       1089.31        30.20 o
  -2   2  22        165.85        138.80        25.82 o
  -1   2  22        789.26        776.07        28.66 o
   0   2  22       1572.13       1519.56        31.86 o
   1   2  22        666.62        645.20        26.05 o
   2   2  22        161.41        137.26        25.34 o
   3   2  22       1001.74        970.76        29.84 o
   4   2  22        326.25        289.09        31.98 o
  -4   3  22        639.83        683.45        31.38 o
  -3   3  22        654.26        693.76        29.84 o
  -2   3  22        198.83        203.11        25.46 o
  -1   3  22       2320.32       2341.82        34.58 o
   0   3  22         82.03         64.19        23.69 o
   1   3  22       2655.56       2474.22        34.94 o
   2   3  22        170.01        180.25        26.65 o
   3   3  22        754.26        753.33        31.74 o
   4   3  22        576.40        528.19        30.55 o
  -4   4  22        896.38        908.23        32.21 o
  -3   4  22        413.27        480.47        32.09 o
  -2   4  22        232.13        260.54        28.07 o
  -1   4  22        788.68        781.28        29.73 o
   0   4  22          7.03          8.41        25.23 o
   1   4  22        824.15        798.69        29.96 o
   2   4  22        247.47        240.77        28.90 o
   3   4  22        318.86        292.28        29.84 o
   4   4  22        819.28        705.25        36.00 o
  -3   5  22         89.98         88.35        29.02 o
  -2   5  22        460.57        470.76        26.53 o
  -1   5  22        214.45        221.94        27.24 o
   0   5  22       1463.05       1389.88        35.29 o
   1   5  22        246.85        220.51        29.37 o
   2   5  22        465.50        452.52        31.03 o
   3   5  22        151.04        133.00        33.04 o
  -3   6  22       1108.44       1132.54        32.57 o
  -2   6  22        854.14        857.66        33.52 o
  -1   6  22        731.50        723.13        34.58 o
   0   6  22       1306.78       1255.23        36.59 o
   1   6  22        702.83        680.14        33.40 o
   2   6  22        798.97        788.62        35.29 o
   3   6  22       1099.04       1056.03        38.02 o
  -2   7  22       1022.26        710.46        31.15 o
  -1   7  22        101.09         82.78        30.44 o
   0   7  22        959.29        803.66        36.12 o
   1   7  22        175.23        156.09        31.50 o
   2   7  22       1081.55       1081.38        38.02 o
  -1   8  22        571.20        581.49        33.04 o
   0   8  22        624.49        470.52        32.09 o
   1   8  22        508.69        487.69        32.92 o
   1   0  23        840.75        854.94        28.54 o
   2   0  23         78.22         69.40        25.94 o
   3   0  23        876.53        751.08        29.13 o
  -3   1  23        929.73        891.30        31.62 o
  -2   1  23        184.05        164.02        26.65 o
  -1   1  23         70.17         69.04        24.99 o
   0   1  23        157.19        147.09        25.34 o
   1   1  23        102.93        101.73        26.76 o
   2   1  23        182.85        145.55        24.16 o
   3   1  23        859.68        805.67        28.54 o
  -3   2  23        791.89        848.66        29.84 o
  -2   2  23        247.52        221.34        25.46 o
  -1   2  23        204.68        198.84        24.87 o
   0   2  23        209.93        236.62        26.41 o
   1   2  23        238.76        228.80        26.29 o
   2   2  23        286.98        259.95        25.11 o
   3   2  23        641.75        618.67        29.73 o
  -3   3  23        617.96        606.95        31.27 o
  -2   3  23         44.47         46.66        25.11 o
  -1   3  23        217.75        213.05        25.46 o
   0   3  23          1.59         10.66        28.54 o
   1   3  23        229.72        199.67        25.70 o
   2   3  23         78.01         76.03        27.12 o
   3   3  23        613.92        567.39        29.02 o
  -3   4  23        223.44        250.00        27.71 o
  -2   4  23        195.63        190.20        28.66 o
  -1   4  23        133.36        119.97        28.30 o
   0   4  23       1428.55       1371.65        31.98 o
   1   4  23        164.09        155.85        28.07 o
   2   4  23        147.06        147.21        26.41 o
   3   4  23        300.65        273.33        29.49 o
  -2   5  23        581.59        563.37        30.55 o
  -1   5  23        649.26        665.57        28.07 o
   0   5  23          9.70         25.23        27.00 o
   1   5  23        654.91        532.69        30.79 o
   2   5  23        603.66        579.47        31.98 o
  -2   6  23        614.32        560.41        27.83 o
  -1   6  23        250.48        249.41        31.03 o
   0   6  23        242.44        224.30        28.30 o
   1   6  23        270.70        196.00        26.76 o
   2   6  23        506.10        501.43        31.98 o
   0   7  23        568.86        651.00        39.32 o
   0   0  24       1097.22        986.28        29.61 o
   1   0  24        238.16        235.56        27.95 o
   2   0  24       1237.40        867.73        29.25 o
   3   0  24          0.50        -25.46        25.46 o
  -2   1  24        132.84        145.19        24.75 o
  -1   1  24        971.66        926.35        27.59 o
   0   1  24         18.89         24.40        23.69 o
   1   1  24        966.49        748.59        27.36 o
   2   1  24        193.56        173.74        27.36 o
  -2   2  24        596.53        570.71        26.41 o
  -1   2  24        249.71        230.46        25.34 o
   0   2  24       1719.82       1464.97        31.74 o
   1   2  24        346.61        364.41        24.99 o
   2   2  24        556.95        501.67        27.71 o
  -2   3  24         23.31         21.55        24.99 o
  -1   3  24          6.38          3.55        23.57 o
   0   3  24        226.95        236.27        28.90 o
   1   3  24          2.28         -5.68        23.09 o
   2   3  24         16.41         24.16        25.70 o
  -1   4  24        119.69         36.59        16.11 o
   0   4  24        697.55        744.92        29.37 o
   1   4  24        138.14        133.23        26.53 o
  -1   5  24         23.32         62.06        24.16 o
   0   5  24        255.98        225.02        26.65 o
   1   5  24         55.91        125.53        27.12 o
   1   0  25        420.85        340.96        25.58 o
  -1   1  25        109.77        133.11        27.59 o
   0   1  25        316.32        223.83        23.92 o
   1   1  25        129.56         97.11        24.16 o
   0   2  25        197.62        133.35        24.28 o
                                                
